# Supplementary material for: Study on modular smoke extraction with solid screen in urban road tunnel fires
Source: PLoS One. 2026 Feb 17;21(2):e0342557. doi: 10.1371/journal.pone.0342557 (PMC12912539; doi:10.1371/journal.pone.0342557)
Supplement: S1 Data — (ZIP) [file pone.0342557.s001.zip]

Archive with 11 entries (11 files):
- Fig3_Mesh_Sensitivity_Temperature.csv
- Fig4_Model_Validation_Temperature.csv
- Fig5_Extraction_Efficiency.csv
- Fig6_Horizontal_Velocity.csv
- Fig7_Temperature_Distribution_Height.csv
- Fig8_CO_Hazard_Zones.csv
- Fig9_Temperature_Zones..csv
- Fig10_CO_Concentration_Time..csv
- Fig11_CO_Concentration.csv
- Fig12_Temperature_Distribution.csv
- Fig13_Horizontal_Plane_Temperature.csv
