# Supplementary material for: Study on modular smoke extraction with solid screen in urban road tunnel fires
Source: PLoS One. 2026 Feb 17;21(2):e0342557. doi: 10.1371/journal.pone.0342557 (PMC12912539; doi:10.1371/journal.pone.0342557)
Supplement: S1 Data — (ZIP) [file pone.0342557.s001.zip › Fig3_Mesh_Sensitivity_Temperature.csv]

Case M1		Case M2		Case M3
Time	T	Time	T	Time	T
0	20	0	20	0	20
0.34261	19.99998	0.36299	19.99996	0.42686	19.99987
0.65259	19.99979	0.60923	19.99967	0.62576	19.99928
0.929	19.99934	0.96022	19.99905	0.96965	19.9984
1.20274	19.99867	1.27711	19.99805	1.28161	19.99786
1.51711	19.99773	1.50606	19.99703	1.59381	19.99887
1.81523	19.99655	1.85859	19.99578	1.82206	20.00082
2.11335	19.99526	2.1406	19.99474	2.16445	20.0042
2.41146	19.99389	2.41557	19.99417	2.50683	20.004
2.72596	19.99244	2.73283	19.99353	2.73509	20.00002
3.01146	19.99103	3.02932	19.99275	3.07747	19.99481
3.32083	19.98962	3.31198	19.99166	3.30573	19.98875
3.60822	19.98832	3.65116	19.99052	3.64811	19.98335
3.90898	19.98755	3.93382	19.98973	3.99049	19.98063
4.20371	19.98746	4.21647	19.98948	4.21875	19.9809
4.51028	19.98784	4.55566	19.98967	4.56113	19.98215
4.80182	19.98838	4.83831	19.99056	4.90351	19.98437
5.10661	19.98899	5.12097	19.99219	5.13177	19.98742
5.41221	19.98981	5.40362	19.99404	5.47415	19.99162
5.70084	19.99066	5.74281	19.99627	5.70241	19.99666
6.00644	19.99141	6.02546	19.99851	6.04479	20.00256
6.32219	19.99232	6.32986	20.00038	6.38717	20.01053
6.61874	19.99349	6.60056	20.00213	6.61543	20.01778
6.90091	19.99482	6.93487	20.0039	6.95781	20.02572
7.20329	19.99652	7.22966	20.00575	7.3002	20.0361
7.51256	19.99905	7.5299	20.00796	7.52845	20.04507
7.80162	20.00304	7.83015	20.01112	7.87084	20.05398
8.10847	20.00953	8.11523	20.01607	8.21322	20.06363
8.41394	20.02129	8.40824	20.02398	8.44147	20.07122
8.70257	20.04339	8.71788	20.03976	8.78386	20.07969
9.00846	20.09611	9.02182	20.10407	9.01211	20.08857
9.31355	20.19099	9.31054	20.70745	9.3545	20.09674
9.61109	20.34364	9.60378	22.13425	9.69688	20.1077
9.90904	20.64048	9.90245	24.01087	9.92514	20.12907
10.2056	21.74577	10.20908	24.74399	10.2087	20.54821
10.50725	26.11739	10.52333	25.07561	10.5291	23.77528
10.80609	37.00573	10.81453	25.80705	10.83493	31.75064
11.10507	54.69275	11.11884	27.46464	11.16558	45.75713
11.40812	83.95866	11.42633	33.52332	11.4301	71.33767
11.70007	129.13902	11.72747	40.8423	11.71445	98.21404
12.00892	179.54196	12.00032	47.59499	12.00542	125.0023
12.30726	220.18476	12.3076	57.58962	12.36913	151.16029
12.60324	258.6488	12.6254	74.039	12.67465	169.86319
12.90004	289.08776	12.92029	97.46652	12.9147	178.61845
13.20949	312.15097	13.206	129.06778	13.23476	182.62538
13.50006	328.80695	13.50847	159.22501	13.55483	185.82929
13.8016	337.28	13.80438	179.07159	13.81088	190.34868
14.11327	341.56286	14.107	192.47906	14.16295	196.9506
14.41582	341.83229	14.40963	204.24805	14.44461	203.37747
14.70057	342.31047	14.71225	213.44541	14.73507	206.7915
15.00312	343.16644	15.01488	218.12515	15.02553	208.38087
15.30567	344.06746	15.30237	219.12631	15.31599	209.249
15.60822	344.30748	15.62528	219.49453	15.60644	210.79495
15.90517	345.19404	15.90476	221.48231	15.95429	213.86791
16.20694	346.84268	16.22607	225.15395	16.21517	217.32354
16.50834	347.64363	16.51525	228.27568	16.56301	219.68914
16.81254	347.45569	16.80443	229.97211	16.82389	221.11434
17.1125	348.31432	17.12574	230.85123	17.17173	224.72672
17.40011	350.44565	17.41813	235.35975	17.42317	231.86072
17.70411	353.4958	17.7067	246.99806	17.73324	247.40075
18.01052	357.00664	18.01403	261.74731	18.04332	270.61871
18.30529	361.41921	18.31453	278.16931	18.35339	288.32429
18.60325	366.17267	18.61503	289.64092	18.66346	294.72306
18.9012	368.09671	18.90645	295.27804	18.97353	297.60418
19.21668	367.65083	19.22236	299.50866	19.20609	303.5812
19.50846	366.11516	19.51677	305.4826	19.51616	308.46038
19.81016	363.99297	19.82296	313.75043	19.82623	310.10648
20.10782	360.02513	20.11443	331.65542	20.1363	309.14905
20.4089	354.89655	20.41237	355.32274	20.47738	304.92547
20.70712	351.2356	20.71517	375.48872	20.73319	299.68321
21.00793	347.00228	21.02866	387.33754	21.07427	296.17604
21.30328	341.78465	21.30689	391.18697	21.33008	295.95352
21.60914	337.02669	21.60194	391.54265	21.67116	298.84261
21.91805	336.45713	21.92981	392.25751	21.94402	302.68643
22.21035	338.17581	22.20653	392.66976	22.22541	304.62786
22.51774	339.03042	22.52173	390.927	22.5068	305.40356
22.81016	342.76184	22.80542	389.70844	22.88199	306.09308
23.10259	346.2952	23.12679	389.49834	23.16338	306.60642
23.4133	351.09766	23.4052	391.13298	23.44477	307.71234
23.70829	357.73358	23.73452	395.87935	23.72616	310.56329
24.00338	362.85132	24.00622	400.34819	24.00755	315.24053
24.30829	364.20438	24.33829	402.44481	24.38274	322.0803
24.60784	366.80865	24.62885	401.5728	24.66413	329.7064
24.91001	368.15283	24.91942	398.63295	24.94552	335.79552
25.20402	368.2438	25.20998	395.12245	25.22691	341.25093
25.50452	367.45723	25.51188	391.21508	25.5083	346.86125
25.81534	366.725	25.81053	386.60686	25.88349	354.90706
26.11061	364.38872	26.11007	381.93769	26.17426	365.28074
26.41055	361.15016	26.42523	376.2043	26.48379	375.74566
26.70116	360.93765	26.72149	369.13571	26.79332	385.15609
27.00377	363.73179	27.0335	361.22517	27.10285	393.3539
27.30553	368.59019	27.31778	356.23129	27.3092	400.37104
27.60044	374.07326	27.62286	361.27869	27.60802	406.16094
27.9022	378.298	27.92795	366.47566	27.97789	410.1805
28.21559	380.69381	28.23303	366.65489	28.25529	410.37079
28.51233	381.77089	28.53811	367.81434	28.53269	409.69829
28.80169	383.87965	28.81636	370.53237	28.87386	409.60785
29.10649	384.17876	29.12847	370.03247	29.11366	409.81269
29.41196	383.59929	29.41677	366.48859	29.45839	408.90997
29.71055	383.89893	29.72575	362.65917	29.72069	407.58913
30.01035	383.40548	30.02221	365.01177	30.04855	407.37339
30.30584	382.7061	30.31866	375.04655	30.32396	408.90944
30.61112	381.29589	30.60557	390.55934	30.61249	414.19877
30.91641	377.08166	30.92442	406.68116	30.91544	424.1651
31.20128	375.08679	31.21834	418.35501	31.23282	437.12503
31.50006	376.94163	31.50396	424.91836	31.5502	450.45355
31.8098	379.699	31.82527	425.43286	31.86757	462.80777
32.1103	377.37149	32.11088	420.70347	32.10561	472.81011
32.41615	373.54339	32.41317	415.00801	32.42298	480.6708
32.70993	369.86812	32.72576	411.47424	32.74036	484.01176
33.00859	366.76113	33.02374	413.6329	33.05774	480.97093
33.30889	365.0458	33.32325	417.62155	33.37512	473.78054
33.61606	365.95063	33.60069	419.26334	33.61315	465.73749
33.9102	368.541	33.91628	422.63281	33.93053	457.22532
34.21326	370.66631	34.22146	437.35463	34.23061	448.72626
34.50625	369.56619	34.52664	458.5303	34.51341	442.78267
34.81603	368.21918	34.83183	471.83837	34.86691	444.55991
35.1086	367.90484	35.13297	476.03805	35.1497	462.61245
35.40748	371.83569	35.40586	476.58857	35.41085	485.85599
35.71592	380.4339	35.70235	474.80692	35.74731	510.99786
36	385.86735	36.00845	471.22922	36.02663	533.00408
36.30357	388.24267	36.31454	470.0788	36.33389	547.0353
36.61357	388.92042	36.62063	478.34481	36.64114	555.431
36.90854	389.43563	36.92673	486.94923	36.97912	559.59973
37.21431	392.8972	37.20221	488.96819	37.23261	559.42211
37.50706	399.30031	37.5083	485.53322	37.54926	555.93554
37.80872	404.53158	37.8144	479.56002	37.84457	549.06798
38.10185	421.03881	38.12049	473.9697	38.13988	539.06487
38.41524	443.2209	38.42964	470.64902	38.4352	526.00238
38.70498	452.85311	38.71247	469.40446	38.71563	513.25608
39.01176	456.07035	39.00877	463.92959	39.05421	503.60915
39.30261	458.59261	39.31787	456.41173	39.34632	497.91741
39.60227	458.72805	39.61079	449.20602	39.63843	492.28132
39.90133	457.96012	39.92946	442.16806	39.95975	484.25916
40.21611	457.23722	40.20435	436.57979	40.20074	479.16292
40.50684	454.72193	40.51653	432.94768	40.5484	479.06453
40.81371	452.40184	40.82871	432.41782	40.80066	483.88182
41.10443	449.82599	41.12841	431.97109	41.13831	492.09826
41.4113	446.96889	41.42717	428.83118	41.40843	501.16624
41.70849	445.99199	41.72937	424.86498	41.74608	510.04383
42.0065	450.83114	42.01155	421.8975	42.0655	518.74373
42.30794	455.89732	42.31551	420.39802	42.31063	523.7804
42.60883	456.1057	42.61947	419.55999	42.63747	526.61378
42.91265	453.8221	42.92342	418.79193	42.96432	527.42186
43.20289	452.18246	43.21659	418.6036	43.20945	526.40455
43.5089	451.28655	43.51835	419.59829	43.5363	523.67688
43.8085	451.16301	43.82011	420.64678	43.86314	517.96757
44.10811	451.95726	44.12791	421.09737	44.16948	509.39836
44.40854	453.63146	44.40674	422.20031	44.45531	499.53071
44.70877	454.76136	44.70615	425.06569	44.74113	491.19931
45.00094	454.57663	45.02747	431.48827	45.02696	486.25106
45.30542	453.88821	45.30862	435.3232	45.31279	482.1442
45.60459	456.17153	45.60694	436.34109	45.67007	480.69829
45.90881	461.98212	45.91953	435.053	45.9559	485.01381
46.21352	465.55229	46.20086	432.79562	46.24888	488.34102
46.50275	470.89505	46.51657	433.59231	46.56329	487.56483
46.81052	476.04802	46.82604	438.14111	46.8777	482.28602
47.10259	476.75737	47.1133	439.6018	47.11351	475.05015
47.40148	474.84788	47.42138	442.45332	47.42792	466.81669
47.70573	472.29039	47.71841	448.23055	47.74233	457.84739
48.00405	469.6533	48.01544	449.3917	48.05674	450.00333
48.30993	466.00506	48.31248	445.70551	48.37115	442.81315
48.60852	461.50296	48.60951	443.56221	48.60696	436.78749
48.90937	457.39569	48.91376	443.18742	48.92137	431.94948
49.21274	452.22537	49.20305	441.52242	49.23578	428.58752
49.50574	446.02207	49.52448	440.52631	49.53435	431.10797
49.81503	439.16385	49.81377	445.7532	49.81707	440.46785
50.10803	437.22423	50.10628	450.18107	50.17048	450.98794
50.40104	437.13951	50.40352	451.94203	50.46734	458.83471
50.71032	436.90906	50.71363	457.21582	50.70059	467.84333
51.00169	438.06022	51.01027	463.4142	51.01159	480.67979
51.31339	440.36855	51.3069	465.70238	51.32258	495.71744
51.60746	442.94734	51.60353	465.20372	51.63358	508.30822
51.90151	444.41085	51.90016	462.65553	51.94458	515.98073
52.21556	442.94248	52.23387	462.39802	52.25558	519.38003
52.50863	440.30922	52.51565	463.8178	52.56657	521.67171
52.80545	437.53912	52.81036	460.38389	52.87757	522.38936
53.11053	438.04286	53.12036	453.90514	53.11082	522.13228
53.4032	443.93302	53.40564	447.70308	53.42182	521.58023
53.70056	456.46934	53.73608	441.33376	53.73282	520.51117
54.01477	462.12424	54.021	436.58855	54.04381	518.8939
54.31696	462.4675	54.30471	434.43693	54.35481	516.42944
54.60935	463.3657	54.6055	432.8301	54.64504	513.29731
54.90628	466.4477	54.9124	432.71884	54.96546	508.36996
55.20322	468.35495	55.21008	434.39066	55.2464	503.83255
55.50015	465.79244	55.519	435.97966	55.52735	501.27459
55.81358	464.11978	55.82791	433.75522	55.80124	501.75818
56.10814	464.71425	56.12138	430.41507	56.11715	505.68865
56.40763	462.52108	56.41332	427.11049	56.43307	512.88007
56.71198	457.11255	56.71839	424.7591	56.74898	518.30751
57.00854	451.21104	57.02493	423.36638	57.00171	523.10255
57.30381	445.43062	57.30374	419.1549	57.31762	528.91591
57.61001	439.41605	57.62657	414.16474	57.64617	534.37161
57.91262	434.65977	57.91712	410.6191	57.9292	534.92196
58.20159	436.59315	58.22681	409.36628	58.21222	528.96834
58.51409	450.9564	58.52008	409.80694	58.50657	520.10442
58.80922	460.45383	58.80981	409.87683	58.8179	510.7485
59.10436	463.0231	59.12097	409.9142	59.16036	499.8687
59.40846	467.21147	59.43065	411.23898	59.43432	489.78281
59.70069	476.66104	59.71751	414.22278	59.70829	481.35801
60.00983	481.832	60.00437	417.18442	60.05075	473.16933
60.31166	483.59269	60.32709	419.46212	60.35212	467.59868
60.6032	483.90497	60.60489	419.95352	60.65348	464.00127
60.90356	484.20273	60.91816	419.30958	60.95485	459.25896
61.21482	481.89347	61.22038	418.35495	61.25621	455.68963
61.5086	478.93499	61.52845	417.70439	61.55758	456.32477
61.81313	478.70068	61.83042	418.6144	61.85894	459.62848
62.11294	478.66972	62.13238	427.11693	62.16031	462.64692
62.41756	476.86384	62.4008	436.51634	62.46167	464.96778
62.71694	473.04902	62.70277	442.33372	62.76304	466.14977
63.01037	468.29988	63.00473	449.99907	63.0644	466.80138
63.30729	465.67847	63.30273	462.4367	63.36577	466.92056
63.61327	466.38744	63.61398	473.16113	63.66713	466.70871
63.90768	465.33534	63.91855	476.23723	63.9685	465.43218
64.21662	462.32533	64.21906	472.73745	64.26986	461.53878
64.51787	459.15695	64.51958	466.73274	64.57123	455.19047
64.81157	456.72098	64.83211	459.93214	64.87259	447.45046
65.11322	455.18771	65.12962	451.91443	65.17396	439.02507
65.40352	452.65122	65.42713	443.53243	65.40752	432.93323
65.70837	449.72557	65.72464	438.11185	65.7299	432.21172
66.00713	452.95353	66.02985	437.87144	66.02495	439.27968
66.31536	463.02609	66.32337	439.98895	66.32	451.71567
66.60655	468.88808	66.61688	442.96494	66.61505	465.99251
66.90669	473.1783	66.9104	445.92904	66.91009	481.42215
67.21286	473.74733	67.22904	448.0388	67.25061	495.81338
67.50178	472.75355	67.51381	449.868	67.51984	504.60591
67.80168	474.54104	67.83021	453.98529	67.8367	505.70037
68.10317	477.44994	68.13397	458.5783	68.15355	499.81189
68.41311	477.49323	68.41241	463.25019	68.40704	492.04996
68.70337	475.85507	68.72565	469.34949	68.72389	490.31591
69.00888	474.81463	69.00558	476.65194	69.04075	504.44727
69.30136	473.72516	69.30687	485.12232	69.3576	524.72797
69.60654	472.26772	69.61396	495.26338	69.6301	538.29499
69.90727	473.49371	69.9297	503.31741	69.90893	544.96308
70.21379	473.07524	70.21386	508.40093	70.25747	548.94571
70.51196	474.95113	70.5296	512.3468	70.53631	550.786
70.80413	474.91764	70.81376	514.8355	70.81514	550.30292
71.1076	472.69534	71.1295	516.251	71.16368	546.94842
71.4017	471.44499	71.41366	515.89543	71.44251	541.26988
71.71117	469.23529	71.72772	514.20908	71.72135	534.83813
72.0018	465.56497	72.00189	509.46967	72.00018	527.21531
72.30496	461.93183	72.30346	502.72591	72.36266	517.38287
72.61019	458.95477	72.61183	496.35199	72.6157	506.42945
72.9141	456.7383	72.92021	491.01641	72.95309	493.89068
73.20951	455.53918	73.22858	486.7433	73.20613	479.65509
73.50803	459.68861	73.51721	483.59505	73.54352	467.14098
73.8137	465.31717	73.82359	479.92776	73.88091	462.86467
74.11331	468.84184	74.10184	476.27347	74.13395	469.78484
74.40393	472.15033	74.40638	474.53504	74.42681	477.12825
74.70972	474.15981	74.73023	473.97294	74.71966	482.7139
75.0088	475.53561	75.02169	475.72103	75.01252	484.75942
75.30833	482.44566	75.31315	476.43966	75.30538	482.88216
75.60914	495.77939	75.60462	476.31937	75.67145	478.40162
75.90839	502.5801	75.92847	476.8916	75.96431	476.4759
76.21454	501.05164	76.21993	478.75107	76.25717	478.59527
76.504	493.34527	76.5114	482.91955	76.55002	481.08276
76.81583	488.19961	76.80937	488.83588	76.84288	485.54501
77.11125	492.29803	77.12309	495.19768	77.13574	491.21039
77.4085	499.34095	77.41067	501.26485	77.4286	494.59582
77.70638	498.30979	77.71394	504.47486	77.72146	493.49674
78.01136	493.31345	78.0159	506.06082	78.05073	485.08017
78.31634	488.27715	78.30061	507.04818	78.3068	470.67068
78.60437	482.18071	78.63276	507.18863	78.62687	455.83598
78.90749	477.00365	78.91114	507.05579	78.90214	442.58255
79.21364	473.34635	79.21244	506.3645	79.25423	430.80878
79.50743	471.19205	79.50531	504.44451	79.5359	421.11463
79.80849	469.93268	79.8202	502.22361	79.81757	416.80152
80.1036	468.38998	80.11008	500.61535	80.16966	416.90992
80.40394	465.87023	80.43216	499.09768	80.45132	422.33967
80.70138	463.48945	80.72203	497.43673	80.73299	428.93604
81.01298	463.23507	81.0119	496.53926	81.05409	434.80477
81.31042	466.20771	81.30177	497.93714	81.35453	440.41783
81.60531	463.69595	81.61205	505.62175	81.61892	445.53373
81.90182	457.35012	81.92309	521.93629	81.94941	450.16993
82.21494	451.41004	82.22564	530.09163	82.2138	454.49047
82.50731	453.22156	82.50557	532.09091	82.57072	458.68597
82.80827	462.85706	82.8166	530.63061	82.86882	461.33852
83.10855	465.67334	83.11459	525.11642	83.10875	461.93135
83.41187	463.1752	83.42439	517.54441	83.42866	461.75208
83.70735	460.05872	83.72184	510.45658	83.74857	461.95606
84.00723	457.22815	84.0193	505.00885	84.05885	463.52799
84.30682	454.71983	84.31676	500.26687	84.34026	463.56641
84.60017	455.92976	84.6053	495.23608	84.60496	461.68734
84.90086	456.08573	84.92923	489.22954	84.9324	458.72296
85.20983	455.25679	85.21717	482.90311	85.22764	454.65774
85.51374	450.57322	85.50511	475.98561	85.51819	450.05493
85.81007	444.5208	85.82904	468.40707	85.80873	444.90497
86.10468	440.62879	86.10241	461.23787	86.17192	440.00497
86.40756	441.56079	86.42591	455.0558	86.46247	438.86892
86.71076	448.05641	86.71706	449.80277	86.74263	440.76553
87.00098	459.96318	87.00821	445.73168	87.02497	441.63107
87.31211	469.0647	87.30907	441.88825	87.3518	442.42569
87.61052	475.00889	87.62933	436.997	87.64339	447.74813
87.90448	482.19679	87.91401	431.16273	87.93498	460.21234
88.20211	491.6711	88.23428	425.32627	88.22657	476.8259
88.50168	495.93499	88.50784	419.74465	88.51815	488.15949
88.80337	493.80361	88.81505	415.85111	88.80974	495.79746
89.10656	487.5878	89.1347	417.20348	89.10133	503.10304
89.40523	481.32734	89.41883	425.3948	89.40458	507.6818
89.71064	474.39919	89.70296	430.8835	89.74457	508.43879
90.00041	467.29987	90.02261	431.62542	90.04094	506.59715
90.30407	461.09598	90.30674	431.29809	90.35143	503.20128
90.60116	455.02917	90.62638	433.22155	90.66191	500.21215
90.9087	449.50171	90.9143	437.93737	90.94772	497.4159
91.20005	446.64547	91.22775	443.70847	91.20246	494.60064
91.50759	444.92811	91.53043	449.04066	91.52371	492.1617
91.80716	444.9454	91.83311	452.72651	91.8635	495.12519
92.11355	452.5902	92.10217	454.20129	92.13533	504.24753
92.41148	467.68375	92.40485	454.24724	92.40715	514.84977
92.70889	476.12025	92.72613	453.96206	92.74694	526.23909
93.00822	477.49869	93.01233	453.0527	93.01877	533.64008
93.30086	477.98005	93.30286	450.51163	93.35856	534.59721
93.60992	476.55702	93.60819	447.6906	93.63038	530.12221
93.91419	472.80992	93.92557	445.26636	93.90221	522.19372
94.20324	467.06438	94.23062	443.64446	94.23439	510.9616
94.50751	461.01393	94.50178	445.14845	94.51768	498.97737
94.81277	453.90364	94.80683	449.33431	94.84287	487.17315
95.10998	444.95303	95.1189	457.1845	95.11385	475.95823
95.40825	433.87108	95.41226	462.43815	95.43904	465.37869
95.7073	423.47521	95.71338	463.87413	95.71003	456.20161
96.00215	414.63904	96.01387	463.17964	96.00269	449.06285
96.3064	407.16377	96.30379	461.63368	96.33059	441.59786
96.60266	403.18132	96.61102	462.42916	96.65848	433.2815
96.90427	400.32396	96.90708	466.11116	96.9208	425.67137
97.21051	399.42021	97.21431	470.75313	97.24869	418.17938
97.50889	407.36094	97.50311	477.17959	97.51101	411.84134
97.80068	416.27738	97.80727	487.13186	97.8389	409.03409
98.10782	423.93695	98.11143	496.91617	98.10122	409.41291
98.41496	435.09236	98.40461	504.56553	98.44879	409.98733
98.70675	443.94495	98.70598	509.40776	98.75176	410.94702
99.00303	445.97756	99.00735	510.58235	99.06916	412.50569
99.30637	445.73239	99.30872	508.8563	99.30721	413.40349
99.60213	445.21605	99.61008	503.5777	99.60587	414.29058
99.90427	442.73396	99.91145	494.72227	99.95577	416.65129
100.20053	438.81694	100.22988	484.42647	100.23569	421.56411
100.50341	434.02178	100.52004	474.3406	100.51561	429.5603
100.80063	430.53555	100.82631	466.67442	100.86551	442.2666
101.10501	431.19343	101.11002	461.58721	101.14543	455.7263
101.40505	436.6516	101.40523	459.25144	101.42535	463.90666
101.70028	440.16924	101.71364	459.96792	101.70527	466.26567
102	440.96153	102.0252	461.62548	102.05517	464.25848
102.30161	443.03034	102.30214	463.13818	102.33509	459.46313
102.6112	445.92024	102.6137	467.65511	102.615	454.09481
102.90533	447.6504	102.92526	472.47402	102.9649	447.85098
103.21346	453.36448	103.20434	472.09164	103.24482	442.47905
103.50617	458.09411	103.50993	468.76184	103.52474	438.70939
103.80655	458.36966	103.81551	467.22307	103.80466	437.12465
104.10817	454.35716	104.12109	467.66952	104.15456	442.92873
104.40114	448.84966	104.42667	467.20041	104.43448	452.36285
104.70613	442.90245	104.70419	465.58355	104.7144	461.35284
105.00278	439.29366	105.02742	462.42814	105.0643	469.36205
105.30557	439.02014	105.30576	458.69139	105.34422	475.60835
105.61317	445.03432	105.61335	455.60453	105.62414	480.8853
105.91392	449.89779	105.90629	451.68282	105.90405	484.65301
106.20114	455.45123	106.23177	445.30036	106.25395	486.59567
106.51542	462.60842	106.5247	440.2794	106.53387	486.93811
106.81206	463.10473	106.81764	439.09857	106.82079	485.13879
107.10551	458.5001	107.11415	439.58595	107.1287	481.79759
107.41384	452.3043	107.40054	439.77762	107.43661	478.40466
107.70482	445.94449	107.70753	438.96341	107.74452	475.50501
108.01043	439.76263	108.01691	439.40004	108.07553	472.91576
108.30849	433.50253	108.30777	443.32853	108.32955	470.10266
108.60615	428.4788	108.62771	452.02082	108.66826	466.4459
108.9094	425.09345	108.91858	464.16524	108.92228	461.80042
109.20341	422.5921	109.20944	475.4725	109.26098	456.44742
109.51235	422.28052	109.52938	484.16861	109.51501	450.29119
109.81081	428.42148	109.82483	486.23059	109.85371	441.98445
110.11204	434.99968	110.12631	485.00102	110.10774	430.89582
110.41136	438.44064	110.42079	483.85687	110.40737	417.48392
110.70896	437.66917	110.73428	482.92677	110.70699	400.59505
111.0122	434.74803	111.01293	480.86152	111.06614	382.81022
111.30836	432.06844	111.32642	476.99637	111.335	370.34489
111.60452	430.08599	111.60507	472.50069	111.60385	368.26997
111.90068	428.72343	111.9188	468.35096	111.93992	379.19912
112.21243	428.45515	112.20799	464.35161	112.20878	398.29815
112.51326	429.1098	112.51052	460.81161	112.54485	418.6487
112.80064	430.07688	112.81305	457.68771	112.8137	438.22089
113.11029	432.62483	113.11559	454.47143	113.14977	457.39403
113.40621	433.67399	113.41812	452.25116	113.41863	473.51136
113.71412	433.28262	113.72065	451.59031	113.75469	484.09056
114.00774	444.85956	114.00908	451.87458	114.02355	489.75342
114.31589	481.38213	114.30998	453.37146	114.35962	494.85888
114.60592	519.17843	114.61088	458.18724	114.62847	500.27633
114.91407	544.92689	114.92682	463.64863	114.92421	502.86931
115.20466	553.14588	115.22471	467.19432	115.21996	499.41643
115.50735	555.59865	115.5226	469.13198	115.53788	488.09208
115.80366	556.23815	115.8132	469.63465	115.83018	472.30734
116.1143	551.81247	116.11896	468.23403	116.14513	453.95838
116.41447	552.38875	116.41209	463.98009	116.47115	434.69114
116.71327	550.96114	116.71362	458.3028	116.70876	421.60736
117.0143	544.53683	117.01354	453.56779	117.02556	417.60479
117.30101	536.31742	117.30147	452.22208	117.34237	421.69958
117.6074	525.03914	117.60543	453.3524	117.65918	432.21236
117.91289	511.98359	117.90337	455.88446	117.97598	449.67764
118.20495	498.67384	118.22962	462.29805	118.21359	468.41905
118.50151	487.12657	118.52309	473.17861	118.53039	486.87469
118.81454	477.71649	118.81656	485.18103	118.80347	503.68511
119.10615	470.10473	119.11003	494.58645	119.12927	516.62227
119.41424	464.77737	119.4035	504.25363	119.43177	522.34072
119.70421	460.25924	119.72957	514.9893	119.72669	521.67094
120.0079	456.50094	120.02304	522.45167	120.04421	517.58297
120.31131	453.53755	120.3139	525.67245	120.31939	511.43792
120.60391	450.91103	120.60945	525.16828	120.63374	504.07523
120.90357	448.72972	120.91562	521.39574	120.95391	495.09785
121.20324	447.47042	121.2281	514.72985	121.23566	485.83242
121.5029	447.12606	121.52385	506.4769	121.5174	477.51465
121.81246	449.36808	121.80944	497.83183	121.86959	468.59229
122.11199	462.24205	122.1054	489.78671	122.11831	460.83727
122.40049	472.77732	122.40102	482.70756	122.44786	454.70736
122.71263	474.10537	122.70883	476.55479	122.73513	450.46969
123.00599	473.82623	123.01868	471.62388	123.02803	450.28846
123.31622	473.90316	123.30697	471.22997	123.36393	453.46052
123.61319	473.31429	123.61387	485.67095	123.63265	459.63632
123.90075	471.10805	123.92077	497.62099	123.90137	464.17991
124.21636	468.14062	124.22766	499.09854	124.23726	464.48385
124.50455	465.53894	124.50046	494.36001	124.50598	458.56521
124.80889	463.23455	124.80735	486.90068	124.84188	452.94746
125.11481	463.00611	125.12448	478.10873	125.1106	450.63691
125.40292	465.64868	125.42047	469.44648	125.47338	448.95529
125.70445	465.83603	125.72131	461.86962	125.76897	445.57173
126.00598	472.59804	126.0086	455.41485	126.06456	441.05515
126.31162	489.33535	126.30518	449.85275	126.36015	435.13948
126.61315	499.37865	126.62261	445.03516	126.65574	427.9901
126.90543	503.17529	126.91358	441.84664	126.95133	420.6398
127.20711	507.25933	127.22688	440.00501	127.24693	415.28339
127.51152	509.38732	127.50563	439.24801	127.54252	415.28021
127.80703	508.33804	127.80623	439.39551	127.83811	421.56068
128.10253	509.30946	128.10684	441.07544	128.1337	432.57276
128.40843	512.19275	128.40744	444.02411	128.42929	445.19224
128.70583	512.96609	128.72308	447.42526	128.72488	457.24088
129.00838	510.82708	129.02068	449.48935	129.02048	467.31161
129.31093	506.85407	129.31135	448.89282	129.31607	475.10447
129.61009	502.64516	129.62871	447.12818	129.64136	479.99792
129.90195	497.25837	129.90855	445.63535	129.9016	480.8499
130.21205	490.37203	130.22352	442.66297	130.22689	478.96654
130.5039	483.09348	130.50706	439.13854	130.55218	474.99334
130.80747	477.18835	130.82979	439.40046	130.81242	470.30179
131.10048	473.06278	131.10995	441.41128	131.13771	464.47911
131.40215	470.64005	131.40633	441.72299	131.46301	456.01379
131.70382	467.23729	131.70271	441.47183	131.73625	446.82172
132.00221	464.03389	132.00665	440.29018	132.02251	437.95467
132.30681	462.05025	132.32268	436.90415	132.30877	429.7782
132.61696	457.915	132.61047	430.76716	132.60934	423.27084
132.9015	454.40431	132.91905	422.65152	132.92423	419.5299
133.20671	451.88172	133.22129	415.22145	133.23911	422.94602
133.50998	448.27839	133.51832	409.4554	133.554	431.4954
133.80846	444.46493	133.80585	404.37058	133.86888	437.42748
134.10694	442.28375	134.119	400.50569	134.15028	437.81163
134.40679	440.15315	134.4071	397.17047	134.43169	434.49906
134.70412	439.08041	134.71712	395.56831	134.7165	429.43684
135.00773	442.89883	135.02714	400.1376	135.05074	424.38515
135.31264	448.67252	135.30271	405.89227	135.32927	421.81006
135.60086	453.52285	135.61273	410.16804	135.6078	421.69604
135.9154	456.20805	135.90552	416.52335	135.94204	424.55309
136.2091	455.41847	136.20865	428.17191	136.26681	429.08195
136.51103	450.91956	136.51178	443.74074	136.55665	432.47432
136.80371	445.41765	136.81491	456.17928	136.85323	432.71743
137.10895	439.8093	137.11313	464.41564	137.14982	428.33515
137.41079	435.40352	137.41734	469.23501	137.4464	420.95571
137.71263	430.02173	137.72458	470.88974	137.74298	413.69968
138.01447	424.22992	138.02575	471.46452	138.03956	408.90487
138.30122	424.83884	138.31858	474.56764	138.33614	407.94646
138.60608	424.57617	138.62912	482.19114	138.63273	409.19304
138.9049	422.29521	138.92057	488.27456	138.92931	413.02376
139.20372	426.19959	139.22204	493.98424	139.22589	424.53144
139.51251	438.91566	139.5235	497.52896	139.52247	443.33018
139.81372	447.09429	139.82497	497.57291	139.81905	464.0117
140.10918	450.24639	140.12644	496.03467	140.16595	480.96781
140.40793	450.93216	140.42791	495.4883	140.43076	488.36883
140.70517	452.1993	140.70263	499.08113	140.74287	488.55012
141.00629	453.26028	141.0038	501.02055	141.04189	484.75488
141.31052	452.86277	141.31341	499.31773	141.35087	477.42304
141.60098	450.91875	141.61993	496.64421	141.6469	467.00125
141.90179	448.26993	141.92351	494.2094	141.9484	455.30909
142.20389	446.16856	142.21101	492.37391	142.24991	443.32616
142.50229	444.25837	142.53044	490.23369	142.55142	431.84541
142.8026	440.94468	142.81794	487.17684	142.81072	421.63982
143.10075	439.61646	143.10543	484.98789	143.14237	412.06491
143.41015	440.9532	143.40975	483.03164	143.4276	403.30922
143.70408	443.19177	143.71843	481.30733	143.71946	395.5241
144.00532	445.66579	144.01315	479.90602	144.00311	387.67036
144.30629	450.30963	144.31333	478.22718	144.32688	379.71399
144.61349	449.68961	144.61206	476.0763	144.60533	372.77654
144.90926	448.02006	144.92269	473.40105	144.95032	367.36015
145.20505	445.02108	145.20881	469.9604	145.25068	363.80464
145.50524	440.99248	145.50022	465.61966	145.55705	362.88307
145.8075	436.6565	145.81168	461.6893	145.84119	364.53446
146.10565	434.91785	146.10872	462.55423	146.13194	368.64315
146.40805	433.89753	146.41737	467.14442	146.42269	376.02694
146.70096	431.52766	146.70989	468.77732	146.71344	385.25608
147.01043	427.99283	147.00929	474.64872	147.00419	394.27992
147.31573	423.9408	147.32538	490.63338	147.36762	403.26773
147.60594	419.47951	147.63037	508.40462	147.65837	408.38102
147.90172	415.22629	147.90487	521.39448	147.94912	408.48508
148.21578	411.21586	148.20438	529.01439	148.22217	407.09093
148.5086	408.46249	148.52934	531.16881	148.54137	406.55111
148.80783	406.69278	148.8174	528.58769	148.80311	407.43614
149.11422	413.74127	149.10546	521.86323	149.1121	408.92127
149.41363	429.7284	149.42552	512.9913	149.42108	410.29261
149.70669	438.9572	149.71358	504.86096	149.73006	410.94262
150.00925	444.34034	150.00163	500.29844	150.00435	412.06229
150.30715	445.9113	150.3089	501.16956	150.34721	413.42286
150.60504	445.77192	150.62576	504.8018	150.6215	413.21653
150.90157	445.35005	150.90741	502.72626	150.96436	411.70537
151.21315	444.05454	151.22428	496.68414	151.23865	410.87968
151.514	444.54054	151.50593	489.64376	151.51293	412.86421
151.80579	441.94865	151.8228	481.72894	151.8558	424.71666
152.10569	436.50067	152.10445	473.43644	152.13008	447.38085
152.40882	430.79904	152.42132	464.65949	152.40437	467.12239
152.70298	426.89221	152.70297	457.08647	152.74723	485.94749
153.01492	423.48866	153.01983	452.38495	153.02152	501.61354
153.30987	420.46066	153.32924	447.31542	153.36438	510.46428
153.6069	420.07883	153.61254	439.92314	153.63867	510.61541
153.91164	420.50364	153.91788	433.10861	153.91296	505.44193
154.2135	429.42862	154.22951	432.33774	154.20096	497.991
154.51452	439.43313	154.50912	438.2869	154.50267	490.23142
154.80533	442.09006	154.81358	444.1093	154.80439	483.89003
155.1123	440.18861	155.12115	445.9886	155.10611	479.08159
155.40738	434.83468	155.42872	447.0719	155.40783	474.39691
155.70542	429.90984	155.72615	449.80262	155.70954	469.74655
156.01215	426.47731	156.0172	455.39249	156.01126	464.49621
156.30627	422.80971	156.32571	463.5995	156.36565	457.86848
156.6139	418.83408	156.61385	473.12859	156.63702	451.12219
156.90565	414.11713	156.92758	478.94068	156.90839	445.76982
157.21275	409.91997	157.21564	477.96583	157.24761	441.67814
157.5045	410.71993	157.53365	473.36547	157.51898	440.18846
157.80531	416.12509	157.81249	468.78953	157.8175	440.3589
158.11682	417.71842	158.11857	464.52462	158.11601	441.14601
158.40319	418.65774	158.42242	459.64085	158.41452	443.31777
158.71403	420.85942	158.72736	454.35056	158.76473	447.83291
159.00223	422.13968	159.00457	449.05688	159.03268	451.18963
159.31484	421.94951	159.30951	443.2274	159.30063	451.39735
159.61445	421.07792	159.61721	436.55231	159.63557	448.14497
159.90646	421.19515	159.92215	431.47686	159.90352	442.58352
160.20439	423.80604	160.22404	434.46926	160.23846	435.67424
160.50522	427.62292	160.52592	446.51215	160.50641	428.39758
160.80727	436.1905	160.82781	457.32836	160.84134	420.83196
161.10187	442.40414	161.1364	467.223	161.13609	412.79104
161.41284	444.63837	161.42668	473.59145	161.43083	405.71819
161.70417	444.31348	161.71695	475.35638	161.72558	398.9361
162.01524	442.58172	162.00723	475.59513	162.04979	392.59624
162.30949	440.28179	162.32976	472.65181	162.30045	388.08811
162.60988	437.41282	162.61596	465.52573	162.64531	383.77825
162.90169	434.8009	162.91461	457.99531	162.91272	380.07855
163.21337	435.50092	163.20594	452.95638	163.25475	378.52396
163.508	438.28089	163.51063	451.00841	163.52838	379.01682
163.80235	440.79117	163.80628	451.38722	163.802	380.59087
164.10793	441.83201	164.10192	452.02489	164.14403	384.73152
164.4135	440.85779	164.42712	450.50825	164.41766	394.92233
164.7021	440.91732	164.71517	448.21149	164.75969	414.89649
165.00767	443.16967	165.029	445.67417	165.03332	441.94835
165.3054	444.79101	165.32713	451.93811	165.30695	465.34813
165.60664	445.92782	165.6033	465.83018	165.64898	485.33534
165.90155	448.82152	165.91399	474.48438	165.93628	498.21265
166.21436	453.2508	166.20742	475.1752	166.23727	501.28326
166.51092	457.62917	166.51121	468.93231	166.56084	494.7776
166.81077	467.92094	166.81499	460.32249	166.80915	484.71871
167.11198	477.21588	167.11878	451.73809	167.11014	475.08975
167.41319	478.66659	167.42257	442.67311	167.40109	466.1676
167.70989	475.86688	167.72635	434.01827	167.70659	458.81647
168.00565	472.5568	168.03014	427.05238	168.046	451.17016
168.30523	469.3182	168.30617	422.3059	168.31546	443.77182
168.60591	465.76491	168.60395	421.17908	168.63133	437.52803
168.91897	461.64064	168.90257	428.99977	168.9311	432.68661
169.20567	459.20077	169.20119	437.35247	169.21195	430.89862
169.51285	465.519	169.52967	438.21019	169.53936	431.37315
169.81695	473.74717	169.8253	433.50996	169.80129	436.38468
170.10911	476.99805	170.12094	427.88496	170.12871	452.03411
170.41095	478.62431	170.41657	423.3061	170.45612	474.49495
170.71115	485.25406	170.72795	419.30536	170.71805	490.92616
171.00849	492.61143	171.02426	415.20138	171.07166	501.76872
171.30552	499.59625	171.30968	411.7707	171.36698	513.17704
171.60188	500.27745	171.62364	408.2924	171.60468	520.81473
171.90256	500.5499	171.9062	404.39965	171.92162	522.85251
172.20209	500.60437	172.23272	402.45844	172.21457	519.73263
172.50588	498.18811	172.50269	403.9248	172.51222	513.02391
172.80305	494.54395	172.80443	410.83301	172.80988	503.90161
173.10935	491.3837	173.12331	431.23155	173.16349	494.04782
173.41552	487.41037	173.41348	453.61154	173.45162	486.72588
173.70558	482.68063	173.72917	463.94392	173.73975	483.08391
174.01498	476.59828	174.00977	471.08424	174.02788	482.53334
174.30655	470.45472	174.32546	477.16239	174.31601	484.08551
174.60444	465.99738	174.63413	479.89234	174.61071	486.13281
174.91005	471.9454	174.90421	479.88053	174.94151	486.83991
175.21567	508.39377	175.21288	479.08592	175.24475	485.6224
175.5043	518.72428	175.50584	479.7185	175.56617	495.76348
175.80991	513.65164	175.81774	484.3816	175.83302	513.62041
176.10873	509.66773	176.12964	492.49749	176.16658	529.78349
176.40904	503.07314	176.40688	497.23578	176.43343	538.65649
176.70089	496.59804	176.71878	496.83616	176.70027	541.9551
177.01099	489.57927	177.03068	491.94973	177.03383	541.07956
177.30097	482.21056	177.30792	484.64822	177.30068	534.92784
177.61332	475.21228	177.6324	476.04601	177.63424	524.55152
177.91034	469.89574	177.90622	469.00689	177.92777	511.31113
178.20785	466.63605	178.20944	464.59456	178.2213	498.29908
178.50511	463.83924	178.5148	460.80986	178.51483	485.31915
178.80142	463.53459	178.81632	461.45674	178.80837	473.06298
179.11516	463.82607	179.12892	476.59193	179.1019	461.84267
179.41092	464.73946	179.42471	495.91046	179.46881	450.62263
179.71231	465.31639	179.7205	505.59681	179.76234	441.3974
180.01337	464.26781	180.02396	508.52208	180.05588	435.60069
180.30917	461.88245	180.30806	509.14037	180.31991	433.26749
180.60889	458.98839	180.6099	508.7889	180.63767	435.08791
180.91393	455.30716	180.91782	510.41303	180.95543	439.07053
181.20202	449.51012	181.20748	514.42099	181.23505	443.676
181.50131	444.8082	181.51092	521.90973	181.50757	448.65733
181.81479	441.99478	181.82948	530.5219	181.82155	454.2647
182.11484	440.06846	182.11977	535.92416	182.16692	460.9002
182.41489	439.32636	182.43173	537.03858	182.44323	465.98984
182.70467	445.62599	182.72394	536.15904	182.71953	473.40447
183.00108	466.61257	183.00652	536.8253	183.0649	489.84779
183.30281	489.84024	183.31724	537.74852	183.34121	509.5553
183.61184	499.09071	183.60287	536.79617	183.61751	523.73888
183.91457	502.34743	183.91614	535.64563	183.96289	533.92724
184.2106	500.60936	184.22658	535.78083	184.26682	538.05309
184.5093	496.3571	184.50598	536.09131	184.51756	537.25195
184.80933	490.16475	184.81643	535.21138	184.85189	533.33729
185.10042	482.2598	185.12688	534.81344	185.10263	526.92479
185.40777	475.59233	185.42801	535.1079	185.43696	518.48477
185.70351	472.70765	185.7091	536.78913	185.77128	509.03556
186.01398	472.61606	186.02174	538.79718	186.07118	503.73334
186.31019	474.92786	186.31651	538.06929	186.37107	501.09728
186.6064	484.3299	186.61402	535.07172	186.67097	496.77569
186.90311	501.83315	186.90237	530.74671	186.97086	491.96117
187.21157	517.81236	187.20967	524.80924	187.27076	491.39678
187.50373	527.04853	187.51641	517.41159	187.57066	496.85133
187.81503	532.12522	187.82315	509.43626	187.87055	501.40075
188.10672	534.12834	188.12989	501.52973	188.13791	499.79191
188.40317	533.51286	188.40255	494.22818	188.40526	492.69785
188.70381	530.96214	188.70929	486.56585	188.73946	483.73535
189.00588	527.76099	189.01602	480.57466	189.00681	476.99287
189.31212	525.86528	189.32276	474.31738	189.341	472.2087
189.60987	521.49228	189.62982	466.62422	189.60836	467.48058
189.90763	526.27965	189.91522	460.04627	189.94255	462.37622
190.20498	537.05726	190.21431	454.65982	190.22328	458.05888
190.50302	546.63938	190.52655	449.42104	190.51737	456.03623
190.81632	560.59257	190.8246	444.41343	190.81881	457.86777
191.10055	567.19342	191.11811	440.86664	191.14231	465.11261
191.40255	566.69542	191.41349	438.66742	191.46581	479.03732
191.70793	562.86131	191.71574	437.27645	191.70843	493.06809
192.01111	556.25087	192.01028	436.12139	192.02094	504.8088
192.30605	547.87817	192.31768	435.2662	192.30048	514.6401
192.60639	535.45311	192.61943	435.4138	192.6499	525.30586
192.90657	521.50355	192.90986	434.174	192.92943	537.03716
193.21097	508.34411	193.20326	432.12031	193.20897	546.53764
193.50015	496.61147	193.52925	429.73271	193.55838	554.74323
193.80454	487.01837	193.82265	427.06322	193.83792	558.63218
194.10882	478.97383	194.11605	422.97244	194.1581	557.53178
194.40371	476.62394	194.4127	416.44651	194.40839	553.14543
194.70597	482.17929	194.71622	412.29347	194.72126	545.84154
195.00526	520.3392	195.02677	413.06507	195.03412	535.14085
195.30868	551.26205	195.30626	416.69779	195.34699	522.6025
195.60148	581.18318	195.61681	421.43884	195.60354	510.72367
195.91399	594.43997	195.93357	427.07177	195.94769	498.66236
196.21229	589.4888	196.20685	431.70072	196.25055	486.69006
196.51338	578.96902	196.51156	432.62577	196.5534	477.36492
196.80344	565.92577	196.80089	432.34408	196.87897	469.39147
197.10026	553.1666	197.12464	431.17909	197.10398	463.19211
197.40385	540.3896	197.43432	429.37977	197.43417	456.10227
197.70097	529.28694	197.70958	427.99286	197.74826	446.15204
198.00883	519.11597	198.01926	426.06746	198.04539	435.35131
198.30829	510.6594	198.32894	422.73558	198.34943	424.8381
198.60091	503.78168	198.60927	418.89026	198.65347	414.18736
198.90443	500.08475	198.93259	415.97282	198.95751	403.83423
199.20299	502.48136	199.23173	414.91307	199.26155	393.63684
199.50743	505.48909	199.51257	414.6557	199.56559	387.17532
199.80338	509.39856	199.80913	413.1405	199.86963	388.01728
200.11517	515.39468	200.11285	410.21684	200.17367	393.74025
200.40524	516.92985	200.40364	406.36352	200.4017	400.61402
200.70883	515.63526	200.70989	401.9041	200.75716	408.18144
201.01158	512.43358	201.02287	396.63721	201.02842	417.1052
201.30257	505.95619	201.31904	391.22651	201.3675	427.43417
201.6056	499.02	201.61068	386.23395	201.63876	438.15134
201.90665	493.06944	201.91792	381.63013	201.91002	446.87825
202.20175	486.83996	202.20534	378.13706	202.24909	453.08265
202.50458	480.10867	202.51877	376.34814	202.52035	456.11414
202.80517	475.06199	202.82191	376.24887	202.87299	457.74973
203.1068	471.69562	203.12505	377.09888	203.1634	458.56111
203.413	469.66806	203.41607	378.36441	203.4299	458.51437
203.71341	469.90473	203.70554	381.53071	203.70307	459.16866
204.01382	472.69995	204.02134	393.33484	204.06951	462.62039
204.30474	476.14136	204.31082	411.08989	204.36266	469.13827
204.60759	480.42774	204.60029	425.34757	204.65581	476.96103
204.91154	481.66387	204.91977	434.14695	204.94896	486.34299
205.21006	481.09054	205.20635	438.37199	205.25841	498.90877
205.50858	478.59811	205.52478	438.87912	205.50598	513.57286
205.81441	473.95436	205.81396	439.066	205.81543	533.05259
206.1054	469.22736	206.11221	438.05891	206.12489	562.32736
206.41206	464.51911	206.41465	435.12903	206.43434	595.50701
206.71023	460.07693	206.7221	432.54911	206.7438	623.80578
207.00048	460.13447	207.0261	430.89546	207.05325	643.4048
207.30725	471.78872	207.32071	431.2932	207.30082	652.97099
207.6162	486.46358	207.60033	433.6019	207.61646	655.74928
207.90889	494.49987	207.90538	438.35826	207.97048	651.50328
208.20613	500.76633	208.20567	449.92794	208.27003	641.79592
208.50337	504.73461	208.51565	469.72592	208.56958	629.9226
208.80777	504.5302	208.81332	491.7069	208.86914	616.10829
209.11203	502.33514	209.12	510.76496	209.16869	600.32271
209.40638	500.7519	209.41987	522.86115	209.40833	584.37614
209.71043	496.76364	209.71973	527.63376	209.73784	566.89939
210.00646	490.1304	210.00077	527.41387	210.06735	547.71361
210.31008	484.80174	210.30422	523.29719	210.31448	533.61318
210.60696	481.89632	210.60767	515.32629	210.64399	524.53169
210.90928	479.74282	210.91113	505.78294	210.93823	520.57566
211.20073	477.0702	211.20876	498.14581	211.23248	521.1169
211.50281	473.0815	211.51649	491.54077	211.52673	524.7457
211.80145	468.90126	211.82703	488.11191	211.82097	528.7763
212.10999	465.40633	212.10399	488.82532	212.11522	531.06199
212.40384	464.49961	212.41172	487.61687	212.40947	531.65272
212.70058	468.26591	212.71945	485.22023	212.70371	528.89007
213.00326	472.51801	213.02719	488.04458	213.07152	521.90595
213.30936	473.83077	213.30415	498.68833	213.36577	513.87216
213.61787	474.72566	213.61188	510.48728	213.66002	509.45499
213.90677	477.31893	213.91961	518.84214	213.95426	507.42554
214.20805	481.30314	214.2132	522.00798	214.24851	506.73373
214.50803	482.37375	214.51678	522.58947	214.54276	509.12342
214.80801	483.40228	214.81511	522.50359	214.837	515.63354
215.10634	487.58094	215.11984	523.80426	215.13125	525.39092
215.40308	496.04849	215.4176	527.08582	215.4255	535.51851
215.70972	512.07079	215.73047	532.34055	215.71975	542.93717
216.00039	527.24522	216.02596	539.65145	216.01399	548.59368
216.30173	532.42805	216.33187	544.44819	216.33031	553.32268
216.60725	540.9668	216.63779	545.64819	216.65398	555.90077
216.9034	554.85445	216.90546	542.865	216.97765	557.18108
217.20918	568.27482	217.22314	536.2484	217.20287	557.60393
217.50031	595.11108	217.52757	527.67855	217.51773	557.53426
217.80755	609.61239	217.82314	520.25583	217.83258	558.2088
218.10265	610.33181	218.12462	514.07164	218.14744	562.73356
218.41202	600.78775	218.41724	509.45091	218.46229	570.24077
218.71268	588.71267	218.71636	507.29574	218.71418	577.44727
219.01334	576.87088	219.00247	509.21574	219.02903	583.74548
219.30813	563.0336	219.3125	512.68703	219.36278	587.61631
219.60092	548.91564	219.60198	514.18056	219.63985	586.51287
219.91136	538.48736	219.90292	512.55369	219.91692	582.11003
220.20364	529.75938	220.22567	509.77611	220.26326	574.90711
220.50724	524.17803	220.52463	506.77533	220.54034	566.55138
220.81144	520.39843	220.82358	502.79496	220.81741	558.24191
221.10348	526.30841	221.12254	497.18565	221.16375	548.59557
221.40621	526.40126	221.4215	506.79608	221.44082	537.73474
221.7064	518.93094	221.71464	538.12479	221.7179	526.9467
222.01371	511.0938	222.0058	562.93262	222.06424	515.13495
222.30141	503.27734	222.31639	575.21022	222.34131	504.39372
222.6056	495.13732	222.60761	577.31192	222.61838	494.82176
222.91262	487.05344	222.92803	569.67188	222.96472	483.89756
223.2001	481.12041	223.22175	558.7549	223.2418	473.42906
223.50891	475.86861	223.51547	547.88858	223.54657	463.79885
223.81574	471.20353	223.81571	535.29379	223.85135	454.37577
224.10202	468.62095	224.10291	522.59889	224.15613	446.17104
224.41449	468.2255	224.426	513.42973	224.44435	441.92582
224.70858	468.62701	224.72396	507.59624	224.71599	442.25221
225.01325	468.85147	225.00038	501.72598	225.05555	444.1569
225.30653	468.95351	225.31808	493.31918	225.35447	445.19178
225.6021	471.33497	225.60035	483.80782	225.65339	444.03035
225.90804	472.94679	225.92966	475.11656	225.91046	440.63153
226.20373	472.43744	226.20565	467.77096	226.23927	435.83067
226.5135	470.01498	226.51615	461.72752	226.50232	432.24043
226.80919	466.15778	226.82513	458.34873	226.83113	430.30169
227.10488	461.84089	227.1301	458.81865	227.11391	429.75273
227.40975	457.92407	227.40458	461.49645	227.40326	431.06905
227.70002	454.15011	227.70955	465.64431	227.75002	435.74648
228.0067	450.13626	228.01453	469.72427	228.0095	443.56231
228.31086	446.61003	228.31646	472.26296	228.33386	453.23258
228.61577	449.18924	228.60825	471.49274	228.65821	464.24091
228.91106	456.58677	228.93107	467.11925	228.93716	474.10877
229.20596	460.20001	229.21315	463.13883	229.22259	482.68535
229.51421	463.62614	229.5052	461.69184	229.50802	491.72359
229.80027	467.76197	229.83375	463.85392	229.86481	505.11206
230.11179	474.86872	230.12916	470.39375	230.15024	519.29193
230.40474	483.22791	230.42457	479.12452	230.43568	528.52218
230.70246	488.09078	230.70602	489.87128	230.72111	532.01245
231.01549	489.84074	231.02869	498.95783	231.00654	529.47239
231.3114	490.17615	231.30736	505.44723	231.36333	520.53652
231.60962	490.6881	231.60992	512.01452	231.64876	508.57928
231.91304	491.28483	231.92869	522.22826	231.93419	496.81821
232.21299	492.91108	232.21559	533.76207	232.21963	484.15898
232.51182	493.44741	232.50248	542.07354	232.5336	470.88691
232.80329	498.90657	232.82126	546.96786	232.84758	459.40576
233.10771	512.22705	233.12409	547.76597	233.16155	450.82723
233.40948	521.90507	233.40461	543.95736	233.47553	445.13424
233.71296	522.57635	233.70762	537.49432	233.71101	442.10491
234.0124	518.61092	234.00759	529.73099	234.02498	440.08647
234.31101	524.94855	234.30756	523.36269	234.33896	437.59183
234.60271	532.60422	234.62087	517.15506	234.65293	434.03943
234.91272	533.99233	234.93116	510.43772	234.96691	429.27815
235.20723	529.18902	235.22572	504.36205	235.20239	423.78903
235.51043	520.50655	235.51046	499.7628	235.51637	417.57408
235.8027	509.83069	235.83447	496.38365	235.83034	410.68392
236.10551	503.15439	236.12694	498.23517	236.14432	404.56854
236.40708	497.86096	236.41301	503.95027	236.45829	399.50687
236.70586	496.00608	236.72002	507.63235	236.77227	396.66864
237.00463	503.76483	237.01586	507.83889	237.00775	396.36448
237.3064	508.25465	237.30332	504.01779	237.32172	396.45907
237.60257	507.00233	237.61744	497.7623	237.6357	396.39942
237.91077	503.7186	237.90016	496.3123	237.94967	396.62125
238.20633	502.16396	238.21926	503.96946	238.26365	395.58532
238.50189	500.89758	238.51241	511.12026	238.57762	392.2192
238.80927	498.84081	238.80755	513.74881	238.81311	388.99413
239.10928	494.49962	239.10761	512.96872	239.12708	388.48834
239.40359	489.68106	239.40768	510.20432	239.44106	390.55624
239.71521	485.44564	239.70474	512.21253	239.75503	394.1339
240.00953	482.08943	240.0018	525.76905	240.06901	400.22407
240.30384	481.20774	240.31866	543.19308	240.30449	406.38325
240.60505	483.65993	240.62313	556.39121	240.61846	413.68838
240.90102	485.9469	240.92021	562.85285	240.93244	423.98583
241.20479	485.83016	241.20112	562.67214	241.24641	438.23058
241.51322	482.628	241.50015	556.62339	241.53683	457.61823
241.80452	478.31409	241.83241	548.03517	241.8194	484.11824
242.11296	473.66205	242.13144	541.15445	242.10197	516.58174
242.40426	467.57167	242.43047	535.1476	242.45519	551.99916
242.70753	460.77098	242.72951	528.65538	242.73776	580.47118
243.00043	455.23466	243.02854	522.14017	243.02032	598.83528
243.30874	451.2687	243.30932	515.74885	243.30289	611.10419
243.60164	448.37969	243.60508	510.62995	243.65611	615.73894
243.90995	460.09427	243.9242	508.7607	243.91651	611.43058
244.20448	495.18971	244.21532	511.5371	244.23279	602.69993
244.50201	524.23849	244.50644	514.90074	244.54906	591.88729
244.8045	534.42252	244.82403	512.1086	244.80208	582.03489
245.11488	533.16455	245.11515	506.20206	245.14365	571.59282
245.41021	527.79818	245.40627	502.59637	245.42197	559.87007
245.70229	521.70036	245.71413	501.86106	245.70029	549.25969
246.00849	514.56578	246.01617	499.78441	246.04819	537.87376
246.31354	507.2432	246.31944	499.01783	246.32651	527.04851
246.6118	500.32331	246.6258	498.4082	246.60483	517.71487
246.90602	494.91563	246.91609	495.00524	246.90403	507.6329
247.20025	495.52122	247.20733	489.67659	247.21018	496.26665
247.50801	497.80111	247.50456	484.0936	247.51633	483.52513
247.81062	503.11088	247.8018	479.07909	247.82249	469.33532
248.11323	506.49546	248.13206	475.45494	248.12864	454.13874
248.41129	504.23889	248.40948	472.34122	248.43479	439.04159
248.70941	500.71856	248.70011	468.95582	248.74094	426.68089
249.01079	494.02886	249.00289	466.71496	249.0471	419.99233
249.30848	485.94308	249.31733	467.71902	249.35325	420.69135
249.61272	479.5006	249.60028	470.01372	249.65639	426.66217
249.90489	474.15988	249.90021	469.00879	249.96404	433.76607
250.20934	468.78789	250.21145	467.40567	250.21165	438.8753
250.50035	464.90619	250.5227	469.69174	250.5418	441.63468
250.80008	469.49737	250.80905	475.74195	250.87195	442.10689
251.10418	496.3589	251.11718	480.41565	251.11957	442.86666
251.40828	530.40964	251.42531	480.48004	251.44972	445.00745
251.71238	570.07536	251.70263	477.39514	251.77987	448.79002
252.00047	611.6758	252.00392	475.25169	252.02748	452.04595
252.31578	628.86301	252.30862	474.06905	252.35764	453.30112
252.60512	625.07452	252.60353	473.552	252.60525	452.69717
252.90435	616.22362	252.93122	475.01464	252.9354	449.26597
253.20367	605.34797	253.2163	478.81715	253.26555	444.02901
253.50459	591.08226	253.50467	482.85541	253.51317	439.89479
253.81331	575.42441	253.82907	481.57437	253.83359	436.52854
254.11224	562.44136	254.11744	478.42677	254.12484	433.22788
254.40724	552.67922	254.41598	475.93045	254.41609	430.03957
254.70225	544.61355	254.72472	475.17086	254.70734	427.17891
255.01429	539.88636	255.00258	474.79062	255.02043	425.82947
255.30635	546.89008	255.31131	472.96735	255.3408	427.19517
255.61463	566.54005	255.62572	472.42957	255.66118	431.05972
255.90481	584.03725	255.9211	472.37843	255.96357	436.68309
256.21406	597.96762	256.21811	470.39867	256.24798	442.86842
256.50724	608.0316	256.51512	468.47322	256.53239	448.68268
256.80271	611.55217	256.81874	465.46921	256.8168	452.86289
257.10892	608.7676	257.10538	461.33126	257.11543	454.85697
257.40271	602.15983	257.43063	456.0606	257.42828	455.07698
257.70271	593.48553	257.72337	450.21843	257.74113	455.23998
258.01336	585.83591	258.0161	444.98775	258.05398	457.30541
258.30529	577.91924	258.31534	439.45802	258.36683	459.82144
258.60657	568.70949	258.61568	434.01912	258.60147	461.02493
258.90352	558.50957	258.9052	429.54719	258.91432	461.80944
259.20799	549.92869	259.22688	425.36793	259.22717	462.59405
259.50133	545.22985	259.50031	420.82645	259.54002	463.83865
259.8044	543.20493	259.81499	415.65538	259.85287	464.54928
260.1147	543.04781	260.13103	409.72739	260.16572	464.36438
260.404	554.51049	260.40282	405.72272	260.40036	463.83957
260.70513	563.93823	260.70527	403.51336	260.71321	463.2718
261.00352	565.5799	261.00693	403.23575	261.02606	462.6656
261.30465	563.77689	261.30458	407.30772	261.33891	461.74704
261.60578	558.64572	261.61251	412.16309	261.65176	459.27083
261.90315	550.82894	261.92493	414.81562	261.96461	455.65194
262.20372	542.19454	262.22836	414.28003	262.27746	452.18999
262.51513	535.07493	262.50121	411.82738	262.55784	449.31614
262.80046	528.36263	262.82279	409.00035	262.83821	447.00474
263.10737	519.46672	263.10864	406.75088	263.11859	444.77837
263.41458	508.85981	263.43022	406.01511	263.46906	442.97279
263.70473	499.76667	263.71607	407.47298	263.77047	442.91968
264.00506	492.52324	264.00976	411.95982	264.00178	442.64645
264.30836	493.47865	264.32398	418.27533	264.31019	441.49905
264.61226	507.14989	264.61169	423.98478	264.6186	440.22661
264.91615	520.29962	264.92527	434.76742	264.92702	440.79266
265.20314	531.45171	265.22685	450.74054	265.23543	443.99951
265.5077	548.1312	265.50864	464.62007	265.54385	450.30151
265.8046	557.5886	265.81134	473.63814	265.85226	457.48912
266.11749	561.14168	266.10228	478.35597	266.16067	464.41482
266.40654	560.52988	266.42126	483.03565	266.46909	470.19576
266.70904	556.40417	266.7125	483.49682	266.7004	473.60437
267.00481	549.86114	267.01922	477.56061	267.00881	475.31072
267.31505	545.00476	267.32595	469.36528	267.31723	475.38472
267.60897	542.86938	267.63268	460.76991	267.62564	473.53704
267.91105	542.37617	267.90532	455.77361	267.93405	469.99003
268.21639	540.73768	268.21205	457.90879	268.24247	465.20105
268.50378	537.25029	268.51877	461.68721	268.55088	460.45341
268.80437	532.67327	268.8255	460.54197	268.8593	456.0848
269.10417	527.31078	269.13223	456.74341	269.15081	452.86013
269.40013	521.85988	269.40487	451.67204	269.42543	452.90259
269.71451	516.59592	269.7116	446.21086	269.70005	456.36181
270.00595	516.13565	270.01832	441.5053	270.04333	463.76293
270.30352	519.08976	270.32505	437.96007	270.31795	472.47481
270.60054	518.95135	270.63178	435.20914	270.66122	480.20372
270.90176	519.94838	270.90442	434.07958	270.93584	485.2738
271.20448	526.73785	271.20126	436.09871	271.21046	487.47093
271.50269	530.97035	271.50107	439.41212	271.55373	486.97027
271.80752	530.73429	271.82759	442.08983	271.82835	484.52267
272.10848	540.20569	272.12146	447.77286	272.10297	481.67683
272.41342	543.63528	272.41408	462.81231	272.44625	478.41492
272.70959	544.92087	272.7067	483.99124	272.72087	476.46857
273.00863	541.2498	273.02858	505.97902	273.06414	475.5121
273.30768	538.91844	273.3212	526.27006	273.33876	472.98419
273.60954	537.80169	273.62552	541.05073	273.61338	467.92625
273.91321	533.68668	273.90484	548.79613	273.90859	459.63802
274.21309	525.53606	274.20071	551.06601	274.21068	448.22484
274.51296	535.74445	274.51231	552.89896	274.51276	435.51362
274.81284	570.7562	274.82391	555.60994	274.81484	422.97338
275.11271	606.25925	275.1009	560.4051	275.11692	411.94196
275.4085	637.66419	275.40872	569.51723	275.419	402.72445
275.70837	640.947	275.72637	578.76074	275.72108	395.34122
276.00525	626.04073	276.02605	582.36182	276.02316	389.64289
276.30354	611.97135	276.3121	582.70664	276.32525	384.96565
276.61632	601.543	276.60878	580.89884	276.62733	380.51301
276.90238	587.59934	276.91535	576.46971	276.92941	375.97534
277.21221	569.64374	277.20544	571.10779	277.23149	371.38519
277.50015	553.09674	277.51312	565.20438	277.53357	366.3748
277.80332	548.72013	277.80587	558.58258	277.83565	360.65019
278.11097	586.55093	278.13115	551.40358	278.13773	354.49458
278.40372	628.14485	278.4239	546.43223	278.43981	349.06209
278.70011	644.70781	278.7069	552.1847	278.7419	346.24157
279.01221	652.71106	279.02892	562.2123	279.04398	347.53684
279.30427	651.72722	279.32477	566.56201	279.34606	351.22185
279.60392	657.5214	279.61312	569.87424	279.64814	356.94913
279.91499	686.59183	279.93032	572.00921	279.94253	366.46207
280.20546	711.71735	280.21227	574.95064	280.21384	384.57004
280.51051	711.85698	280.52946	583.86419	280.55299	413.52237
280.8103	701.01478	280.81142	592.86564	280.8243	437.62753
281.11009	688.88201	281.11781	596.01012	281.16344	450.69651
281.41483	673.51946	281.40262	592.95024	281.43476	455.81456
281.71666	654.39955	281.71907	586.28908	281.70607	456.14378
282.00172	637.23448	282.00387	578.40557	282.04521	453.46559
282.30354	625.94834	282.31314	570.34502	282.32331	448.93386
282.6104	618.77235	282.62175	563.29072	282.62175	442.9701
282.90552	613.06615	282.9023	557.65468	282.9202	435.69206
283.20064	611.36921	283.22775	552.59873	283.21864	427.55467
283.50509	611.90175	283.53327	549.75659	283.51709	418.80238
283.8159	615.52952	283.81503	548.91388	283.81553	410.18922
284.10895	622.74737	284.10143	545.56993	284.11398	402.30007
284.41013	630.44447	284.40015	540.04678	284.41242	395.23394
284.70947	631.53003	284.72416	533.47734	284.71833	389.59269
285.00115	628.60684	285.01217	525.98495	285.04662	386.20607
285.30818	622.62721	285.30018	519.2243	285.37491	385.01885
285.61521	614.17867	285.62492	516.18333	285.62113	386.28539
285.90688	604.7956	285.93455	515.22991	285.93955	389.78158
286.2091	594.24678	286.20343	514.58055	286.2356	395.77779
286.50725	584.47777	286.51892	513.68559	286.55332	402.61006
286.80144	575.56549	286.82616	511.79159	286.84567	404.8418
287.11679	568.941	287.13339	509.71107	287.12957	403.84054
287.40191	564.25344	287.40649	506.87913	287.41347	402.71478
287.70927	559.05304	287.71559	502.18705	287.76835	404.41974
288.01172	553.25098	288.01843	497.17142	288.05225	412.47032
288.30985	550.9251	288.31184	498.0124	288.33615	423.32418
288.61625	557.22284	288.60524	518.22739	288.62005	434.87706
288.91025	565.42238	288.92147	534.71854	288.90395	444.4284
289.20996	568.82534	289.20835	541.99175	289.25883	449.91213
289.50024	578.06308	289.5311	548.45707	289.54273	450.60035
289.8002	597.57441	289.82481	549.93537	289.82663	447.91069
290.11354	615.2253	290.12482	547.97865	290.11053	445.19349
290.41024	622.61539	290.4318	544.31453	290.43902	443.45555
290.70013	622.27188	290.71576	538.75535	290.73103	442.97298
291.00972	615.56254	291.01124	531.62364	291.01045	443.34249
291.30205	607.26903	291.32159	522.58164	291.35134	443.99678
291.60181	603.13776	291.61554	514.32829	291.62919	443.85916
291.91194	598.44774	291.90949	507.42961	291.92671	442.43109
292.20131	589.58125	292.20935	500.8092	292.24655	439.29467
292.50161	578.52725	292.5196	496.81587	292.57382	433.76961
292.80516	567.90789	292.80589	502.49598	292.81928	427.44137
293.10871	560.13354	293.12767	511.70279	293.14656	419.2482
293.41226	561.58668	293.40186	518.7233	293.47383	409.08677
293.7158	567.82696	293.71033	518.37099	293.71929	401.93495
294.01381	578.70127	294.02908	512.25355	294.04656	398.88535
294.30441	596.56436	294.33069	503.52098	294.37384	405.68304
294.60842	611.09528	294.6323	494.8236	294.61929	417.69581
294.91061	619.43592	294.9339	488.33732	294.94657	428.52308
295.20731	620.12738	295.23551	482.69091	295.25682	438.58452
295.50774	618.24371	295.53712	477.55576	295.55005	446.85423
