# Supplementary material for: Study on modular smoke extraction with solid screen in urban road tunnel fires
Source: PLoS One. 2026 Feb 17;21(2):e0342557. doi: 10.1371/journal.pone.0342557 (PMC12912539; doi:10.1371/journal.pone.0342557)
Supplement: S1 Data — (ZIP) [file pone.0342557.s001.zip › Fig4_Model_Validation_Temperature.csv]

Luo		simulation
Time	T	Time	T
5.18732	27.25989	5.11488	27.25
9.67019	27.51412	5.41157	27.25001
14.34518	27.4435	5.73389	27.25001
18.69997	27.47175	6.01593	27.25003
22.47839	27.92373	6.33826	27.25007
25.74448	28.61582	6.6203	27.25011
28.49824	29.43503	6.90233	27.25016
30.99584	30.31073	7.22466	27.25022
33.55748	31.17232	7.5007	27.25032
36.43932	31.94915	7.80928	27.2505
39.64137	32.66949	8.13742	27.25101
42.84342	33.40395	8.40709	27.25228
45.59718	34.22316	8.72654	27.25561
48.03074	35.09887	9.01059	27.26321
50.59238	35.94633	9.30681	27.27712
53.79443	36.63842	9.60184	27.29909
57.57285	37.18927	9.91076	27.33409
61.41531	37.72599	10.20595	27.38899
65.12968	38.31921	10.50801	27.45698
68.9081	38.89831	10.8365	27.52141
72.75056	39.46328	11.12723	27.5706
76.59302	40.02825	11.41796	27.6151
80.37144	40.60734	11.70869	27.66558
83.95773	41.24294	12.04095	27.72421
87.54403	41.86441	12.33168	27.78183
91.45053	42.35876	12.62241	27.83168
95.48511	42.79661	12.91314	27.87678
99.45565	43.26271	13.22463	27.91841
103.49023	43.70056	13.51702	27.95579
107.6529	44.09605	13.80973	27.98927
112.00768	44.43503	14.10244	28.02329
116.49055	44.71751	14.43696	28.06094
120.84534	45.01412	14.71266	28.09795
124.87992	45.43785	15.01316	28.13196
128.78642	45.9322	15.31365	28.16592
132.82101	46.42655	15.60326	28.19891
136.85559	46.90678	15.90087	28.23327
140.95421	47.31638	16.20027	28.27159
145.37304	47.5565	16.51437	28.31641
149.66378	47.89548	16.80435	28.36393
153.95453	48.20621	17.12153	28.41289
158.4374	48.4322	17.41616	28.46132
162.85623	48.70056	17.71466	28.50557
167.27506	48.96893	18.02138	28.54942
171.82197	49.09605	18.32809	28.59509
		18.61288	28.64063
		18.91643	28.68741
		19.20402	28.73397
		19.5327	28.78082
		19.82029	28.82733
		20.10789	28.8726
		20.43656	28.92486
		20.72416	28.98116
		21.01175	29.03637
		21.3227	29.09413
		21.61592	29.15082
		21.90915	29.20368
		22.20237	29.2547
		22.52125	29.30761
		22.80348	29.36002
		23.13006	29.41489
		23.44051	29.47466
		23.71925	29.53037
		24.03178	29.58652
		24.31721	29.64215
		24.62817	29.69697
		24.91839	29.75224
		25.22243	29.80704
		25.50117	29.86054
		25.80526	29.9143
		26.12963	29.97272
		26.43069	30.03104
		26.71687	30.08617
		27.00306	30.13966
		27.33013	30.19664
		27.61632	30.25286
		27.90251	30.30451
		28.22958	30.35983
		28.51694	30.41644
		28.82037	30.47436
		29.11825	30.53756
		29.40442	30.60084
		29.70633	30.66491
		30.01831	30.73092
		30.31352	30.79398
		30.60872	30.8525
		30.915	30.90964
		31.20319	30.9637
		31.51574	31.01588
		31.82829	31.06754
		32.12834	31.1162
		32.41971	31.16167
		32.70558	31.20605
		33.01245	31.252
		33.32085	31.30076
		33.64174	31.35219
		33.91211	31.4029
		34.20019	31.45333
		34.52943	31.51266
		34.81751	31.57466
		35.1056	31.63411
		35.43483	31.69889
		35.72292	31.76469
		36.011	31.8271
		36.32377	31.89334
		36.64067	31.96239
		36.91229	32.02587
		37.22918	32.08767
		37.5008	32.14788
		37.83972	32.20897
		38.12409	32.27128
		38.40845	32.32889
		38.73343	32.39155
		39.00897	32.45377
		39.31752	32.5143
		39.62426	32.57804
		39.93099	32.64032
		40.23773	32.70204
		40.52214	32.76088
		40.83697	32.82029
		41.1173	32.8783
		41.43266	32.93575
		41.71649	32.99277
		42.02485	33.04915
		42.33321	33.10808
		42.62615	33.16665
		42.92295	33.22427
		43.21975	33.28208
		43.51654	33.33928
		43.80904	33.39507
		44.11389	33.45034
		44.41874	33.50609
		44.73121	33.56161
		45.04139	33.61701
		45.30154	33.66652
		45.63046	33.71707
		45.91372	33.7696
		46.21223	33.81918
		46.51075	33.87023
		46.80927	33.92095
		47.11152	33.97136
		47.41115	34.02095
		47.72721	34.06939
		48.04326	34.1164
		48.31417	34.15781
		48.60083	34.19516
		48.92284	34.23538
		49.2046	34.27596
		49.52661	34.31873
		49.80837	34.3644
		50.1022	34.41066
		50.41214	34.4604
		50.72207	34.5104
		51.03201	34.55831
		51.33595	34.60396
		51.60392	34.64515
		51.91017	34.68597
		52.21643	34.72784
		52.53417	34.76776
		52.82894	34.80387
		53.12371	34.83678
		53.41848	34.87097
		53.71325	34.90974
		54.01644	34.95645
		54.34068	35.01494
		54.61861	35.07889
		54.94286	35.14779
		55.22078	35.21711
		55.54503	35.28357
		55.82295	35.34641
		56.10377	35.40141
		56.42628	35.45966
		56.71295	35.51888
		57.0032	35.57558
		57.31853	35.63552
		57.63387	35.69635
		57.90979	35.75039
		58.23301	35.80089
		58.53652	35.84923
		58.84003	35.89165
		59.10019	35.92768
		59.41954	35.96133
		59.7133	35.99309
		60.00608	36.02135
		60.33546	36.05334
		60.61727	36.09087
		60.93933	36.13607
		61.22114	36.18925
		61.50294	36.24497
		61.825	36.3088
		62.10681	36.37426
		62.41679	36.43823
		62.73621	36.50291
		63.03492	36.56324
		63.3073	36.61429
		63.62236	36.66111
		63.91893	36.70417
		64.22095	36.74289
		64.51097	36.78081
		64.83256	36.8208
		65.11395	36.86249
		65.43554	36.90748
		65.71692	36.95558
		66.03851	37.00651
		66.34402	37.06242
		66.60933	37.11553
		66.94539	37.1748
		67.23723	37.23954
		67.51883	37.30093
		67.81026	37.36338
		68.1232	37.43035
		68.40876	37.49741
		68.70997	37.56296
		69.01117	37.62902
		69.31237	37.6929
		69.61358	37.75335
		69.93199	37.81152
		70.21599	37.86429
		70.53668	37.91385
		70.80038	37.96061
		71.12058	38.00687
		71.4051	38.0539
		71.70545	38.09789
		72.02466	38.14403
		72.30054	38.187
		72.61256	38.22784
		72.93086	38.26945
		73.20127	38.30621
		73.50078	38.34092
		73.81151	38.37747
		74.14097	38.41568
		74.42925	38.45277
		74.71752	38.48807
		75.00579	38.52419
		75.33525	38.56403
		75.62352	38.60534
		75.9118	38.64538
		76.20007	38.68638
		76.52953	38.73032
		76.8178	38.77332
		77.10608	38.81241
		77.43553	38.85365
		77.72381	38.89483
		78.0162	38.93417
		78.3333	38.97691
		78.62749	39.02076
		78.91252	39.06353
		79.23826	39.10928
		79.52329	39.15494
		79.81646	39.19803
		80.12998	39.24368
		80.42065	39.29027
		80.73326	39.34037
		81.00679	39.39433
		81.33112	39.45531
		81.64087	39.52324
		81.91009	39.58576
		82.234	39.64585
		82.51761	39.70248
		82.80123	39.75222
		83.12536	39.80243
		83.40898	39.85045
		83.73311	39.89765
		84.02483	39.94694
		84.33681	39.99918
		84.60422	40.05372
		84.9162	40.1125
		85.22818	40.1782
		85.54016	40.24378
		85.8357	40.3057
		86.11358	40.36175
		86.40188	40.41657
		86.71518	40.47434
		87.02619	40.53526
		87.30358	40.59389
		87.63446	40.65519
		87.92398	40.71916
		88.21349	40.77978
		88.50301	40.84148
		88.83389	40.90863
		89.1234	40.97589
		89.41292	41.03769
		89.70244	41.09768
		90.03332	41.15936
		90.32283	41.2181
		90.61235	41.26998
		90.90187	41.31895
		91.23275	41.36833
		91.54294	41.41684
		91.81592	41.45899
		92.10285	41.49793
		92.42476	41.53976
		92.70643	41.58092
		93.0042	41.62084
		93.31404	41.66382
		93.62999	41.70969
		93.91184	41.75568
		94.21554	41.80325
		94.51394	41.85365
		94.80099	41.90281
		95.13355	41.95463
		95.42915	42.00699
		95.72845	42.05591
		96.01297	42.10376
		96.33814	42.15361
		96.62266	42.20423
		96.90718	42.25273
		97.23234	42.30655
		97.51686	42.36242
		97.80138	42.41628
		98.12655	42.47513
		98.41107	42.53389
		98.73623	42.59093
		99.02075	42.64519
		99.30527	42.69308
		99.63044	42.74196
		99.91496	42.78923
		100.24012	42.83549
		100.52464	42.88103
		100.80916	42.92269
		101.13432	42.96603
		101.41884	43.00774
		101.70336	43.04497
		102.02853	43.08297
		102.31305	43.1192
		102.62602	43.1533
		102.93899	43.18719
		103.20725	43.21729
		103.50873	43.2455
		103.83345	43.27527
		104.10086	43.30359
		104.40856	43.33164
		104.73318	43.36413
		105.02049	43.3972
		105.3078	43.42923
		105.63615	43.46369
		105.92346	43.49763
		106.21077	43.52857
		106.51816	43.56
		106.83141	43.59307
		107.11518	43.62556
		107.41516	43.65833
		107.72731	43.69399
		108.03945	43.73216
		108.307	43.76965
		108.63252	43.81038
		108.92137	43.85448
		109.22653	43.89784
		109.51605	43.94168
		109.82311	43.98496
		110.13017	44.0282
		110.44106	44.06924
		110.7366	44.10655
		111.01438	44.1385
		111.31566	44.16868
		111.63509	44.20085
		111.9146	44.23339
		112.22205	44.26852
		112.53769	44.30864
		112.81388	44.34926
		113.13347	44.39079
		113.43728	44.43328
		113.70942	44.46982
		114.02043	44.50445
		114.30035	44.53713
		114.64247	44.56945
		114.91729	44.59984
		115.22016	44.62762
		115.53439	44.65707
		115.80091	44.68501
		116.12157	44.71368
		116.44224	44.7462
		116.71709	44.7779
		117.02042	44.80968
		117.30242	44.84326
		117.62056	44.87899
		117.94097	44.91747
		118.21561	44.953
		118.53056	44.98773
		118.81272	45.02173
		119.13519	45.05495
		119.41735	45.08656
		119.73983	45.11668
		120.02199	45.14604
		120.30415	45.17368
		120.62663	45.20453
		120.90879	45.23705
		121.23126	45.27093
		121.51342	45.30521
		121.80768	45.33761
		122.11806	45.37082
		122.42844	45.404
		122.73882	45.43661
		123.00486	45.46667
		123.31524	45.49678
		123.6027	45.52805
		123.92074	45.56012
		124.22289	45.59387
		124.52901	45.62809
		124.83513	45.66408
		125.14124	45.70127
		125.40363	45.73599
		125.71684	45.76985
		126.04179	45.80593
		126.30019	45.83788
		126.60165	45.86871
		126.90312	45.90314
		127.21853	45.93956
		127.51646	45.97669
		127.8144	46.01293
		128.13096	46.04973
		128.41772	46.08476
		128.70449	46.11724
		129.03222	46.15177
		129.31898	46.18654
		129.60575	46.21949
		129.93348	46.25549
		130.24482	46.29397
		130.52421	46.33028
		130.82163	46.36642
		131.10386	46.40266
		131.4258	46.44007
		131.70324	46.47727
		132.02031	46.51367
		132.33738	46.55152
		132.61482	46.58587
		132.91697	46.61836
		133.20595	46.65133
		133.50264	46.68367
		133.84172	46.71831
		134.1384	46.75223
		134.43509	46.78294
		134.73178	46.8127
		135.02847	46.8416
		135.32516	46.87003
		135.62185	46.89865
		135.91853	46.92824
		136.22258	46.95917
		136.52663	46.99173
		136.83067	47.02511
		137.13472	47.05929
		137.40076	47.09223
		137.70481	47.12644
		138.03546	47.16661
		138.32811	47.20783
		138.62075	47.2478
		138.9134	47.288
		139.20604	47.32722
		139.54049	47.36703
		139.83314	47.40413
		140.12578	47.4365
		140.41843	47.46744
		140.73078	47.49876
		141.01865	47.53059
		141.30652	47.56232
		141.61495	47.59707
		141.93161	47.6349
		142.20303	47.67098
		142.51969	47.70649
		142.83635	47.74278
		143.10777	47.77362
		143.40302	47.80012
		143.72209	47.82611
		144.00127	47.84988
		144.32034	47.87327
		144.62745	47.89907
		144.92978	47.92665
		145.20347	47.9553
		145.51625	47.98647
		145.82903	48.02032
		146.11054	48.05267
		146.41159	48.08454
		146.71265	48.11739
		147.0137	48.15026
		147.33626	48.18434
		147.63347	48.2172
		147.90362	48.24611
		148.2072	48.27389
		148.51648	48.30217
		148.8379	48.32965
		149.13493	48.35547
		149.4222	48.37902
		149.70948	48.40083
		150.0378	48.42209
		150.32507	48.44124
		150.61235	48.4577
		150.94067	48.47475
		151.24436	48.49253
		151.51522	48.5092
		151.83123	48.52685
		152.10209	48.54522
		152.41809	48.56448
		152.7341	48.58638
		153.00496	48.60791
		153.32096	48.63062
		153.62743	48.65533
		153.92645	48.67963
		154.20588	48.70285
		154.5275	48.72644
		154.80891	48.74896
		155.11847	48.76971
		155.42803	48.78933
		155.73759	48.80686
		156.01755	48.82175
		156.30043	48.8348
		156.60296	48.84742
		156.90548	48.85989
		157.20801	48.87279
		157.51053	48.88738
		157.83388	48.9054
		158.10504	48.92576
		158.41494	48.94854
		158.74034	48.97565
		159.03861	49.00343
		159.33689	49.03046
		159.63517	49.05785
		159.93345	49.08564
		160.23173	49.11376
		160.53001	49.14195
		160.82829	49.16973
		161.12657	49.1964
		161.42485	49.22119
		161.70598	49.24291
		162.00113	49.26204
		162.33059	49.28045
		162.64309	49.29719
		162.91094	49.31124
		163.22343	49.32514
		163.53593	49.34054
		163.80378	49.35557
		164.10566	49.37127
		164.42031	49.38932
		164.73497	49.40896
		165.0339	49.42889
		165.33676	49.44875
		165.63961	49.46917
		165.94247	49.49039
		166.20207	49.51124
		166.50493	49.53362
		166.80778	49.55952
		167.13607	49.5881
		167.40772	49.61611
		167.71818	49.64351
		168.02863	49.67213
		168.30028	49.6978
		168.61073	49.72191
		168.92119	49.74601
		169.2394	49.76893
		169.50834	49.78945
		169.83703	49.80959
		170.11877	49.82992
		170.40522	49.84878
		170.7303	49.86933
		171.02288	49.89034
		171.301	49.90956
		--	--
		--	--
		--	--
		--	--
		--	--
		--	--
		--	--
		--	--
		--	--
		--	--
		--	--
		--	--
		--	--
		--	--
		--	--
		--	--
		--	--
195.00526	520.3392	195.02677	413.06507
195.30868	551.26205	195.30626	416.69779
195.60148	581.18318	195.61681	421.43884
195.91399	594.43997	195.93357	427.07177
196.21229	589.4888	196.20685	431.70072
196.51338	578.96902	196.51156	432.62577
196.80344	565.92577	196.80089	432.34408
197.10026	553.1666	197.12464	431.17909
197.40385	540.3896	197.43432	429.37977
197.70097	529.28694	197.70958	427.99286
198.00883	519.11597	198.01926	426.06746
198.30829	510.6594	198.32894	422.73558
198.60091	503.78168	198.60927	418.89026
198.90443	500.08475	198.93259	415.97282
199.20299	502.48136	199.23173	414.91307
199.50743	505.48909	199.51257	414.6557
199.80338	509.39856	199.80913	413.1405
200.11517	515.39468	200.11285	410.21684
200.40524	516.92985	200.40364	406.36352
200.70883	515.63526	200.70989	401.9041
201.01158	512.43358	201.02287	396.63721
201.30257	505.95619	201.31904	391.22651
201.6056	499.02	201.61068	386.23395
201.90665	493.06944	201.91792	381.63013
202.20175	486.83996	202.20534	378.13706
202.50458	480.10867	202.51877	376.34814
202.80517	475.06199	202.82191	376.24887
203.1068	471.69562	203.12505	377.09888
203.413	469.66806	203.41607	378.36441
203.71341	469.90473	203.70554	381.53071
204.01382	472.69995	204.02134	393.33484
204.30474	476.14136	204.31082	411.08989
204.60759	480.42774	204.60029	425.34757
204.91154	481.66387	204.91977	434.14695
205.21006	481.09054	205.20635	438.37199
205.50858	478.59811	205.52478	438.87912
205.81441	473.95436	205.81396	439.066
206.1054	469.22736	206.11221	438.05891
206.41206	464.51911	206.41465	435.12903
206.71023	460.07693	206.7221	432.54911
207.00048	460.13447	207.0261	430.89546
207.30725	471.78872	207.32071	431.2932
207.6162	486.46358	207.60033	433.6019
207.90889	494.49987	207.90538	438.35826
208.20613	500.76633	208.20567	449.92794
208.50337	504.73461	208.51565	469.72592
208.80777	504.5302	208.81332	491.7069
209.11203	502.33514	209.12	510.76496
209.40638	500.7519	209.41987	522.86115
209.71043	496.76364	209.71973	527.63376
210.00646	490.1304	210.00077	527.41387
210.31008	484.80174	210.30422	523.29719
210.60696	481.89632	210.60767	515.32629
210.90928	479.74282	210.91113	505.78294
211.20073	477.0702	211.20876	498.14581
211.50281	473.0815	211.51649	491.54077
211.80145	468.90126	211.82703	488.11191
212.10999	465.40633	212.10399	488.82532
212.40384	464.49961	212.41172	487.61687
212.70058	468.26591	212.71945	485.22023
213.00326	472.51801	213.02719	488.04458
213.30936	473.83077	213.30415	498.68833
213.61787	474.72566	213.61188	510.48728
213.90677	477.31893	213.91961	518.84214
214.20805	481.30314	214.2132	522.00798
214.50803	482.37375	214.51678	522.58947
214.80801	483.40228	214.81511	522.50359
215.10634	487.58094	215.11984	523.80426
215.40308	496.04849	215.4176	527.08582
215.70972	512.07079	215.73047	532.34055
216.00039	527.24522	216.02596	539.65145
216.30173	532.42805	216.33187	544.44819
216.60725	540.9668	216.63779	545.64819
216.9034	554.85445	216.90546	542.865
217.20918	568.27482	217.22314	536.2484
217.50031	595.11108	217.52757	527.67855
217.80755	609.61239	217.82314	520.25583
218.10265	610.33181	218.12462	514.07164
218.41202	600.78775	218.41724	509.45091
218.71268	588.71267	218.71636	507.29574
219.01334	576.87088	219.00247	509.21574
219.30813	563.0336	219.3125	512.68703
219.60092	548.91564	219.60198	514.18056
219.91136	538.48736	219.90292	512.55369
220.20364	529.75938	220.22567	509.77611
220.50724	524.17803	220.52463	506.77533
220.81144	520.39843	220.82358	502.79496
221.10348	526.30841	221.12254	497.18565
221.40621	526.40126	221.4215	506.79608
221.7064	518.93094	221.71464	538.12479
222.01371	511.0938	222.0058	562.93262
222.30141	503.27734	222.31639	575.21022
222.6056	495.13732	222.60761	577.31192
222.91262	487.05344	222.92803	569.67188
223.2001	481.12041	223.22175	558.7549
223.50891	475.86861	223.51547	547.88858
223.81574	471.20353	223.81571	535.29379
224.10202	468.62095	224.10291	522.59889
224.41449	468.2255	224.426	513.42973
224.70858	468.62701	224.72396	507.59624
225.01325	468.85147	225.00038	501.72598
225.30653	468.95351	225.31808	493.31918
225.6021	471.33497	225.60035	483.80782
225.90804	472.94679	225.92966	475.11656
226.20373	472.43744	226.20565	467.77096
226.5135	470.01498	226.51615	461.72752
226.80919	466.15778	226.82513	458.34873
227.10488	461.84089	227.1301	458.81865
227.40975	457.92407	227.40458	461.49645
227.70002	454.15011	227.70955	465.64431
228.0067	450.13626	228.01453	469.72427
228.31086	446.61003	228.31646	472.26296
228.61577	449.18924	228.60825	471.49274
228.91106	456.58677	228.93107	467.11925
229.20596	460.20001	229.21315	463.13883
229.51421	463.62614	229.5052	461.69184
229.80027	467.76197	229.83375	463.85392
230.11179	474.86872	230.12916	470.39375
230.40474	483.22791	230.42457	479.12452
230.70246	488.09078	230.70602	489.87128
231.01549	489.84074	231.02869	498.95783
231.3114	490.17615	231.30736	505.44723
231.60962	490.6881	231.60992	512.01452
231.91304	491.28483	231.92869	522.22826
232.21299	492.91108	232.21559	533.76207
232.51182	493.44741	232.50248	542.07354
232.80329	498.90657	232.82126	546.96786
233.10771	512.22705	233.12409	547.76597
233.40948	521.90507	233.40461	543.95736
233.71296	522.57635	233.70762	537.49432
234.0124	518.61092	234.00759	529.73099
234.31101	524.94855	234.30756	523.36269
234.60271	532.60422	234.62087	517.15506
234.91272	533.99233	234.93116	510.43772
235.20723	529.18902	235.22572	504.36205
235.51043	520.50655	235.51046	499.7628
235.8027	509.83069	235.83447	496.38365
236.10551	503.15439	236.12694	498.23517
236.40708	497.86096	236.41301	503.95027
236.70586	496.00608	236.72002	507.63235
237.00463	503.76483	237.01586	507.83889
237.3064	508.25465	237.30332	504.01779
237.60257	507.00233	237.61744	497.7623
237.91077	503.7186	237.90016	496.3123
238.20633	502.16396	238.21926	503.96946
238.50189	500.89758	238.51241	511.12026
238.80927	498.84081	238.80755	513.74881
239.10928	494.49962	239.10761	512.96872
239.40359	489.68106	239.40768	510.20432
239.71521	485.44564	239.70474	512.21253
240.00953	482.08943	240.0018	525.76905
240.30384	481.20774	240.31866	543.19308
240.60505	483.65993	240.62313	556.39121
240.90102	485.9469	240.92021	562.85285
241.20479	485.83016	241.20112	562.67214
241.51322	482.628	241.50015	556.62339
241.80452	478.31409	241.83241	548.03517
242.11296	473.66205	242.13144	541.15445
242.40426	467.57167	242.43047	535.1476
242.70753	460.77098	242.72951	528.65538
243.00043	455.23466	243.02854	522.14017
243.30874	451.2687	243.30932	515.74885
243.60164	448.37969	243.60508	510.62995
243.90995	460.09427	243.9242	508.7607
244.20448	495.18971	244.21532	511.5371
244.50201	524.23849	244.50644	514.90074
244.8045	534.42252	244.82403	512.1086
245.11488	533.16455	245.11515	506.20206
245.41021	527.79818	245.40627	502.59637
245.70229	521.70036	245.71413	501.86106
246.00849	514.56578	246.01617	499.78441
246.31354	507.2432	246.31944	499.01783
246.6118	500.32331	246.6258	498.4082
246.90602	494.91563	246.91609	495.00524
247.20025	495.52122	247.20733	489.67659
247.50801	497.80111	247.50456	484.0936
247.81062	503.11088	247.8018	479.07909
248.11323	506.49546	248.13206	475.45494
248.41129	504.23889	248.40948	472.34122
248.70941	500.71856	248.70011	468.95582
249.01079	494.02886	249.00289	466.71496
249.30848	485.94308	249.31733	467.71902
249.61272	479.5006	249.60028	470.01372
249.90489	474.15988	249.90021	469.00879
250.20934	468.78789	250.21145	467.40567
250.50035	464.90619	250.5227	469.69174
250.80008	469.49737	250.80905	475.74195
251.10418	496.3589	251.11718	480.41565
251.40828	530.40964	251.42531	480.48004
251.71238	570.07536	251.70263	477.39514
252.00047	611.6758	252.00392	475.25169
252.31578	628.86301	252.30862	474.06905
252.60512	625.07452	252.60353	473.552
252.90435	616.22362	252.93122	475.01464
253.20367	605.34797	253.2163	478.81715
253.50459	591.08226	253.50467	482.85541
253.81331	575.42441	253.82907	481.57437
254.11224	562.44136	254.11744	478.42677
254.40724	552.67922	254.41598	475.93045
254.70225	544.61355	254.72472	475.17086
255.01429	539.88636	255.00258	474.79062
255.30635	546.89008	255.31131	472.96735
255.61463	566.54005	255.62572	472.42957
255.90481	584.03725	255.9211	472.37843
256.21406	597.96762	256.21811	470.39867
256.50724	608.0316	256.51512	468.47322
256.80271	611.55217	256.81874	465.46921
257.10892	608.7676	257.10538	461.33126
257.40271	602.15983	257.43063	456.0606
257.70271	593.48553	257.72337	450.21843
258.01336	585.83591	258.0161	444.98775
258.30529	577.91924	258.31534	439.45802
258.60657	568.70949	258.61568	434.01912
258.90352	558.50957	258.9052	429.54719
259.20799	549.92869	259.22688	425.36793
259.50133	545.22985	259.50031	420.82645
259.8044	543.20493	259.81499	415.65538
260.1147	543.04781	260.13103	409.72739
260.404	554.51049	260.40282	405.72272
260.70513	563.93823	260.70527	403.51336
261.00352	565.5799	261.00693	403.23575
261.30465	563.77689	261.30458	407.30772
261.60578	558.64572	261.61251	412.16309
261.90315	550.82894	261.92493	414.81562
262.20372	542.19454	262.22836	414.28003
262.51513	535.07493	262.50121	411.82738
262.80046	528.36263	262.82279	409.00035
263.10737	519.46672	263.10864	406.75088
263.41458	508.85981	263.43022	406.01511
263.70473	499.76667	263.71607	407.47298
264.00506	492.52324	264.00976	411.95982
264.30836	493.47865	264.32398	418.27533
264.61226	507.14989	264.61169	423.98478
264.91615	520.29962	264.92527	434.76742
265.20314	531.45171	265.22685	450.74054
265.5077	548.1312	265.50864	464.62007
265.8046	557.5886	265.81134	473.63814
266.11749	561.14168	266.10228	478.35597
266.40654	560.52988	266.42126	483.03565
266.70904	556.40417	266.7125	483.49682
267.00481	549.86114	267.01922	477.56061
267.31505	545.00476	267.32595	469.36528
267.60897	542.86938	267.63268	460.76991
267.91105	542.37617	267.90532	455.77361
268.21639	540.73768	268.21205	457.90879
268.50378	537.25029	268.51877	461.68721
268.80437	532.67327	268.8255	460.54197
269.10417	527.31078	269.13223	456.74341
269.40013	521.85988	269.40487	451.67204
269.71451	516.59592	269.7116	446.21086
270.00595	516.13565	270.01832	441.5053
270.30352	519.08976	270.32505	437.96007
270.60054	518.95135	270.63178	435.20914
270.90176	519.94838	270.90442	434.07958
271.20448	526.73785	271.20126	436.09871
271.50269	530.97035	271.50107	439.41212
271.80752	530.73429	271.82759	442.08983
272.10848	540.20569	272.12146	447.77286
272.41342	543.63528	272.41408	462.81231
272.70959	544.92087	272.7067	483.99124
273.00863	541.2498	273.02858	505.97902
273.30768	538.91844	273.3212	526.27006
273.60954	537.80169	273.62552	541.05073
273.91321	533.68668	273.90484	548.79613
274.21309	525.53606	274.20071	551.06601
274.51296	535.74445	274.51231	552.89896
274.81284	570.7562	274.82391	555.60994
275.11271	606.25925	275.1009	560.4051
275.4085	637.66419	275.40872	569.51723
275.70837	640.947	275.72637	578.76074
276.00525	626.04073	276.02605	582.36182
276.30354	611.97135	276.3121	582.70664
276.61632	601.543	276.60878	580.89884
276.90238	587.59934	276.91535	576.46971
277.21221	569.64374	277.20544	571.10779
277.50015	553.09674	277.51312	565.20438
277.80332	548.72013	277.80587	558.58258
278.11097	586.55093	278.13115	551.40358
278.40372	628.14485	278.4239	546.43223
278.70011	644.70781	278.7069	552.1847
279.01221	652.71106	279.02892	562.2123
279.30427	651.72722	279.32477	566.56201
279.60392	657.5214	279.61312	569.87424
279.91499	686.59183	279.93032	572.00921
280.20546	711.71735	280.21227	574.95064
280.51051	711.85698	280.52946	583.86419
280.8103	701.01478	280.81142	592.86564
281.11009	688.88201	281.11781	596.01012
281.41483	673.51946	281.40262	592.95024
281.71666	654.39955	281.71907	586.28908
282.00172	637.23448	282.00387	578.40557
282.30354	625.94834	282.31314	570.34502
282.6104	618.77235	282.62175	563.29072
282.90552	613.06615	282.9023	557.65468
283.20064	611.36921	283.22775	552.59873
283.50509	611.90175	283.53327	549.75659
283.8159	615.52952	283.81503	548.91388
284.10895	622.74737	284.10143	545.56993
284.41013	630.44447	284.40015	540.04678
284.70947	631.53003	284.72416	533.47734
285.00115	628.60684	285.01217	525.98495
285.30818	622.62721	285.30018	519.2243
285.61521	614.17867	285.62492	516.18333
285.90688	604.7956	285.93455	515.22991
286.2091	594.24678	286.20343	514.58055
286.50725	584.47777	286.51892	513.68559
286.80144	575.56549	286.82616	511.79159
287.11679	568.941	287.13339	509.71107
287.40191	564.25344	287.40649	506.87913
287.70927	559.05304	287.71559	502.18705
288.01172	553.25098	288.01843	497.17142
288.30985	550.9251	288.31184	498.0124
288.61625	557.22284	288.60524	518.22739
288.91025	565.42238	288.92147	534.71854
289.20996	568.82534	289.20835	541.99175
289.50024	578.06308	289.5311	548.45707
289.8002	597.57441	289.82481	549.93537
290.11354	615.2253	290.12482	547.97865
290.41024	622.61539	290.4318	544.31453
290.70013	622.27188	290.71576	538.75535
291.00972	615.56254	291.01124	531.62364
291.30205	607.26903	291.32159	522.58164
291.60181	603.13776	291.61554	514.32829
291.91194	598.44774	291.90949	507.42961
292.20131	589.58125	292.20935	500.8092
292.50161	578.52725	292.5196	496.81587
292.80516	567.90789	292.80589	502.49598
293.10871	560.13354	293.12767	511.70279
293.41226	561.58668	293.40186	518.7233
293.7158	567.82696	293.71033	518.37099
294.01381	578.70127	294.02908	512.25355
294.30441	596.56436	294.33069	503.52098
294.60842	611.09528	294.6323	494.8236
294.91061	619.43592	294.9339	488.33732
295.20731	620.12738	295.23551	482.69091
295.50774	618.24371	295.53712	477.55576
