# Supplementary material for: Study on modular smoke extraction with solid screen in urban road tunnel fires
Source: PLoS One. 2026 Feb 17;21(2):e0342557. doi: 10.1371/journal.pone.0342557 (PMC12912539; doi:10.1371/journal.pone.0342557)
Supplement: S1 Data — (ZIP) [file pone.0342557.s001.zip › Fig5_Extraction_Efficiency.csv]

¢ñ	33.66%	32.59%	34.44%	38.59%	0.40118	¢ñ	32.26%	33.50%	34.05%	38.81%	39.73%	¢ñ	32.63%	33.16%	34.54%	38.14%	39.75%
¢ò	18.81%	17.71%	18.52%	20.97%	0.21751	¢ò	18.07%	18.03%	18.47%	20.59%	21.55%	¢ò	18.59%	17.83%	18.53%	19.92%	21.60%
¢ó	18.46%	18.39%	18.64%	20.03%	0.21643	¢ó	18.50%	17.53%	18.56%	20.56%	21.89%	¢ó	18.19%	17.65%	18.59%	20.63%	21.83%
¢ô	32.81%	33.23%	34.67%	38.00%	0.40091	¢ô	32.92%	32.48%	34.94%	38.44%	41.10%	¢ô	32.75%	32.94%	34.58%	39.02%	41.17%
