# Supplementary material for: Study on modular smoke extraction with solid screen in urban road tunnel fires
Source: PLoS One. 2026 Feb 17;21(2):e0342557. doi: 10.1371/journal.pone.0342557 (PMC12912539; doi:10.1371/journal.pone.0342557)
Supplement: S1 Data — (ZIP) [file pone.0342557.s001.zip › Fig6_Horizontal_Velocity.csv]

Fig.6a			Fig.6b			Fig.6c			Fig.6d			Fig.6e
X	Y	U	X	Y	U	X	Y	U	X	Y	U	X	Y	U
105	0	-2.9973	105	0	-2.8662	105	0	-3.0796	105	0	-2.6008	105	0	-2.5421
105.5	0	-2.8184	105.5	0	-2.5892	105.5	0	-2.9491	105.5	0	-2.4777	105.5	0	-2.5415
106	0	-2.9001	106	0	-2.6902	106	0	-2.9707	106	0	-2.5528	106	0	-2.5289
106.5	0	-2.7759	106.5	0	-2.4951	106.5	0	-2.8493	106.5	0	-2.5353	106.5	0	-2.5113
107	0	-2.8641	107	0	-2.6157	107	0	-2.8887	107	0	-2.5589	107	0	-2.4609
107.5	0	-2.7536	107.5	0	-2.475	107.5	0	-2.7562	107.5	0	-2.5487	107.5	0	-2.4042
108	0	-2.8473	108	0	-2.6072	108	0	-2.7962	108	0	-2.5455	108	0	-2.3431
108.5	0	-2.7291	108.5	0	-2.4892	108.5	0	-2.693	108.5	0	-2.4972	108.5	0	-2.2963
109	0	-2.8121	109	0	-2.6344	109	0	-2.7514	109	0	-2.4871	109	0	-2.2714
109.5	0	-2.6913	109.5	0	-2.5225	109.5	0	-2.6323	109.5	0	-2.4559	109.5	0	-2.2391
110	0	-2.7789	110	0	-2.6662	110	0	-2.7101	110	0	-2.4529	110	0	-2.2318
110.5	0	-2.6604	110.5	0	-2.5488	110.5	0	-2.5729	110.5	0	-2.41	110.5	0	-2.2379
111	0	-2.7633	111	0	-2.6825	111	0	-2.6569	111	0	-2.393	111	0	-2.2703
111.5	0	-2.6662	111.5	0	-2.568	111.5	0	-2.5582	111.5	0	-2.3603	111.5	0	-2.3391
112	0	-2.7812	112	0	-2.6956	112	0	-2.6394	112	0	-2.3906	112	0	-2.4452
112.5	0	-2.6988	112.5	0	-2.5875	112.5	0	-2.5838	112.5	0	-2.3843	112.5	0	-2.5579
113	0	-2.8308	113	0	-2.7217	113	0	-2.6666	113	0	-2.4999	113	0	-2.6919
113.5	0	-2.7733	113.5	0	-2.6216	113.5	0	-2.6449	113.5	0	-2.5721	113.5	0	-2.8191
114	0	-2.9177	114	0	-2.7724	114	0	-2.7485	114	0	-2.7283	114	0	-2.9652
114.5	0	-2.8723	114.5	0	-2.7102	114.5	0	-2.7515	114.5	0	-2.7917	114.5	0	-3.0696
115	0	-3.026	115	0	-2.882	115	0	-2.88	115	0	-2.9701	115	0	-3.1591
115.5	0	-2.9765	115.5	0	-2.8433	115.5	0	-2.9098	115.5	0	-3.0901	115.5	0	-3.2009
116	0	-3.1101	116	0	-3.0063	116	0	-3.0077	116	0	-3.2131	116	0	-3.1951
116.5	0	-3.0453	116.5	0	-2.9858	116.5	0	-3.0728	116.5	0	-3.2529	116.5	0	-3.1354
117	0	-3.1704	117	0	-3.1223	117	0	-3.154	117	0	-3.3048	117	0	-3.0727
117.5	0	-3.10E+00	117.5	0	-3.0844	117.5	0	-3.1738	117.5	0	-3.2718	117.5	0	-2.9977
118	0	-3.21E+00	118	0	-3.1851	118	0	-3.1942	118	0	-3.2339	118	0	-2.871
118.5	0	-3.14E+00	118.5	0	-3.126	118.5	0	-3.1938	118.5	0	-3.0886	118.5	0	-2.7513
119	0	-3.26E+00	119	0	-3.1701	119	0	-3.1803	119	0	-2.905	119	0	-2.6069
119.5	0	-3.20E+00	119.5	0	-3.0927	119.5	0	-3.1375	119.5	0	-2.6674	119.5	0	-2.4877
120	0	-3.32E+00	120	0	-3.1203	120	0	-3.1072	120	0	-2.4951	120	0	-2.3475
120.5	0	-3.26E+00	120.5	0	-3.0627	120.5	0	-3.042	120.5	0	-2.3229	120.5	0	-2.269
121	0	-3.39E+00	121	0	-3.0961	121	0	-3.0002	121	0	-2.2015	121	0	-2.2047
121.5	0	-3.34E+00	121.5	0	-3.0696	121.5	0	-2.9498	121.5	0	-2.1282	121.5	0	-2.1815
122	0	-3.46E+00	122	0	-3.1226	122	0	-2.9198	122	0	-2.0961	122	0	-2.1563
105	0.5	-3.76E+00	105	0.5	-3.5948	105	0.5	-3.8556	105	0.5	-3.27E+00	105	0.5	-3.196
105.5	0.5	-3.54E+00	105.5	0.5	-3.2545	105.5	0.5	-3.6955	105.5	0.5	-3.12E+00	105.5	0.5	-3.1938
106	0.5	-3.64E+00	106	0.5	-3.3785	106	0.5	-3.722	106	0.5	-3.21E+00	106	0.5	-3.1783
106.5	0.5	-3.48E+00	106.5	0.5	-3.1389	106.5	0.5	-3.5732	106.5	0.5	-3.19E+00	106.5	0.5	-3.1568
107	0.5	-3.59E+00	107	0.5	-3.2869	107	0.5	-3.6215	107	0.5	-3.22E+00	107	0.5	-3.0949
107.5	0.5	-3.46E+00	107.5	0.5	-3.1142	107.5	0.5	-3.4591	107.5	0.5	-3.20E+00	107.5	0.5	-3.0251
108	0.5	-3.57E+00	108	0.5	-3.2764	108	0.5	-3.5081	108	0.5	-3.20E+00	108	0.5	-2.95
108.5	0.5	-3.43E+00	108.5	0.5	-3.1315	108.5	0.5	-3.3816	108.5	0.5	-3.14E+00	108.5	0.5	-2.8922
109	0.5	-3.53E+00	109	0.5	-3.3099	109	0.5	-3.4531	109	0.5	-3.13E+00	109	0.5	-2.8616
109.5	0.5	-3.38E+00	109.5	0.5	-3.1724	109.5	0.5	-3.3071	109.5	0.5	-3.09E+00	109.5	0.5	-2.822
110	0.5	-3.49E+00	110	0.5	-3.3491	110	0.5	-3.4025	110	0.5	-3.09E+00	110	0.5	-2.813
110.5	0.5	-3.34E+00	110.5	0.5	-3.2049	110.5	0.5	-3.2341	110.5	0.5	-3.03E+00	110.5	0.5	-2.8207
111	0.5	-3.47E+00	111	0.5	-3.3692	111	0.5	-3.3371	111	0.5	-3.01E+00	111	0.5	-2.8605
111.5	0.5	-3.35E+00	111.5	0.5	-3.2287	111.5	0.5	-3.2159	111.5	0.5	-2.97E+00	111.5	0.5	-2.9454
112	0.5	-3.49E+00	112	0.5	-3.3855	112	0.5	-3.3155	112	0.5	-3.01E+00	112	0.5	-3.0759
112.5	0.5	-3.39E+00	112.5	0.5	-3.2528	112.5	0.5	-3.2472	112.5	0.5	-3.00E+00	112.5	0.5	-3.2142
113	0.5	-3.55E+00	113	0.5	-3.4175	113	0.5	-3.3488	113	0.5	-3.14E+00	113	0.5	-3.3787
113.5	0.5	-3.48E+00	113.5	0.5	-3.2947	113.5	0.5	-3.3222	113.5	0.5	-3.23E+00	113.5	0.5	-3.5345
114	0.5	-3.66E+00	114	0.5	-3.48	114	0.5	-3.4493	114	0.5	-3.42E+00	114	0.5	-3.7133
114.5	0.5	-3.60E+00	114.5	0.5	-3.4036	114.5	0.5	-3.4531	114.5	0.5	-3.50E+00	114.5	0.5	-3.8409
115	0.5	-3.79E+00	115	0.5	-3.6144	115	0.5	-3.6107	115	0.5	-3.72E+00	115	0.5	-3.9504
115.5	0.5	-3.73E+00	115.5	0.5	-3.567	115.5	0.5	-3.6471	115.5	0.5	-3.87E+00	115.5	0.5	-4.0013
116	0.5	-3.89E+00	116	0.5	-3.7666	116	0.5	-3.7671	116	0.5	-4.02E+00	116	0.5	-3.9942
116.5	0.5	-3.81E+00	116.5	0.5	-3.7416	116.5	0.5	-3.8469	116.5	0.5	-4.07E+00	116.5	0.5	-3.921
117	0.5	-3.97E+00	117	0.5	-3.9086	117	0.5	-3.9463	117	0.5	-4.13E+00	117	0.5	-3.8443
117.5	0.5	-3.88E+00	117.5	0.5	-3.8624	117.5	0.5	-3.9704	117.5	0.5	-4.09E+00	117.5	0.5	-3.7525
118	0.5	-4.02E+00	118	0.5	-3.9856	118	0.5	-3.9955	118	0.5	-4.04E+00	118	0.5	-3.5975
118.5	0.5	-3.92E+00	118.5	0.5	-3.9132	118.5	0.5	-3.995	118.5	0.5	-3.86E+00	118.5	0.5	-3.4509
119	0.5	-4.08E+00	119	0.5	-3.9673	119	0.5	-3.9785	119	0.5	-3.64E+00	119	0.5	-3.2737
119.5	0.5	-4.01E+00	119.5	0.5	-3.8725	119.5	0.5	-3.9262	119.5	0.5	-3.35E+00	119.5	0.5	-3.1273
120	0.5	-4.15E+00	120	0.5	-3.9064	120	0.5	-3.8892	120	0.5	-3.14E+00	120	0.5	-2.9551
120.5	0.5	-4.08E+00	120.5	0.5	-3.8359	120.5	0.5	-3.8094	120.5	0.5	-2.93E+00	120.5	0.5	-2.8587
121	0.5	-4.24E+00	121	0.5	-3.8768	121	0.5	-3.7582	121	0.5	-2.78E+00	121	0.5	-2.7796
121.5	0.5	-4.18E+00	121.5	0.5	-3.8444	121.5	0.5	-3.6966	121.5	0.5	-2.69E+00	121.5	0.5	-2.7511
122	0.5	-4.32E+00	122	0.5	-3.9093	122	0.5	-3.6598	122	0.5	-2.65E+00	122	0.5	-2.7199
105	1	-3.79E+00	105	1	-3.6321	105	1	-3.8828	105	1	-3.29E+00	105	1	-3.216
105.5	1	-3.93E+00	105.5	1	-3.8085	105.5	1	-4.024	105.5	1	-3.41E+00	105.5	1	-3.188
106	1	-3.78E+00	106	1	-3.6172	106	1	-3.8464	106	1	-3.29E+00	106	1	-3.2062
106.5	1	-3.90E+00	106.5	1	-3.7634	106.5	1	-3.9422	106.5	1	-3.40E+00	106.5	1	-3.146
107	1	-3.75E+00	107	1	-3.5631	107	1	-3.7475	107	1	-3.27E+00	107	1	-3.1503
107.5	1	-3.88E+00	107.5	1	-3.7251	107.5	1	-3.8508	107.5	1	-3.40E+00	107.5	1	-3.0543
108	1	-3.74E+00	108	1	-3.5652	108	1	-3.6859	108	1	-3.25E+00	108	1	-3.0227
108.5	1	-3.85E+00	108.5	1	-3.712	108.5	1	-3.7922	108.5	1	-3.34E+00	108.5	1	-2.9506
109	1	-3.71E+00	109	1	-3.5848	109	1	-3.6336	109	1	-3.21E+00	109	1	-2.9607
109.5	1	-3.81E+00	109.5	1	-3.7102	109.5	1	-3.7378	109.5	1	-3.27E+00	109.5	1	-2.9573
110	1	-3.67E+00	110	1	-3.5778	110	1	-3.5817	110	1	-3.12E+00	110	1	-3.0042
110.5	1	-3.77E+00	110.5	1	-3.6969	110.5	1	-3.663	110.5	1	-3.13E+00	110.5	1	-3.0008
111	1	-3.64E+00	111	1	-3.5617	111	1	-3.5034	111	1	-3.05E+00	111	1	-3.089
111.5	1	-3.76E+00	111.5	1	-3.6687	111.5	1	-3.6083	111.5	1	-3.07E+00	111.5	1	-3.1962
112	1	-3.65E+00	112	1	-3.5329	112	1	-3.4917	112	1	-3.06E+00	112	1	-3.3223
112.5	1	-3.79E+00	112.5	1	-3.6504	112.5	1	-3.6037	112.5	1	-3.08E+00	112.5	1	-3.4259
113	1	-3.70E+00	113	1	-3.547	113	1	-3.5032	113	1	-3.14E+00	113	1	-3.5614
113.5	1	-3.85E+00	113.5	1	-3.6653	113.5	1	-3.6187	113.5	1	-3.20E+00	113.5	1	-3.7011
114	1	-3.79E+00	114	1	-3.5962	114	1	-3.579	114	1	-3.44E+00	114	1	-3.8337
114.5	1	-3.94E+00	114.5	1	-3.7269	114.5	1	-3.6921	114.5	1	-3.51E+00	114.5	1	-3.9631
115	1	-3.90E+00	115	1	-3.7042	115	1	-3.7092	115	1	-3.72E+00	115	1	-4.0397
115.5	1	-4.03E+00	115.5	1	-3.8491	115.5	1	-3.8402	115.5	1	-3.79E+00	115.5	1	-4.0521
116	1	-3.99E+00	116	1	-3.8667	116	1	-3.8895	116	1	-4.01E+00	116	1	-4.0338
116.5	1	-4.08E+00	116.5	1	-3.984	116.5	1	-4.0027	116.5	1	-3.99E+00	116.5	1	-4.0121
117	1	-4.04E+00	117	1	-3.9984	117	1	-4.0405	117	1	-4.14E+00	117	1	-3.9429
117.5	1	-4.10E+00	117.5	1	-4.0586	117.5	1	-4.1191	117.5	1	-4.09E+00	117.5	1	-3.8112
118	1	-4.07E+00	118	1	-4.0772	118	1	-4.1089	118	1	-4.03E+00	118	1	-3.697
118.5	1	-4.12E+00	118.5	1	-4.094	118.5	1	-4.1118	118.5	1	-3.85E+00	118.5	1	-3.5069
119	1	-4.13E+00	119	1	-4.0362	119	1	-4.0517	119	1	-3.67E+00	119	1	-3.3486
119.5	1	-4.16E+00	119.5	1	-4.0134	119.5	1	-4.0048	119.5	1	-3.38E+00	119.5	1	-3.1147
120	1	-4.19E+00	120	1	-3.9516	120	1	-3.9118	120	1	-3.13E+00	120	1	-2.9802
120.5	1	-4.22E+00	120.5	1	-3.9585	120.5	1	-3.8728	120.5	1	-3.04E+00	120.5	1	-2.7764
121	1	-4.26E+00	121	1	-3.8878	121	1	-3.7687	121	1	-2.82E+00	121	1	-2.7956
121.5	1	-4.27E+00	121.5	1	-3.9273	121.5	1	-3.7442	121.5	1	-2.84E+00	121.5	1	-2.6949
122	1	-4.31E+00	122	1	-3.8986	122	1	-3.6516	122	1	-2.64E+00	122	1	-2.7198
105	1.5	-3.37E+00	105	1.5	-3.3246	105	1.5	-3.5157	105	1.5	-3.02E+00	105	1.5	-2.2947
105.5	1.5	-3.45E+00	105.5	1.5	-3.5123	105.5	1.5	-3.8254	105.5	1.5	-3.30E+00	105.5	1.5	-2.9186
106	1.5	-3.37E+00	106	1.5	-3.3643	106	1.5	-3.5251	106	1.5	-3.05E+00	106	1.5	-2.5361
106.5	1.5	-3.41E+00	106.5	1.5	-3.4698	106.5	1.5	-3.7505	106.5	1.5	-3.25E+00	106.5	1.5	-2.8277
107	1.5	-3.32E+00	107	1.5	-3.283	107	1.5	-3.4672	107	1.5	-2.99E+00	107	1.5	-2.523
107.5	1.5	-3.32E+00	107.5	1.5	-3.4201	107.5	1.5	-3.6969	107.5	1.5	-3.14E+00	107.5	1.5	-2.8373
108	1.5	-3.28E+00	108	1.5	-3.2363	108	1.5	-3.4134	108	1.5	-2.92E+00	108	1.5	-2.6562
108.5	1.5	-3.28E+00	108.5	1.5	-3.4053	108.5	1.5	-3.631	108.5	1.5	-3.04E+00	108.5	1.5	-2.8037
109	1.5	-3.24E+00	109	1.5	-3.2269	109	1.5	-3.3615	109	1.5	-2.84E+00	109	1.5	-2.7254
109.5	1.5	-3.19E+00	109.5	1.5	-3.41	109.5	1.5	-3.5968	109.5	1.5	-2.97E+00	109.5	1.5	-2.8547
110	1.5	-3.14E+00	110	1.5	-3.2183	110	1.5	-3.3417	110	1.5	-2.73E+00	110	1.5	-2.845
110.5	1.5	-3.09E+00	110.5	1.5	-3.3695	110.5	1.5	-3.4881	110.5	1.5	-2.84E+00	110.5	1.5	-2.9379
111	1.5	-3.06E+00	111	1.5	-3.177	111	1.5	-3.2517	111	1.5	-2.59E+00	111	1.5	-2.8976
111.5	1.5	-3.06E+00	111.5	1.5	-3.3154	111.5	1.5	-3.4133	111.5	1.5	-2.75E+00	111.5	1.5	-2.9882
112	1.5	-3.05E+00	112	1.5	-3.1212	112	1.5	-3.2566	112	1.5	-2.56E+00	112	1.5	-2.9292
112.5	1.5	-3.07E+00	112.5	1.5	-3.2341	112.5	1.5	-3.3937	112.5	1.5	-2.82E+00	112.5	1.5	-3.0203
113	1.5	-3.06E+00	113	1.5	-3.102	113	1.5	-3.2827	113	1.5	-2.60E+00	113	1.5	-3.0123
113.5	1.5	-3.13E+00	113.5	1.5	-3.2555	113.5	1.5	-3.3977	113.5	1.5	-2.91E+00	113.5	1.5	-3.1463
114	1.5	-3.15E+00	114	1.5	-3.1941	114	1.5	-3.3347	114	1.5	-2.82E+00	114	1.5	-3.2476
114.5	1.5	-3.26E+00	114.5	1.5	-3.391	114.5	1.5	-3.4544	114.5	1.5	-3.18E+00	114.5	1.5	-3.4349
115	1.5	-3.2655	115	1.5	-3.403	115	1.5	-3.4608	115	1.5	-3.11E+00	115	1.5	-3.5097
115.5	1.5	-3.38E+00	115.5	1.5	-3.5701	115.5	1.5	-3.6487	115.5	1.5	-3.42E+00	115.5	1.5	-3.6024
116	1.5	-3.3471	116	1.5	-3.5306	116	1.5	-3.6814	116	1.5	-3.40E+00	116	1.5	-3.6297
116.5	1.5	-3.4499	116.5	1.5	-3.6722	116.5	1.5	-3.8477	116.5	1.5	-3.69E+00	116.5	1.5	-3.7356
117	1.5	-3.37E+00	117	1.5	-3.6657	117	1.5	-3.8036	117	1.5	-3.58E+00	117	1.5	-3.7004
117.5	1.5	-3.46E+00	117.5	1.5	-3.8068	117.5	1.5	-3.9659	117.5	1.5	-3.73E+00	117.5	1.5	-3.6329
118	1.5	-3.36E+00	118	1.5	-3.7139	118	1.5	-3.8933	118	1.5	-3.58E+00	118	1.5	-3.5243
118.5	1.5	-3.4632	118.5	1.5	-3.7963	118.5	1.5	-3.9623	118.5	1.5	-3.54E+00	118.5	1.5	-3.4076
119	1.5	-3.3763	119	1.5	-3.6429	119	1.5	-3.8287	119	1.5	-3.21E+00	119	1.5	-3.1756
119.5	1.5	-3.5115	119.5	1.5	-3.6767	119.5	1.5	-3.7949	119.5	1.5	-3.01E+00	119.5	1.5	-3.015
120	1.5	-3.4247	120	1.5	-3.5284	120	1.5	-3.642	120	1.5	-2.60E+00	120	1.5	-2.8207
120.5	1.5	-3.5596	120.5	1.5	-3.584	120.5	1.5	-3.6354	120.5	1.5	-2.85E+00	120.5	1.5	-2.6311
121	1.5	-3.4809	121	1.5	-3.3807	121	1.5	-3.482	121	1.5	-2.45E+00	121	1.5	-2.5306
121.5	1.5	-3.6133	121.5	1.5	-3.4971	121.5	1.5	-3.472	121.5	1.5	-2.62E+00	121.5	1.5	-2.574
122	1.5	-3.5209	122	1.5	-3.3664	122	1.5	-3.3435	122	1.5	-2.34E+00	122	1.5	-2.442
105	2	-3.378	105	2	-3.2708	105	2	-3.4558	105	2	-2.98E+00	105	2	-2.2896
105.5	2	-3.1283	105.5	2	-3.0117	105.5	2	-2.9802	105.5	2	-2.67E+00	105.5	2	-1.4638
106	2	-3.301	106	2	-3.2542	106	2	-3.3242	106	2	-2.78E+00	106	2	-1.9953
106.5	2	-3.21E+00	106.5	2	-3.0737	106.5	2	-2.9713	106.5	2	-2.53E+00	106.5	2	-1.4914
107	2	-3.34E+00	107	2	-3.1775	107	2	-3.4022	107	2	-2.57E+00	107	2	-2.0446
107.5	2	-3.28E+00	107.5	2	-3.087	107.5	2	-3.0881	107.5	2	-2.41E+00	107.5	2	-1.5831
108	2	-3.34E+00	108	2	-3.1951	108	2	-3.5459	108	2	-2.36E+00	108	2	-2.2188
108.5	2	-3.31E+00	108.5	2	-3.1441	108.5	2	-3.1594	108.5	2	-2.37E+00	108.5	2	-1.9537
109	2	-3.29E+00	109	2	-3.2135	109	2	-3.5189	109	2	-2.30E+00	109	2	-2.3316
109.5	2	-3.26E+00	109.5	2	-3.1624	109.5	2	-3.1834	109.5	2	-2.29E+00	109.5	2	-2.1916
110	2	-3.1872	110	2	-3.1644	110	2	-3.4938	110	2	-2.27E+00	110	2	-2.5484
110.5	2	-3.1999	110.5	2	-3.119	110.5	2	-3.206	110.5	2	-2.32E+00	110.5	2	-2.3782
111	2	-3.1556	111	2	-3.107	111	2	-3.3939	111	2	-2.38E+00	111	2	-2.4405
111.5	2	-3.1831	111.5	2	-3.0825	111.5	2	-3.1729	111.5	2	-2.37E+00	111.5	2	-2.1715
112	2	-3.1858	112	2	-3.1446	112	2	-3.3746	112	2	-2.34E+00	112	2	-2.301
112.5	2	-3.1698	112.5	2	-3.0322	112.5	2	-3.1895	112.5	2	-2.30E+00	112.5	2	-2.14
113	2	-3.2088	113	2	-3.14	113	2	-3.3611	113	2	-2.37E+00	113	2	-2.277
113.5	2	-3.199	113.5	2	-2.94	113.5	2	-3.2332	113.5	2	-2.29E+00	113.5	2	-2.4759
114	2	-3.332	114	2	-3.1367	114	2	-3.4058	114	2	-2.51E+00	114	2	-2.6991
114.5	2	-3.3102	114.5	2	-2.9386	114.5	2	-3.3146	114.5	2	-2.71E+00	114.5	2	-2.7925
115	2	-3.4818	115	2	-3.1736	115	2	-3.4816	115	2	-2.97E+00	115	2	-2.9215
115.5	2	-3.4133	115.5	2	-3.074	115.5	2	-3.4622	115.5	2	-3.07E+00	115.5	2	-3.0315
116	2	-3.5621	116	2	-3.3126	116	2	-3.6644	116	2	-3.13E+00	116	2	-3.2262
116.5	2	-3.4487	116.5	2	-3.2078	116.5	2	-3.6362	116.5	2	-3.23E+00	116.5	2	-3.2411
117	2	-3.5534	117	2	-3.3073	117	2	-3.783	117	2	-3.30E+00	117	2	-3.3007
117.5	2	-3.3822	117.5	2	-3.1823	117.5	2	-3.7293	117.5	2	-3.28E+00	117.5	2	-3.224
118	2	-3.4502	118	2	-3.215	118	2	-3.8385	118	2	-3.26E+00	118	2	-3.2752
118.5	2	-3.3052	118.5	2	-3.2117	118.5	2	-3.7243	118.5	2	-3.09E+00	118.5	2	-3.1133
119	2	-3.4231	119	2	-3.2625	119	2	-3.7631	119	2	-2.87E+00	119	2	-2.9404
119.5	2	-3.2926	119.5	2	-3.2516	119.5	2	-3.5831	119.5	2	-2.43E+00	119.5	2	-2.6804
120	2	-3.43E+00	120	2	-3.3186	120	2	-3.5527	120	2	-1.61E+00	120	2	-2.6481
120.5	2	-3.32E+00	120.5	2	-3.4064	120.5	2	-3.402	120.5	2	-2.43E+00	120.5	2	-2.5059
121	2	-3.45E+00	121	2	-3.3457	121	2	-3.4284	121	2	-2.17E+00	121	2	-2.4552
121.5	2	-3.39E+00	121.5	2	-3.3992	121.5	2	-3.2961	121.5	2	-2.45E+00	121.5	2	-2.5181
122	2	-3.52E+00	122	2	-3.3575	122	2	-3.3393	122	2	-2.33E+00	122	2	-2.4366
105	2.5	-1.1782	105	2.5	-1.4007	105	2.5	-1.478	105	2.5	-2.15E+00	105	2.5	-0.66593
105.5	2.5	-1.9845	105.5	2.5	-2.5663	105.5	2.5	-2.0851	105.5	2.5	-2.81E+00	105.5	2.5	-1.0727
106	2.5	-1.28	106	2.5	-1.8133	106	2.5	-1.6374	106	2.5	-2.27E+00	106	2.5	-1.2385
106.5	2.5	-1.8246	106.5	2.5	-2.5544	106.5	2.5	-2.1894	106.5	2.5	-2.52E+00	106.5	2.5	-1.1491
107	2.5	-1.7659	107	2.5	-2.0588	107	2.5	-1.6923	107	2.5	-2.20E+00	107	2.5	-1.4632
107.5	2.5	-2.4201	107.5	2.5	-2.4784	107.5	2.5	-2.1489	107.5	2.5	-2.36E+00	107.5	2.5	-1.5451
108	2.5	-2.2719	108	2.5	-2.2051	108	2.5	-2.0229	108	2.5	-2.22E+00	108	2.5	-1.5766
108.5	2.5	-2.6221	108.5	2.5	-2.5749	108.5	2.5	-2.6079	108.5	2.5	-2.17E+00	108.5	2.5	-1.6556
109	2.5	-2.2401	109	2.5	-2.297	109	2.5	-2.4195	109	2.5	-2.14E+00	109	2.5	-1.6404
109.5	2.5	-2.4237	109.5	2.5	-2.4828	109.5	2.5	-2.5661	109.5	2.5	-2.02E+00	109.5	2.5	-1.9363
110	2.5	-2.122	110	2.5	-2.2832	110	2.5	-2.4299	110	2.5	-2.15E+00	110	2.5	-1.9981
110.5	2.5	-2.3165	110.5	2.5	-2.4434	110.5	2.5	-2.7817	110.5	2.5	-2.11E+00	110.5	2.5	-2.2578
111	2.5	-2.1598	111	2.5	-2.3076	111	2.5	-2.7022	111	2.5	-1.95E+00	111	2.5	-2.1746
111.5	2.5	-2.2869	111.5	2.5	-2.3801	111.5	2.5	-2.9327	111.5	2.5	-1.74E+00	111.5	2.5	-2.0636
112	2.5	-2.2757	112	2.5	-2.1954	112	2.5	-2.7988	112	2.5	-1.61E+00	112	2.5	-1.9635
112.5	2.5	-2.4137	112.5	2.5	-2.1183	112.5	2.5	-2.9205	112.5	2.5	-1.68E+00	112.5	2.5	-1.8857
113	2.5	-2.3126	113	2.5	-1.9587	113	2.5	-2.8481	113	2.5	-1.66E+00	113	2.5	-2.149
113.5	2.5	-2.4427	113.5	2.5	-1.9359	113.5	2.5	-2.9722	113.5	2.5	-1.73E+00	113.5	2.5	-2.2633
114	2.5	-2.4493	114	2.5	-1.9476	114	2.5	-2.8589	114	2.5	-1.70E+00	114	2.5	-2.1861
114.5	2.5	-2.5218	114.5	2.5	-2.1064	114.5	2.5	-2.8879	114.5	2.5	-1.82E+00	114.5	2.5	-2.2445
115	2.5	-2.5338	115	2.5	-2.1106	115	2.5	-2.8467	115	2.5	-2.06E+00	115	2.5	-2.549
115.5	2.5	-2.53E+00	115.5	2.5	-2.0545	115.5	2.5	-2.8351	115.5	2.5	-2.00E+00	115.5	2.5	-2.7123
116	2.5	-2.52E+00	116	2.5	-2.0644	116	2.5	-2.7015	116	2.5	-2.00E+00	116	2.5	-2.7614
116.5	2.5	-2.44E+00	116.5	2.5	-1.8926	116.5	2.5	-2.54	116.5	2.5	-2.04E+00	116.5	2.5	-2.9257
117	2.5	-2.41E+00	117	2.5	-1.7997	117	2.5	-2.5233	117	2.5	-2.22E+00	117	2.5	-2.9337
117.5	2.5	-2.257	117.5	2.5	-1.5494	117.5	2.5	-2.429	117.5	2.5	-2.56E+00	117.5	2.5	-2.7731
118	2.5	-2.1974	118	2.5	-1.4857	118	2.5	-2.4424	118	2.5	-2.68E+00	118	2.5	-2.7063
118.5	2.5	-2.0882	118.5	2.5	-1.3012	118.5	2.5	-2.3788	118.5	2.5	-2.65E+00	118.5	2.5	-2.5546
119	2.5	-1.9879	119	2.5	-1.3544	119	2.5	-2.3705	119	2.5	-2.49E+00	119	2.5	-2.3192
119.5	2.5	-2.0255	119.5	2.5	-1.3013	119.5	2.5	-2.334	119.5	2.5	-2.16E+00	119.5	2.5	-2.0704
120	2.5	-2.0145	120	2.5	-1.2747	120	2.5	-2.3713	120	2.5	-5.27E-01	120	2.5	-1.7614
120.5	2.5	-1.9877	120.5	2.5	-1.8909	120.5	2.5	-2.2964	120.5	2.5	1.42E-01	120.5	2.5	-1.9464
121	2.5	-2.0814	121	2.5	-1.8178	121	2.5	-2.1369	121	2.5	-1.23E-01	121	2.5	-1.9212
121.5	2.5	-2.0513	121.5	2.5	-2.1182	121.5	2.5	-2.1162	121.5	2.5	-8.35E-01	121.5	2.5	-1.8972
122	2.5	-2.1284	122	2.5	-2.1229	122	2.5	-2.1973	122	2.5	-1.47E+00	122	2.5	-1.7754
105	3	-1.2096	105	3	-1.3235	105	3	-1.4332	105	3	-2.07E+00	105	3	-0.75889
105.5	3	0.17637	105.5	3	-0.38527	105.5	3	-0.85558	105.5	3	-1.50E+00	105.5	3	-0.04373
106	3	-0.01641	106	3	-0.96097	106	3	-1.0533	106	3	-1.96E+00	106	3	-0.28506
106.5	3	0.26546	106.5	3	-0.46281	106.5	3	-0.27789	106.5	3	-1.44E+00	106.5	3	-0.0556
107	3	-0.19188	107	3	-0.90097	107	3	-0.61661	107	3	-1.96E+00	107	3	-0.73459
107.5	3	-0.26912	107.5	3	-0.36479	107.5	3	-0.49799	107.5	3	-1.48E+00	107.5	3	-0.97677
108	3	-0.95191	108	3	-0.84118	108	3	-0.75055	108	3	-1.73E+00	108	3	-1.4986
108.5	3	-1.3258	108.5	3	-0.7924	108.5	3	-0.10256	108.5	3	-1.38E+00	108.5	3	-1.6448
109	3	-1.5453	109	3	-1.0674	109	3	-0.37072	109	3	-1.59E+00	109	3	-1.7947
109.5	3	-1.3797	109.5	3	-1.1366	109.5	3	-0.69831	109.5	3	-1.50E+00	109.5	3	-1.7235
110	3	-1.3909	110	3	-1.1472	110	3	-1.1584	110	3	-1.65E+00	110	3	-1.7714
110.5	3	-0.795	110.5	3	-1.0538	110.5	3	-1.7209	110.5	3	-1.47E+00	110.5	3	-1.9693
111	3	-1.3067	111	3	-1.3706	111	3	-1.9961	111	3	-1.41E+00	111	3	-1.9701
111.5	3	-7.46E-01	111.5	3	-1.5024	111.5	3	-2.1049	111.5	3	-1.23E+00	111.5	3	-1.6651
112	3	-7.97E-01	112	3	-1.815	112	3	-2.233	112	3	-1.22E+00	112	3	-1.56
112.5	3	-1.2217	112.5	3	-1.769	112.5	3	-2.2888	112.5	3	-1.22E+00	112.5	3	-1.5908
113	3	-1.4687	113	3	-1.6072	113	3	-2.2772	113	3	-7.34E-01	113	3	-1.614
113.5	3	-1.4047	113.5	3	-1.462	113.5	3	-2.091	113.5	3	-3.76E-01	113.5	3	-1.4292
114	3	-1.4752	114	3	-1.3009	114	3	-1.769	114	3	-5.19E-01	114	3	-1.5878
114.5	3	-1.1471	114.5	3	-1.1661	114.5	3	-1.4655	114.5	3	-8.48E-01	114.5	3	-1.9909
115	3	-1.3635	115	3	-1.1928	115	3	-0.99494	115	3	-5.39E-01	115	3	-2.2828
115.5	3	-1.9363	115.5	3	-1.3326	115.5	3	-0.4121	115.5	3	-6.76E-01	115.5	3	-2.5801
116	3	-2.2111	116	3	-1.4161	116	3	-0.31759	116	3	-1.26E+00	116	3	-2.7944
116.5	3	-2.2165	116.5	3	-1.4633	116.5	3	-1.1437	116.5	3	-2.06E+00	116.5	3	-2.8024
117	3	-2.159	117	3	-1.3005	117	3	-1.8105	117	3	-2.55E+00	117	3	-2.7708
117.5	3	-2.1379	117.5	3	-1.1772	117.5	3	-1.8875	117.5	3	-2.99E+00	117.5	3	-2.6991
118	3	-1.9758	118	3	-1.2387	118	3	-1.8604	118	3	-2.82E+00	118	3	-2.6027
118.5	3	-1.7574	118.5	3	-1.3842	118.5	3	-1.7483	118.5	3	-2.47E+00	118.5	3	-2.1171
119	3	-1.8981	119	3	-1.5424	119	3	-1.3946	119	3	-2.05E+00	119	3	-1.9181
119.5	3	-1.9065	119.5	3	-1.6259	119.5	3	-1.396	119.5	3	-1.91E+00	119.5	3	-1.9016
120	3	-1.7817	120	3	-1.0945	120	3	-1.7089	120	3	-9.85E-01	120	3	-1.4793
120.5	3	-1.9972	120.5	3	-0.80293	120.5	3	-1.5601	120.5	3	3.36E-01	120.5	3	-1.8452
121	3	-1.9409	121	3	-1.3473	121	3	-1.9362	121	3	6.78E-01	121	3	-1.7304
121.5	3	-2.1368	121.5	3	-2.1479	121.5	3	-1.9844	121.5	3	-8.14E-01	121.5	3	-1.7506
122	3	-2.089	122	3	-2.0931	122	3	-2.1687	122	3	-1.48E+00	122	3	-1.763
105	3.5	2.5293	105	3.5	1.7557	105	3.5	0.3627	105	3.5	3.41E-01	105	3.5	0.74554
105.5	3.5	2.2698	105.5	3.5	1.6154	105.5	3.5	0.72329	105.5	3.5	3.11E-01	105.5	3.5	0.43589
106	3.5	1.8682	106	3.5	1.5764	106	3.5	0.76598	106	3.5	6.57E-01	106	3.5	0.53903
106.5	3.5	1.365	106.5	3.5	1.3331	106.5	3.5	0.54355	106.5	3.5	8.29E-01	106.5	3.5	0.26109
107	3.5	1.23E+00	107	3.5	1.0481	107	3.5	0.31327	107	3.5	-8.44E-02	107	3.5	0.30363
107.5	3.5	1.0675	107.5	3.5	1.0127	107.5	3.5	0.19729	107.5	3.5	-1.38E+00	107.5	3.5	0.50162
108	3.5	0.88045	108	3.5	0.90498	108	3.5	0.33905	108	3.5	-9.42E-01	108	3.5	0.66696
108.5	3.5	0.84503	108.5	3.5	0.68252	108.5	3.5	0.43157	108.5	3.5	-7.95E-01	108.5	3.5	0.40398
109	3.5	0.50615	109	3.5	0.76399	109	3.5	0.42706	109	3.5	-8.22E-01	109	3.5	-0.40722
109.5	3.5	-0.56435	109.5	3.5	0.58382	109.5	3.5	0.38036	109.5	3.5	-8.09E-01	109.5	3.5	-0.29364
110	3.5	-0.55656	110	3.5	0.35181	110	3.5	0.84327	110	3.5	-1.24E+00	110	3.5	-0.51435
110.5	3.5	-0.7599	110.5	3.5	0.3901	110.5	3.5	0.95401	110.5	3.5	-1.23E+00	110.5	3.5	-0.62394
111	3.5	-0.89149	111	3.5	0.5394	111	3.5	-0.86021	111	3.5	-1.07E+00	111	3.5	-0.71009
111.5	3.5	-1.2079	111.5	3.5	0.90773	111.5	3.5	-1.1148	111.5	3.5	-9.78E-01	111.5	3.5	-0.91293
112	3.5	-1.2589	112	3.5	0.12336	112	3.5	-1.5823	112	3.5	-1.15E+00	112	3.5	-1.1161
112.5	3.5	-1.6437	112.5	3.5	-1.1703	112.5	3.5	-1.523	112.5	3.5	-1.18E+00	112.5	3.5	-1.0689
113	3.5	-1.7824	113	3.5	-1.1676	113	3.5	-1.5243	113	3.5	-9.54E-01	113	3.5	-0.48117
113.5	3.5	-1.9938	113.5	3.5	-1.3178	113.5	3.5	-1.4193	113.5	3.5	-8.24E-01	113.5	3.5	-0.54818
114	3.5	-2.1761	114	3.5	-1.5217	114	3.5	-1.5165	114	3.5	-9.11E-01	114	3.5	-1.312
114.5	3.5	-2.1654	114.5	3.5	-1.7063	114.5	3.5	-1.6592	114.5	3.5	-1.49E+00	114.5	3.5	-1.7095
115	3.5	-2.6576	115	3.5	-2.0454	115	3.5	-1.5397	115	3.5	-2.12E+00	115	3.5	-2.0946
115.5	3.5	-2.6404	115.5	3.5	-1.9604	115.5	3.5	-1.8374	115.5	3.5	-2.09E+00	115.5	3.5	-2.3488
116	3.5	-2.535	116	3.5	-1.9923	116	3.5	-2.3638	116	3.5	-2.29E+00	116	3.5	-2.8397
116.5	3.5	-2.2925	116.5	3.5	-1.9327	116.5	3.5	-2.4753	116.5	3.5	-2.39E+00	116.5	3.5	-2.1877
117	3.5	-1.8815	117	3.5	-1.8462	117	3.5	-2.4295	117	3.5	-3.20E+00	117	3.5	-2.4182
117.5	3.5	-1.7824	117.5	3.5	-1.8851	117.5	3.5	-1.9795	117.5	3.5	-3.45E+00	117.5	3.5	-2.5194
118	3.5	-1.2899	118	3.5	-2.0492	118	3.5	-1.679	118	3.5	-3.13E+00	118	3.5	-2.3138
118.5	3.5	-1.3092	118.5	3.5	-1.7403	118.5	3.5	-1.2462	118.5	3.5	-2.54E+00	118.5	3.5	-1.6289
119	3.5	-1.1951	119	3.5	-1.6065	119	3.5	-1.1931	119	3.5	-1.81E+00	119	3.5	-0.67644
119.5	3.5	-0.68776	119.5	3.5	-1.6292	119.5	3.5	-0.709	119.5	3.5	-1.1474	119.5	3.5	-0.63884
120	3.5	-0.52241	120	3.5	-0.58759	120	3.5	-1.1543	120	3.5	-0.26459	120	3.5	0.23116
120.5	3.5	-0.17753	120.5	3.5	-0.59632	120.5	3.5	-0.53437	120.5	3.5	5.17E-02	120.5	3.5	0.58613
121	3.5	-0.12187	121	3.5	-0.49916	121	3.5	-0.50655	121	3.5	1.81E+00	121	3.5	0.50846
121.5	3.5	-0.15973	121.5	3.5	-0.12355	121.5	3.5	-0.41339	121.5	3.5	1.91E+00	121.5	3.5	-0.0371
122	3.5	0.15273	122	3.5	0.34152	122	3.5	0.12719	122	3.5	1.85E+00	122	3.5	-0.5175
105	4	2.4501	105	4	1.6757	105	4	0.27773	105	4	3.18E-01	105	4	0.67948
105.5	4	2.2926	105.5	4	1.6191	105.5	4	0.53936	105.5	4	9.17E-01	105.5	4	0.85331
106	4	2.0724	106	4	1.3506	106	4	0.66868	106	4	1.03E+00	106	4	0.60299
106.5	4	1.8745	106.5	4	0.94659	106.5	4	0.53916	106.5	4	7.81E-01	106.5	4	0.4894
107	4	1.8057	107	4	0.54127	107	4	0.4751	107	4	5.58E-01	107	4	0.50424
107.5	4	1.6582	107.5	4	0.52696	107.5	4	0.19025	107.5	4	-5.46E-01	107.5	4	0.36359
108	4	1.614	108	4	0.60586	108	4	0.20459	108	4	-4.13E-01	108	4	0.18874
108.5	4	1.3464	108.5	4	0.6418	108.5	4	0.32909	108.5	4	-1.84E-01	108.5	4	0.42463
109	4	0.992	109	4	0.72605	109	4	0.18399	109	4	2.99E-01	109	4	0.10977
109.5	4	0.80248	109.5	4	0.83555	109.5	4	0.46033	109.5	4	2.11E-01	109.5	4	0.08639
110	4	0.53275	110	4	0.7699	110	4	0.45695	110	4	3.49E-01	110	4	0.19177
110.5	4	0.74828	110.5	4	0.93593	110.5	4	0.49721	110.5	4	9.27E-02	110.5	4	0.60253
111	4	0.70712	111	4	0.78475	111	4	0.97453	111	4	3.17E-04	111	4	0.75983
111.5	4	1.1801	111.5	4	1.2282	111.5	4	0.33273	111.5	4	1.09E-02	111.5	4	0.43726
112	4	0.81074	112	4	1.1234	112	4	-0.12012	112	4	5.84E-02	112	4	0.66067
112.5	4	0.41643	112.5	4	0.48628	112.5	4	-0.20834	112.5	4	7.58E-02	112.5	4	0.3132
113	4	0.07385	113	4	-0.77482	113	4	-0.08412	113	4	1.31E-01	113	4	-0.81492
113.5	4	0.33008	113.5	4	-0.68061	113.5	4	-0.35187	113.5	4	3.42E-02	113.5	4	-0.80412
114	4	0.1333	114	4	-0.35741	114	4	-0.81706	114	4	-5.98E-01	114	4	-0.66621
114.5	4	-0.35949	114.5	4	-0.06609	114.5	4	-0.83328	114.5	4	-6.29E-01	114.5	4	-0.58593
115	4	0.13178	115	4	0.68226	115	4	-0.40093	115	4	6.64E-01	115	4	-0.21209
115.5	4	0.51362	115.5	4	0.79018	115.5	4	-0.18966	115.5	4	1.05E+00	115.5	4	-2.0364
116	4	1.1872	116	4	1.0664	116	4	0.63098	116	4	-6.26E-01	116	4	-2.105
116.5	4	1.1045	116.5	4	0.84771	116.5	4	0.28922	116.5	4	-2.28E+00	116.5	4	-2.8108
117	4	-0.05335	117	4	-0.22282	117	4	-0.67481	117	4	-2.81E+00	117	4	-2.7749
117.5	4	-0.46214	117.5	4	-2.0294	117.5	4	-1.7047	117.5	4	-3.16E+00	117.5	4	-2.9469
118	4	-0.9611	118	4	-1.6973	118	4	-2.0111	118	4	-3.27E+00	118	4	-2.4352
118.5	4	-0.42643	118.5	4	-1.8435	118.5	4	-1.8657	118.5	4	-2.464	118.5	4	-1.5614
119	4	-0.1117	119	4	-1.2552	119	4	-1.6695	119	4	-1.8624	119	4	-0.41617
119.5	4	0.02637	119.5	4	-1.5482	119.5	4	-1.2412	119.5	4	-0.42593	119.5	4	-0.02328
120	4	0.29784	120	4	-0.02603	120	4	-1.7473	120	4	0.64732	120	4	1.248
120.5	4	0.09979	120.5	4	0.22213	120.5	4	-1.1613	120.5	4	0.40338	120.5	4	1.0756
121	4	0.14574	121	4	0.76736	121	4	-0.73398	121	4	1.51E+00	121	4	0.49203
121.5	4	0.69298	121.5	4	0.40236	121.5	4	-0.66902	121.5	4	2.17E+00	121.5	4	0.54042
122	4	0.21676	122	4	0.36912	122	4	0.16166	122	4	1.89E+00	122	4	-0.50996
105	4.5	3.1921	105	4.5	2.226	105	4.5	1.3997	105	4.5	1.8828	105	4.5	2.3793
105.5	4.5	3.0159	105.5	4.5	2.0572	105.5	4.5	1.0857	105.5	4.5	1.9928	105.5	4.5	2.4462
106	4.5	2.8013	106	4.5	1.8971	106	4.5	1.0617	106	4.5	2.0867	106	4.5	2.4177
106.5	4.5	2.7175	106.5	4.5	1.6549	106.5	4.5	1.0678	106.5	4.5	1.9681	106.5	4.5	2.3977
107	4.5	2.691	107	4.5	1.5267	107	4.5	1.3509	107	4.5	2.1529	107	4.5	2.3488
107.5	4.5	2.6662	107.5	4.5	1.3164	107.5	4.5	1.464	107.5	4.5	2.0837	107.5	4.5	2.2935
108	4.5	2.5315	108	4.5	1.1675	108	4.5	1.4861	108	4.5	2.3678	108	4.5	2.1768
108.5	4.5	2.5499	108.5	4.5	1.1304	108.5	4.5	1.6335	108.5	4.5	1.9142	108.5	4.5	2.0504
109	4.5	2.4249	109	4.5	1.2264	109	4.5	1.6305	109	4.5	2.3126	109	4.5	2.0241
109.5	4.5	2.4459	109.5	4.5	1.2253	109.5	4.5	1.5432	109.5	4.5	1.0391	109.5	4.5	1.8792
110	4.5	2.3811	110	4.5	1.4147	110	4.5	1.6626	110	4.5	-7.33E-01	110	4.5	1.9248
110.5	4.5	2.2675	110.5	4.5	1.5832	110.5	4.5	1.5398	110.5	4.5	-3.41E-01	110.5	4.5	1.8096
111	4.5	2.5731	111	4.5	1.5012	111	4.5	1.6439	111	4.5	4.62E-02	111	4.5	2.0341
111.5	4.5	2.2258	111.5	4.5	1.7385	111.5	4.5	1.8299	111.5	4.5	4.35E-01	111.5	4.5	2.0431
112	4.5	2.7082	112	4.5	1.6241	112	4.5	1.7577	112	4.5	8.46E-01	112	4.5	1.9522
112.5	4.5	2.5164	112.5	4.5	1.4976	112.5	4.5	1.6601	112.5	4.5	1.34E+00	112.5	4.5	1.9718
113	4.5	2.9642	113	4.5	1.3099	113	4.5	1.2977	113	4.5	1.36E+00	113	4.5	1.4564
113.5	4.5	2.5313	113.5	4.5	1.0349	113.5	4.5	0.72951	113.5	4.5	1.45E+00	113.5	4.5	1.1018
114	4.5	2.6543	114	4.5	0.63043	114	4.5	0.55024	114	4.5	2.01E+00	114	4.5	0.4723
114.5	4.5	-0.20556	114.5	4.5	-0.69485	114.5	4.5	0.7956	114.5	4.5	4.74E-01	114.5	4.5	-0.10062
115	4.5	-1.1916	115	4.5	-1.2503	115	4.5	-0.84425	115	4.5	-1.18E+00	115	4.5	-2.4039
115.5	4.5	-1.801	115.5	4.5	-1.3627	115.5	4.5	-1.1486	115.5	4.5	-1.87E+00	115.5	4.5	-2.6991
116	4.5	-2.4506	116	4.5	-1.4915	116	4.5	-1.755	116	4.5	-2.70E+00	116	4.5	-2.6467
116.5	4.5	-2.5214	116.5	4.5	-1.8211	116.5	4.5	-1.905	116.5	4.5	-2.44E+00	116.5	4.5	-2.6836
117	4.5	-2.6282	117	4.5	-2.14	117	4.5	-2.2675	117	4.5	-1.49E+00	117	4.5	-2.2742
117.5	4.5	-2.108	117.5	4.5	-1.9571	117.5	4.5	-2.0222	117.5	4.5	-2.17E+00	117.5	4.5	-3.0104
118	4.5	-1.4071	118	4.5	-1.6756	118	4.5	-1.7773	118	4.5	-2.67E+00	118	4.5	-2.2089
118.5	4.5	-0.07787	118.5	4.5	-1.6446	118.5	4.5	-1.7388	118.5	4.5	-1.7277	118.5	4.5	-1.4555
119	4.5	-0.19224	119	4.5	-0.67521	119	4.5	-1.484	119	4.5	-1.0444	119	4.5	-0.50576
119.5	4.5	-0.33423	119.5	4.5	-1.216	119.5	4.5	-1.473	119.5	4.5	-0.67933	119.5	4.5	-0.07704
120	4.5	-0.54375	120	4.5	0.57259	120	4.5	-0.38528	120	4.5	0.5641	120	4.5	4.94E-04
120.5	4.5	-0.66153	120.5	4.5	0.81675	120.5	4.5	0.46983	120.5	4.5	0.91631	120.5	4.5	0.65416
121	4.5	0.73252	121	4.5	1.222	121	4.5	0.0169	121	4.5	0.88563	121	4.5	0.48868
121.5	4.5	0.8515	121.5	4.5	0.72805	121.5	4.5	-0.31151	121.5	4.5	1.66E+00	121.5	4.5	0.43966
122	4.5	1.5563	122	4.5	1.5077	122	4.5	1.2643	122	4.5	1.63E+00	122	4.5	1.1607
105	5	3.1172	105	5	2.1436	105	5	1.3098	105	5	1.8093	105	5	2.318
105.5	5	2.8947	105.5	5	2.0215	105.5	5	1.4407	105.5	5	1.9147	105.5	5	2.359
106	5	2.6628	106	5	1.7894	106	5	1.5975	106	5	1.9479	106	5	2.2976
106.5	5	2.5984	106.5	5	1.6465	106.5	5	1.6735	106.5	5	2.121	106.5	5	2.4443
107	5	2.4635	107	5	1.4836	107	5	2.0842	107	5	2.1092	107	5	2.3236
107.5	5	2.4628	107.5	5	1.4288	107.5	5	2.1081	107.5	5	2.4311	107.5	5	2.4789
108	5	2.4003	108	5	1.3512	108	5	2.3344	108	5	2.3658	108	5	2.2928
108.5	5	2.4817	108.5	5	1.4215	108.5	5	2.4587	108.5	5	2.6072	108.5	5	2.5435
109	5	2.396	109	5	1.5781	109	5	2.4557	109	5	2.3326	109	5	2.3477
109.5	5	2.545	109.5	5	1.7093	109.5	5	2.6249	109.5	5	2.6103	109.5	5	2.6258
110	5	2.5794	110	5	1.8485	110	5	2.4377	110	5	2.2046	110	5	2.4137
110.5	5	2.6812	110.5	5	2.0094	110.5	5	2.6511	110.5	5	2.0819	110.5	5	2.7422
111	5	3.0291	111	5	2.0366	111	5	2.5315	111	5	1.5316	111	5	2.4362
111.5	5	2.9988	111.5	5	2.3008	111.5	5	2.7188	111.5	5	1.2172	111.5	5	2.7743
112	5	3.394	112	5	2.1532	112	5	2.8295	112	5	1.1925	112	5	2.447
112.5	5	3.3815	112.5	5	2.4938	112.5	5	2.8604	112.5	5	1.3862	112.5	5	2.6715
113	5	3.7437	113	5	2.2016	113	5	2.7799	113	5	1.685	113	5	2.2517
113.5	5	3.6252	113.5	5	2.4359	113.5	5	2.4746	113.5	5	1.729	113.5	5	2.2657
114	5	3.4593	114	5	1.7551	114	5	2.1303	114	5	2.20E+00	114	5	1.1664
114.5	5	2.0782	114.5	5	0.33105	114.5	5	1.0217	114.5	5	1.82E+00	114.5	5	0.505
115	5	-0.2645	115	5	1.2949	115	5	0.43439	115	5	1.39E+00	115	5	1.231
115.5	5	0.74333	115.5	5	1.7098	115.5	5	0.95191	115.5	5	1.14E+00	115.5	5	0.6753
116	5	1.5395	116	5	1.4145	116	5	1.2739	116	5	1.13E+00	116	5	0.73187
116.5	5	1.022	116.5	5	1.2029	116.5	5	1.1922	116.5	5	1.21E+00	116.5	5	0.56539
117	5	0.5898	117	5	1.1112	117	5	1.0161	117	5	-4.14E-01	117	5	-2.1602
117.5	5	0.91709	117.5	5	1.0806	117.5	5	-0.80439	117.5	5	-2.59E+00	117.5	5	-2.7104
118	5	0.37186	118	5	-0.10331	118	5	-2.3185	118	5	-3.59E+00	118	5	-1.9834
118.5	5	-1.3747	118.5	5	-1.8407	118.5	5	-1.0705	118.5	5	-1.8125	118.5	5	-1.3282
119	5	-0.84822	119	5	-0.8299	119	5	-1.4045	119	5	-0.74019	119	5	0.1436
119.5	5	-0.20321	119.5	5	-0.52549	119.5	5	-0.34139	119.5	5	-0.62404	119.5	5	-0.22728
120	5	0.32211	120	5	0.9005	120	5	0.36418	120	5	0.00131	120	5	0.00113
120.5	5	0.24207	120.5	5	1.3788	120.5	5	0.45485	120.5	5	0.85245	120.5	5	-0.07828
121	5	0.81595	121	5	1.4949	121	5	1.3594	121	5	1.0385	121	5	1.1228
121.5	5	0.81604	121.5	5	2.1021	121.5	5	0.84272	121.5	5	1.2384	121.5	5	0.80266
122	5	1.6392	122	5	1.6065	122	5	1.3432	122	5	1.69E+00	122	5	1.259
105	5.5	4.5665	105	5.5	4.1951	105	5.5	4.5124	105	5.5	3.4541	105	5.5	3.7591
105.5	5.5	4.6097	105.5	5.5	4.1527	105.5	5.5	4.5655	105.5	5.5	3.2589	105.5	5.5	3.5743
106	5.5	4.324	106	5.5	4.1937	106	5.5	4.5348	106	5.5	3.5815	106	5.5	3.8936
106.5	5.5	4.3606	106.5	5.5	4.0988	106.5	5.5	4.5646	106.5	5.5	3.2202	106.5	5.5	3.7344
107	5.5	4.1622	107	5.5	4.1167	107	5.5	4.5923	107	5.5	3.7068	107	5.5	4.0098
107.5	5.5	4.2673	107.5	5.5	3.9291	107.5	5.5	4.5603	107.5	5.5	3.2797	107.5	5.5	3.8366
108	5.5	4.1151	108	5.5	3.9392	108	5.5	4.6057	108	5.5	3.7895	108	5.5	4.0444
108.5	5.5	4.2762	108.5	5.5	3.672	108.5	5.5	4.5479	108.5	5.5	3.4501	108.5	5.5	3.9282
109	5.5	4.1376	109	5.5	3.7622	109	5.5	4.5843	109	5.5	3.8487	109	5.5	4.0732
109.5	5.5	4.236	109.5	5.5	3.4684	109.5	5.5	4.5238	109.5	5.5	3.5392	109.5	5.5	4.0108
110	5.5	4.106	110	5.5	3.7078	110	5.5	4.4577	110	5.5	4.0713	110	5.5	4.1389
110.5	5.5	4.1935	110.5	5.5	3.3528	110.5	5.5	4.3327	110.5	5.5	3.7165	110.5	5.5	4.114
111	5.5	4.225	111	5.5	3.7285	111	5.5	4.3046	111	5.5	4.1156	111	5.5	4.1716
111.5	5.5	4.4294	111.5	5.5	3.2812	111.5	5.5	4.2505	111.5	5.5	3.8598	111.5	5.5	4.2142
112	5.5	4.5017	112	5.5	3.9591	112	5.5	4.2265	112	5.5	4.1198	112	5.5	4.2016
112.5	5.5	4.8439	112.5	5.5	3.3447	112.5	5.5	4.2558	112.5	5.5	4.0737	112.5	5.5	4.2837
113	5.5	4.8974	113	5.5	4.3268	113	5.5	4.2801	113	5.5	4.2606	113	5.5	4.2843
113.5	5.5	5.3098	113.5	5.5	3.6806	113.5	5.5	4.3765	113.5	5.5	4.4383	113.5	5.5	4.3677
114	5.5	5.3534	114	5.5	4.5075	114	5.5	4.3668	114	5.5	4.3593	114	5.5	4.2513
114.5	5.5	4.8062	114.5	5.5	2.2266	114.5	5.5	3.6053	114.5	5.5	3.43E+00	114.5	5.5	2.4706
115	5.5	3.1306	115	5.5	-0.6832	115	5.5	1.7843	115	5.5	1.05E+00	115	5.5	-0.22179
115.5	5.5	-0.74044	115.5	5.5	-0.59804	115.5	5.5	-0.76296	115.5	5.5	-3.54E-01	115.5	5.5	-1.0262
116	5.5	-1.5781	116	5.5	-0.67108	116	5.5	-1.2049	116	5.5	-7.52E-01	116	5.5	-1.2997
116.5	5.5	-1.4871	116.5	5.5	-0.93016	116.5	5.5	-1.3666	116.5	5.5	-9.16E-01	116.5	5.5	-1.8879
117	5.5	-2.3906	117	5.5	-1.7587	117	5.5	-2.1295	117	5.5	-2.64E+00	117	5.5	-2.9482
117.5	5.5	-2.8252	117.5	5.5	-2.4824	117.5	5.5	-3.3818	117.5	5.5	-4.13E+00	117.5	5.5	-0.79942
118	5.5	-3.1993	118	5.5	-2.3324	118	5.5	-2.7297	118	5.5	-3.8985	118	5.5	-1.1379
118.5	5.5	-1.4136	118.5	5.5	-1.4806	118.5	5.5	-1.6204	118.5	5.5	-1.4181	118.5	5.5	-1.1005
119	5.5	-0.76529	119	5.5	-0.4081	119	5.5	-0.86497	119	5.5	-0.07833	119	5.5	0.46077
119.5	5.5	-0.19185	119.5	5.5	0.60509	119.5	5.5	0.15655	119.5	5.5	-0.61551	119.5	5.5	0.27929
120	5.5	0.3127	120	5.5	1.565	120	5.5	-9.40E-04	120	5.5	-6.30E-04	120	5.5	0.00115
120.5	5.5	0.63856	120.5	5.5	1.0989	120.5	5.5	0.02588	120.5	5.5	-0.18785	120.5	5.5	-0.25266
121	5.5	1.8611	121	5.5	1.0065	121	5.5	-0.17492	121	5.5	0.04402	121	5.5	-0.3345
121.5	5.5	0.94024	121.5	5.5	2.0205	121.5	5.5	0.7064	121.5	5.5	0.89258	121.5	5.5	1.2699
122	5.5	3.4718	122	5.5	1.6334	122	5.5	0.40225	122	5.5	0.58772	122	5.5	1.3588
105	6	4.499	105	6	4.1019	105	6	4.4287	105	6	3.3717	105	6	3.6736
105.5	6	4.4335	105.5	6	4.2025	105.5	6	4.4318	105.5	6	3.3091	105.5	6	3.8349
106	6	4.3109	106	6	4.2038	106	6	4.4428	106	6	3.4596	106	6	3.8443
106.5	6	4.3287	106.5	6	4.3228	106.5	6	4.4377	106.5	6	3.2951	106.5	6	4.0276
107	6	4.311	107	6	4.3014	107	6	4.4852	107	6	3.4878	107	6	4.0146
107.5	6	4.3507	107.5	6	4.4322	107.5	6	4.4318	107.5	6	3.3918	107.5	6	4.1701
108	6	4.4501	108	6	4.3768	108	6	4.4806	108	6	3.4926	108	6	4.1159
108.5	6	4.4892	108.5	6	4.4683	108.5	6	4.3776	108.5	6	3.5601	108.5	6	4.2479
109	6	4.5067	109	6	4.3951	109	6	4.3811	109	6	3.5879	109	6	4.1745
109.5	6	4.4244	109.5	6	4.4689	109.5	6	4.1439	109.5	6	3.7346	109.5	6	4.3789
110	6	4.4296	110	6	4.3791	110	6	4.037	110	6	3.8082	110	6	4.2481
110.5	6	4.3856	110.5	6	4.449	110.5	6	3.9103	110.5	6	4.0182	110.5	6	4.5079
111	6	4.421	111	6	4.4329	111	6	3.7906	111	6	4.037	111	6	4.3736
111.5	6	4.4669	111.5	6	4.464	111.5	6	3.7645	111.5	6	4.3697	111.5	6	4.6323
112	6	4.4975	112	6	4.5216	112	6	3.7476	112	6	4.3395	112	6	4.5014
112.5	6	4.7291	112.5	6	4.5514	112.5	6	3.8683	112.5	6	4.8068	112.5	6	4.823
113	6	5.051	113	6	4.8512	113	6	4.1071	113	6	4.8819	113	6	4.8874
113.5	6	5.7364	113.5	6	5.4302	113.5	6	4.8219	113.5	6	5.8171	113.5	6	5.6224
114	6	7.263	114	6	6.7593	114	6	6.2664	114	6	7.0237	114	6	6.8743
114.5	6	5.4339	114.5	6	5.0307	114.5	6	4.5553	114.5	6	5.3782	114.5	6	5.0373
115	6	4.7759	115	6	3.1906	115	6	3.7364	115	6	3.9674	115	6	3.5092
115.5	6	3.7015	115.5	6	1.782	115.5	6	2.387	115.5	6	2.62E+00	115.5	6	1.5961
116	6	2.1742	116	6	0.86577	116	6	0.90982	116	6	1.51E+00	116	6	0.54999
116.5	6	0.51769	116.5	6	0.34672	116.5	6	0.01343	116.5	6	1.18E+00	116.5	6	0.25329
117	6	-0.65422	117	6	-0.0441	117	6	-0.55125	117	6	5.98E-01	117	6	-0.00853
117.5	6	-0.92635	117.5	6	-0.49744	117.5	6	-1.6715	117.5	6	-0.80449	117.5	6	-0.99275
118	6	-1.6778	118	6	-0.73544	118	6	-2.5314	118	6	-1.9382	118	6	-3.6528
118.5	6	0.00721	118.5	6	0.32937	118.5	6	-2.3467	118.5	6	0.51253	118.5	6	-1.7089
119	6	2.0021	119	6	1.0573	119	6	0.92578	119	6	1.0746	119	6	0.81487
119.5	6	3.3529	119.5	6	1.2877	119.5	6	-0.34327	119.5	6	0.88421	119.5	6	0.13099
120	6	2.9129	120	6	-0.00247	120	6	-2.24E-04	120	6	-0.00149	120	6	0.00145
120.5	6	3.9023	120.5	6	-0.23131	120.5	6	-0.2138	120.5	6	-1.1871	120.5	6	-0.37213
121	6	3.4473	121	6	0.90417	121	6	-0.23244	121	6	-1.2395	121	6	0.58192
121.5	6	4.1598	121.5	6	0.25778	121.5	6	-0.56256	121.5	6	-0.72936	121.5	6	0.43929
122	6	3.7194	122	6	1.6745	122	6	0.4873	122	6	0.639	122	6	1.4243
31.5	0.5	66.313	31.5	0.5	58.711	31.5	0.5	59.223	31.5	0.5	68.2	31.5	0.5	60.695
32	0.5	66.332	32	0.5	58.626	32	0.5	57.056	32	0.5	70.838	32	0.5	59.597
32.5	0.5	66.457	32.5	0.5	58.559	32.5	0.5	55.095	32.5	0.5	72.825	32.5	0.5	58.242
33	0.5	66.655	33	0.5	58.497	33	0.5	54.568	33	0.5	79.208	33	0.5	57.372
33.5	0.5	66.914	33.5	0.5	58.431	33.5	0.5	53.765	33.5	0.5	86.353	33.5	0.5	56.281
34	0.5	67.218	34	0.5	58.414	34	0.5	53.311	34	0.5	92.924	34	0.5	55.215
34.5	0.5	67.546	34.5	0.5	58.375	34.5	0.5	52.935	34.5	0.5	100.9	34.5	0.5	54.1
35	0.5	67.858	35	0.5	58.383	35	0.5	52.663	35	0.5	106.25	35	0.5	53.231
35.5	0.5	68.161	35.5	0.5	58.392	35.5	0.5	52.447	35.5	0.5	109.61	35.5	0.5	52.396
36	0.5	68.448	36	0.5	58.407	36	0.5	52.22	36	0.5	114.67	36	0.5	51.741
36.5	0.5	68.726	36.5	0.5	58.453	36.5	0.5	52.03	36.5	0.5	114.36	36.5	0.5	51.172
37	0.5	68.985	37	0.5	58.485	37	0.5	51.842	37	0.5	114.38	37	0.5	50.629
37.5	0.5	69.252	37.5	0.5	58.549	37.5	0.5	51.656	37.5	0.5	115.17	37.5	0.5	50.176
38	0.5	69.564	38	0.5	58.586	38	0.5	51.445	38	0.5	115.72	38	0.5	49.745
38.5	0.5	69.894	38.5	0.5	58.64	38.5	0.5	51.215	38.5	0.5	106.44	38.5	0.5	49.411
39	0.5	70.253	39	0.5	58.7	39	0.5	50.976	39	0.5	93.871	39	0.5	49.059
39.5	0.5	70.608	39.5	0.5	58.758	39.5	0.5	50.754	39.5	0.5	75.377	39.5	0.5	48.778
40	0.5	70.826	40	0.5	58.8	40	0.5	50.555	40	0.5	60.473	40	0.5	48.521
40.5	0.5	71.154	40.5	0.5	58.833	40.5	0.5	50.402	40.5	0.5	55.896	40.5	0.5	48.298
41	0.5	71.269	41	0.5	58.856	41	0.5	50.308	41	0.5	54.698	41	0.5	48.112
41.5	0.5	71.432	41.5	0.5	58.881	41.5	0.5	50.247	41.5	0.5	54.748	41.5	0.5	47.959
42	0.5	71.514	42	0.5	58.906	42	0.5	50.208	42	0.5	54.833	42	0.5	47.856
30	1	79.763	30	1	64.653	30	1	84.904	30	1	87.347	30	1	101.43
30.5	1	87.708	30.5	1	68.436	30.5	1	81.139	30.5	1	99.785	30.5	1	106.58
31	1	85.179	31	1	67.179	31	1	81.789	31	1	100.98	31	1	108.36
31.5	1	83.7	31.5	1	66.796	31.5	1	75.179	31.5	1	100	31.5	1	105.59
32	1	81.836	32	1	66.01	32	1	75.401	32	1	103.68	32	1	105.9
32.5	1	80.329	32.5	1	65.948	32.5	1	65.511	32.5	1	106.9	32.5	1	103.76
33	1	78.533	33	1	65.486	33	1	64.341	33	1	114.23	33	1	104.05
33.5	1	77.557	33.5	1	65.737	33.5	1	61.467	33.5	1	122.81	33.5	1	105.32
34	1	76.593	34	1	65.385	34	1	59.691	34	1	132.92	34	1	103.2
34.5	1	76.141	34.5	1	65.698	34.5	1	58.281	34.5	1	140.83	34.5	1	100.98
35	1	75.909	35	1	65.474	35	1	59.15	35	1	152.2	35	1	94.509
35.5	1	75.934	35.5	1	65.601	35.5	1	59.163	35.5	1	163.83	35.5	1	88.198
36	1	75.844	36	1	65.454	36	1	60.433	36	1	177.48	36	1	81.632
36.5	1	75.904	36.5	1	65.822	36.5	1	60.563	36.5	1	191.79	36.5	1	76.817
37	1	75.696	37	1	65.548	37	1	61.898	37	1	205.15	37	1	71.446
37.5	1	75.562	37.5	1	65.781	37.5	1	62.753	37.5	1	223.56	37.5	1	66.519
38	1	75.143	38	1	65.201	38	1	63.983	38	1	242.68	38	1	62.72
38.5	1	74.954	38.5	1	65.287	38.5	1	64.486	38.5	1	247.69	38.5	1	60.244
39	1	74.52	39	1	64.323	39	1	65.102	39	1	236.68	39	1	58.596
39.5	1	74.452	39.5	1	64.033	39.5	1	62.229	39.5	1	208.31	39.5	1	56.849
40	1	74.062	40	1	62.923	40	1	58.963	40	1	154.4	40	1	54.647
40.5	1	73.998	40.5	1	62.41	40.5	1	55.516	40.5	1	93.542	40.5	1	52.779
41	1	73.326	41	1	61.098	41	1	53.403	41	1	68.159	41	1	50.765
41.5	1	73.007	41.5	1	60.552	41.5	1	51.896	41.5	1	60.226	41.5	1	49.564
42	1	71.897	42	1	59.15	42	1	50.964	42	1	56.119	42	1	48.33
30	1.5	127.91	30	1.5	115.81	30	1.5	130.51	30	1.5	175.05	30	1.5	292.46
30.5	1.5	115.02	30.5	1.5	91.463	30.5	1.5	102.13	30.5	1.5	151.59	30.5	1.5	202.86
31	1.5	115.75	31	1.5	90.152	31	1.5	103.9	31	1.5	151.83	31	1.5	213.93
31.5	1.5	115.42	31.5	1.5	87.808	31.5	1.5	100.53	31.5	1.5	151.12	31.5	1.5	206.95
32	1.5	114.82	32	1.5	88.028	32	1.5	101.29	32	1.5	154.95	32	1.5	216.7
32.5	1.5	113.61	32.5	1.5	87.839	32.5	1.5	89.561	32.5	1.5	157.76	32.5	1.5	215.79
33	1.5	111.48	33	1.5	89.11	33	1.5	86.855	33	1.5	167.61	33	1.5	221.42
33.5	1.5	109.53	33.5	1.5	90.364	33.5	1.5	80.049	33.5	1.5	180.44	33.5	1.5	228.6
34	1.5	108.62	34	1.5	92.052	34	1.5	76.117	34	1.5	199.39	34	1.5	233.5
34.5	1.5	108.39	34.5	1.5	92.653	34.5	1.5	75.22	34.5	1.5	223.99	34.5	1.5	239.51
35	1.5	109.54	35	1.5	94.818	35	1.5	79.938	35	1.5	247.03	35	1.5	223.22
35.5	1.5	110.57	35.5	1.5	95.643	35.5	1.5	84.187	35.5	1.5	269.07	35.5	1.5	208.49
36	1.5	112.84	36	1.5	98.865	36	1.5	90.416	36	1.5	285.05	36	1.5	190
36.5	1.5	114.25	36.5	1.5	100.78	36.5	1.5	94.696	36.5	1.5	298.31	36.5	1.5	173.66
37	1.5	116.67	37	1.5	103.35	37	1.5	102.09	37	1.5	306.83	37	1.5	159.16
37.5	1.5	117.94	37.5	1.5	105.3	37.5	1.5	110.97	37.5	1.5	316.1	37.5	1.5	141.32
38	1.5	119.1	38	1.5	107.21	38	1.5	121.48	38	1.5	322.46	38	1.5	121.59
38.5	1.5	119.12	38.5	1.5	109.58	38.5	1.5	131.68	38.5	1.5	326.79	38.5	1.5	105.53
39	1.5	119.55	39	1.5	110.17	39	1.5	137.01	39	1.5	319.47	39	1.5	94.719
39.5	1.5	119.92	39.5	1.5	111.59	39.5	1.5	132.68	39.5	1.5	302.87	39.5	1.5	86.395
40	1.5	121.77	40	1.5	110.58	40	1.5	119.48	40	1.5	275.45	40	1.5	82.636
40.5	1.5	124.61	40.5	1.5	111.23	40.5	1.5	100.27	40.5	1.5	272.56	40.5	1.5	79.826
41	1.5	127.71	41	1.5	110.58	41	1.5	91.426	41	1.5	209.87	41	1.5	78.333
41.5	1.5	132.27	41.5	1.5	111.79	41.5	1.5	91.308	41.5	1.5	128.92	41.5	1.5	78.129
42	1.5	135.03	42	1.5	110.97	42	1.5	93.119	42	1.5	83.499	42	1.5	78.069
30	2	127.89	30	2	115.79	30	2	130.48	30	2	175.02	30	2	292.42
30.5	2	135.25	30.5	2	134.07	30.5	2	134.43	30.5	2	194.43	30.5	2	318.44
31	2	134.84	31	2	130.85	31	2	139.63	31	2	196.94	31	2	326.85
31.5	2	133.67	31.5	2	123.66	31.5	2	127.94	31.5	2	205.85	31.5	2	310.84
32	2	134.03	32	2	123.07	32	2	125.54	32	2	215.08	32	2	329.9
32.5	2	132.57	32.5	2	121.45	32.5	2	116.44	32.5	2	223.69	32.5	2	320.83
33	2	132.85	33	2	123.54	33	2	111.13	33	2	241.25	33	2	328.16
33.5	2	132.6	33.5	2	124.86	33.5	2	102.53	33.5	2	251.95	33.5	2	304.75
34	2	133.72	34	2	127.33	34	2	103.87	34	2	276.51	34	2	303.75
34.5	2	134.46	34.5	2	128.09	34.5	2	109.55	34.5	2	290.08	34.5	2	318.57
35	2	136.96	35	2	129.96	35	2	121.42	35	2	299.32	35	2	354.56
35.5	2	138.33	35.5	2	130.95	35.5	2	131.65	35.5	2	302.15	35.5	2	335.82
36	2	140.68	36	2	134.44	36	2	142.87	36	2	302.55	36	2	336.85
36.5	2	141.49	36.5	2	136.46	36.5	2	154.34	36.5	2	309.65	36.5	2	315.63
37	2	143.18	37	2	139.7	37	2	167.54	37	2	314.84	37	2	301.21
37.5	2	142.55	37.5	2	140.06	37.5	2	180.97	37.5	2	332.71	37.5	2	281.54
38	2	141.76	38	2	142.58	38	2	192	38	2	353.12	38	2	253.88
38.5	2	138.96	38.5	2	141.31	38.5	2	201.79	38.5	2	357.52	38.5	2	210.1
39	2	138.07	39	2	141.79	39	2	214.96	39	2	357.87	39	2	171.25
39.5	2	136.12	39.5	2	140.36	39.5	2	220.98	39.5	2	343	39.5	2	129.72
40	2	136.58	40	2	136.48	40	2	213.67	40	2	304.11	40	2	109.25
40.5	2	136.68	40.5	2	130.41	40.5	2	166.29	40.5	2	309.72	40.5	2	95.982
41	2	137.93	41	2	127.13	41	2	111.91	41	2	294.73	41	2	85.993
41.5	2	137.97	41.5	2	121.98	41.5	2	99.64	41.5	2	242.01	41.5	2	85.862
42	2	138.79	42	2	116.48	42	2	95.425	42	2	108.05	42	2	85.474
30	2.5	222.28	30	2.5	217.33	30	2.5	259.22	30	2.5	264.09	30	2.5	497.46
30.5	2.5	181.87	30.5	2.5	208.69	30.5	2.5	191.94	30.5	2.5	217.93	30.5	2.5	434.43
31	2.5	189.33	31	2.5	215.61	31	2.5	197.59	31	2.5	208.05	31	2.5	411.77
31.5	2.5	175.6	31.5	2.5	183.3	31.5	2.5	169.32	31.5	2.5	222.03	31.5	2.5	410.22
32	2.5	174.54	32	2.5	177.66	32	2.5	165.26	32	2.5	231.02	32	2.5	420.02
32.5	2.5	159.5	32.5	2.5	160.27	32.5	2.5	147.64	32.5	2.5	248.32	32.5	2.5	422.6
33	2.5	153.06	33	2.5	157.17	33	2.5	146.89	33	2.5	264.2	33	2.5	432.33
33.5	2.5	148.4	33.5	2.5	147.1	33.5	2.5	142.53	33.5	2.5	274.34	33.5	2.5	417.57
34	2.5	148.96	34	2.5	155.6	34	2.5	141.68	34	2.5	284.03	34	2.5	393.68
34.5	2.5	153.87	34.5	2.5	157.86	34.5	2.5	150.1	34.5	2.5	290.06	34.5	2.5	399.15
35	2.5	159.86	35	2.5	158.27	35	2.5	170.64	35	2.5	297.9	35	2.5	432.54
35.5	2.5	165.65	35.5	2.5	160.88	35.5	2.5	187.58	35.5	2.5	300.58	35.5	2.5	403.09
36	2.5	171.66	36	2.5	171.72	36	2.5	203.31	36	2.5	301.92	36	2.5	404.49
36.5	2.5	177.42	36.5	2.5	181.97	36.5	2.5	218.72	36.5	2.5	311.06	36.5	2.5	391.16
37	2.5	184.95	37	2.5	186.92	37	2.5	235.9	37	2.5	333.02	37	2.5	382.6
37.5	2.5	190.41	37.5	2.5	192.68	37.5	2.5	252.02	37.5	2.5	365.79	37.5	2.5	352.67
38	2.5	193.99	38	2.5	196	38	2.5	262.15	38	2.5	384.59	38	2.5	375.54
38.5	2.5	193.05	38.5	2.5	199.08	38.5	2.5	264.53	38.5	2.5	391.45	38.5	2.5	362.79
39	2.5	191.01	39	2.5	212.31	39	2.5	269.21	39	2.5	392.74	39	2.5	338.7
39.5	2.5	182.15	39.5	2.5	229.39	39.5	2.5	260.99	39.5	2.5	388.3	39.5	2.5	271.62
40	2.5	180.2	40	2.5	241.31	40	2.5	299.9	40	2.5	372.14	40	2.5	235.29
40.5	2.5	183.21	40.5	2.5	231.81	40.5	2.5	284.85	40.5	2.5	342.82	40.5	2.5	187.42
41	2.5	191.22	41	2.5	217.52	41	2.5	216.1	41	2.5	301	41	2.5	118.6
41.5	2.5	196.7	41.5	2.5	209.5	41.5	2.5	162.71	41.5	2.5	293.45	41.5	2.5	122.06
42	2.5	205.5	42	2.5	249.77	42	2.5	155.62	42	2.5	161.95	42	2.5	143.48
30	3	222.25	30	3	217.3	30	3	259.18	30	3	264.05	30	3	497.41
30.5	3	263.24	30.5	3	255.36	30.5	3	259.84	30.5	3	231.23	30.5	3	490
31	3	288.9	31	3	284.76	31	3	268.41	31	3	225.62	31	3	480.98
31.5	3	272.95	31.5	3	261.12	31.5	3	261.93	31.5	3	235.38	31.5	3	485.97
32	3	273.6	32	3	267	32	3	239.5	32	3	242.26	32	3	484.93
32.5	3	247.14	32.5	3	245.89	32.5	3	205.71	32.5	3	258.44	32.5	3	489.55
33	3	217.96	33	3	225.36	33	3	191.81	33	3	270.02	33	3	494.85
33.5	3	189.91	33.5	3	184.93	33.5	3	177.8	33.5	3	287.51	33.5	3	494.85
34	3	175	34	3	195.76	34	3	180.4	34	3	296.9	34	3	479.24
34.5	3	170.79	34.5	3	184.56	34.5	3	178.66	34.5	3	299.98	34.5	3	478.87
35	3	183.75	35	3	191.4	35	3	189.22	35	3	307.47	35	3	482.71
35.5	3	192.7	35.5	3	197.81	35.5	3	197.91	35.5	3	312.68	35.5	3	447.83
36	3	200.83	36	3	215.82	36	3	210.39	36	3	318	36	3	445.98
36.5	3	210.72	36.5	3	230.95	36.5	3	222.38	36.5	3	331.64	36.5	3	462.17
37	3	220.67	37	3	234.03	37	3	237.25	37	3	354.87	37	3	476.63
37.5	3	229.71	37.5	3	242.62	37.5	3	260.8	37.5	3	379.75	37.5	3	450.88
38	3	232.82	38	3	248.74	38	3	289.73	38	3	391.56	38	3	480.28
38.5	3	228.63	38.5	3	258.2	38.5	3	297.89	38.5	3	401.19	38.5	3	434.88
39	3	232.98	39	3	269.23	39	3	323.1	39	3	403.98	39	3	430.72
39.5	3	226.56	39.5	3	287.08	39.5	3	331.33	39.5	3	400.08	39.5	3	400.3
40	3	214.38	40	3	302.41	40	3	338.5	40	3	405.74	40	3	390.93
40.5	3	213.2	40.5	3	295.13	40.5	3	335.6	40.5	3	389.69	40.5	3	319.73
41	3	213.83	41	3	296.77	41	3	331.9	41	3	323.55	41	3	204.79
41.5	3	214.21	41.5	3	289.1	41.5	3	209.74	41.5	3	320.75	41.5	3	190.87
42	3	215.52	42	3	316.46	42	3	177.63	42	3	212.86	42	3	166.64
30	3.5	419.33	30	3.5	310.29	30	3.5	384.76	30	3.5	362.25	30	3.5	586.38
30.5	3.5	415.32	30.5	3.5	308.14	30.5	3.5	375.05	30.5	3.5	292.82	30.5	3.5	580.49
31	3.5	407.27	31	3.5	313.87	31	3.5	352.24	31	3.5	254.36	31	3.5	576.86
31.5	3.5	401.23	31.5	3.5	319.55	31.5	3.5	344.31	31.5	3.5	263.18	31.5	3.5	573.5
32	3.5	395.64	32	3.5	329.14	32	3.5	333.73	32	3.5	270.28	32	3.5	566.59
32.5	3.5	392.76	32.5	3.5	333.79	32.5	3.5	338.79	32.5	3.5	275.34	32.5	3.5	556.74
33	3.5	391.37	33	3.5	335.38	33	3.5	334.15	33	3.5	279.69	33	3.5	545.7
33.5	3.5	366.31	33.5	3.5	320.67	33.5	3.5	300.68	33.5	3.5	293.89	33.5	3.5	543.14
34	3.5	284.95	34	3.5	302.38	34	3.5	277.7	34	3.5	304.88	34	3.5	532.25
34.5	3.5	187.77	34.5	3.5	273.47	34.5	3.5	252.97	34.5	3.5	310.98	34.5	3.5	525.64
35	3.5	192.69	35	3.5	249.73	35	3.5	232.75	35	3.5	318.74	35	3.5	513.62
35.5	3.5	202.15	35.5	3.5	241.07	35.5	3.5	218.94	35.5	3.5	325.86	35.5	3.5	491.97
36	3.5	213.47	36	3.5	239.21	36	3.5	218.54	36	3.5	338.14	36	3.5	493.73
36.5	3.5	224.35	36.5	3.5	250.59	36.5	3.5	228.11	36.5	3.5	351.92	36.5	3.5	511.9
37	3.5	239.35	37	3.5	261.77	37	3.5	235.28	37	3.5	367.29	37	3.5	521.35
37.5	3.5	253.12	37.5	3.5	278.51	37.5	3.5	254.52	37.5	3.5	384.56	37.5	3.5	525.69
38	3.5	259.43	38	3.5	287.13	38	3.5	279.1	38	3.5	393.39	38	3.5	524.37
38.5	3.5	260.45	38.5	3.5	290.22	38.5	3.5	327.91	38.5	3.5	401.09	38.5	3.5	507.12
39	3.5	264.62	39	3.5	299.25	39	3.5	341	39	3.5	407.02	39	3.5	509.86
39.5	3.5	259.49	39.5	3.5	309.01	39.5	3.5	360.04	39.5	3.5	409.84	39.5	3.5	477.65
40	3.5	252.2	40	3.5	324.43	40	3.5	359.62	40	3.5	412.57	40	3.5	496.12
40.5	3.5	247.16	40.5	3.5	326.68	40.5	3.5	365.3	40.5	3.5	407.57	40.5	3.5	444.46
41	3.5	258.15	41	3.5	326.47	41	3.5	365.27	41	3.5	346.86	41	3.5	280.2
41.5	3.5	252.63	41.5	3.5	319.22	41.5	3.5	328.63	41.5	3.5	317.48	41.5	3.5	223.21
42	3.5	299.25	42	3.5	343.71	42	3.5	288.08	42	3.5	279.72	42	3.5	177.33
30	4	419.29	30	4	310.26	30	4	384.73	30	4	362.22	30	4	586.33
30.5	4	430.91	30.5	4	325.9	30.5	4	401.83	30.5	4	358.58	30.5	4	595.64
31	4	446.97	31	4	342.84	31	4	405.43	31	4	335.35	31	4	606.66
31.5	4	461.26	31.5	4	359.69	31.5	4	413.55	31.5	4	324.66	31.5	4	612.09
32	4	468.92	32	4	372.37	32	4	412.56	32	4	324.92	32	4	606.29
32.5	4	473.37	32.5	4	384.69	32.5	4	410.53	32.5	4	318.85	32.5	4	600.53
33	4	469.78	33	4	382.15	33	4	397.31	33	4	312.64	33	4	589.17
33.5	4	436.88	33.5	4	354.12	33.5	4	371.25	33.5	4	318.43	33.5	4	576.11
34	4	363.59	34	4	313.39	34	4	344.75	34	4	321.26	34	4	555.34
34.5	4	279.29	34.5	4	270.62	34.5	4	310.97	34.5	4	327.37	34.5	4	548.64
35	4	225.05	35	4	248.57	35	4	262.79	35	4	334.32	35	4	535.22
35.5	4	229.21	35.5	4	241.74	35.5	4	245.45	35.5	4	340.68	35.5	4	521.34
36	4	248.36	36	4	242.85	36	4	241.46	36	4	346.66	36	4	518.58
36.5	4	251.98	36.5	4	252.4	36.5	4	238.73	36.5	4	356.26	36.5	4	536.38
37	4	257.04	37	4	259.78	37	4	245.36	37	4	365.99	37	4	543.64
37.5	4	256.12	37.5	4	267.04	37.5	4	254.25	37.5	4	377.63	37.5	4	542.95
38	4	281.57	38	4	276.45	38	4	272.41	38	4	384.89	38	4	537.61
38.5	4	287.84	38.5	4	291.96	38.5	4	302.91	38.5	4	397.99	38.5	4	531.82
39	4	298.59	39	4	308.63	39	4	324.45	39	4	407	39	4	531.4
39.5	4	299.21	39.5	4	322.55	39.5	4	360.29	39.5	4	410.82	39.5	4	513.36
40	4	294.21	40	4	342.64	40	4	375.49	40	4	413.91	40	4	517.77
40.5	4	291.91	40.5	4	344.76	40.5	4	381.25	40.5	4	412.42	40.5	4	506.68
41	4	298.87	41	4	351.08	41	4	382.18	41	4	391.49	41	4	410.29
41.5	4	301.21	41.5	4	347.73	41.5	4	373.76	41.5	4	360.78	41.5	4	310.44
42	4	318.18	42	4	357.88	42	4	363.69	42	4	335.7	42	4	199.5
30	4.5	592.09	30	4.5	484.22	30	4.5	484.56	30	4.5	520.54	30	4.5	701.44
30.5	4.5	587.04	30.5	4.5	481.34	30.5	4.5	482.1	30.5	4.5	509.2	30.5	4.5	695.06
31	4.5	581.34	31	4.5	475.42	31	4.5	476.23	31	4.5	486.42	31	4.5	687.63
31.5	4.5	579.54	31.5	4.5	471.67	31.5	4.5	472.24	31.5	4.5	464.28	31.5	4.5	678.95
32	4.5	574.12	32	4.5	467.92	32	4.5	470.24	32	4.5	444.18	32	4.5	669.26
32.5	4.5	568.73	32.5	4.5	466.03	32.5	4.5	467.43	32.5	4.5	423.13	32.5	4.5	657.77
33	4.5	562.22	33	4.5	459.95	33	4.5	455.27	33	4.5	403.06	33	4.5	640.93
33.5	4.5	528.52	33.5	4.5	446.74	33.5	4.5	439.09	33.5	4.5	387.32	33.5	4.5	627.94
34	4.5	460.26	34	4.5	421.09	34	4.5	417.59	34	4.5	366.07	34	4.5	608.44
34.5	4.5	384.2	34.5	4.5	378.67	34.5	4.5	386	34.5	4.5	350.18	34.5	4.5	591.64
35	4.5	331.59	35	4.5	329.51	35	4.5	339.63	35	4.5	342.05	35	4.5	571.09
35.5	4.5	298.29	35.5	4.5	294.83	35.5	4.5	302.61	35.5	4.5	344.23	35.5	4.5	547.24
36	4.5	294.59	36	4.5	269.83	36	4.5	267.77	36	4.5	351.88	36	4.5	537.28
36.5	4.5	288.39	36.5	4.5	268.18	36.5	4.5	256.02	36.5	4.5	361.06	36.5	4.5	541.05
37	4.5	271.19	37	4.5	267.51	37	4.5	270.33	37	4.5	370.84	37	4.5	543.5
37.5	4.5	283.12	37.5	4.5	271.98	37.5	4.5	268.37	37.5	4.5	380.24	37.5	4.5	542.29
38	4.5	308.08	38	4.5	285.88	38	4.5	288.29	38	4.5	389.46	38	4.5	536.18
38.5	4.5	322.36	38.5	4.5	297.02	38.5	4.5	315.63	38.5	4.5	400.24	38.5	4.5	535.57
39	4.5	338.61	39	4.5	316.62	39	4.5	353.55	39	4.5	407.91	39	4.5	535.79
39.5	4.5	333.88	39.5	4.5	337.57	39.5	4.5	377.23	39.5	4.5	410.48	39.5	4.5	528.16
40	4.5	316.1	40	4.5	372.35	40	4.5	402.21	40	4.5	413.8	40	4.5	521.17
40.5	4.5	316.95	40.5	4.5	374.51	40.5	4.5	403.39	40.5	4.5	405.28	40.5	4.5	504.52
41	4.5	323.49	41	4.5	384.42	41	4.5	403.45	41	4.5	403.22	41	4.5	490.1
41.5	4.5	328	41.5	4.5	384.8	41.5	4.5	401.04	41.5	4.5	395.22	41.5	4.5	423.59
42	4.5	343.06	42	4.5	384.46	42	4.5	394.02	42	4.5	374.38	42	4.5	287.15
30	5	592.04	30	5	484.18	30	5	484.52	30	5	520.5	30	5	701.39
30.5	5	594.74	30.5	5	487.48	30.5	5	489.44	30.5	5	513.33	30.5	5	704.54
31	5	599.98	31	5	490.85	31	5	497.67	31	5	502.88	31	5	709.73
31.5	5	605.58	31.5	5	494.16	31.5	5	499.2	31.5	5	494.51	31.5	5	712.6
32	5	610.1	32	5	495.28	32	5	500.35	32	5	481.95	32	5	707.23
32.5	5	612.27	32.5	5	494.52	32.5	5	498.23	32.5	5	468.31	32.5	5	697.31
33	5	608.93	33	5	492.63	33	5	492.94	33	5	454.55	33	5	686.85
33.5	5	595.84	33.5	5	486.97	33.5	5	479.33	33.5	5	435.06	33.5	5	670.5
34	5	558.67	34	5	478.81	34	5	461.89	34	5	408.99	34	5	650.12
34.5	5	474.49	34.5	5	463.51	34.5	5	423.73	34.5	5	375.61	34.5	5	617.52
35	5	385.78	35	5	424.89	35	5	384.42	35	5	353.55	35	5	584.71
35.5	5	351.45	35.5	5	379.84	35.5	5	358.93	35.5	5	348.92	35.5	5	559.98
36	5	331.27	36	5	338.86	36	5	329.52	36	5	352.59	36	5	544.21
36.5	5	322.12	36.5	5	313.7	36.5	5	297.76	36.5	5	358.74	36.5	5	541.17
37	5	311.83	37	5	298.04	37	5	293.15	37	5	366.77	37	5	544.36
37.5	5	309.4	37.5	5	290.02	37.5	5	288.17	37.5	5	374.74	37.5	5	544.83
38	5	335.83	38	5	293.24	38	5	309.28	38	5	381.25	38	5	536.98
38.5	5	356.86	38.5	5	304.35	38.5	5	345.53	38.5	5	394.71	38.5	5	535.45
39	5	369.38	39	5	340.76	39	5	383.59	39	5	409.89	39	5	534.34
39.5	5	360.94	39.5	5	366.59	39.5	5	400.42	39.5	5	411.1	39.5	5	529.05
40	5	347.49	40	5	406.17	40	5	421.04	40	5	412.51	40	5	514.93
40.5	5	357.46	40.5	5	408.45	40.5	5	419.27	40.5	5	365.52	40.5	5	493.05
41	5	362.18	41	5	412.75	41	5	415.61	41	5	382.81	41	5	502.61
41.5	5	358.3	41.5	5	413.33	41.5	5	413.6	41.5	5	393.39	41.5	5	494.12
42	5	369.24	42	5	416.31	42	5	407.3	42	5	380.26	42	5	385.47
30	5.5	707.56	30	5.5	591.74	30	5.5	613.73	30	5.5	564.87	30	5.5	780.86
30.5	5.5	702.84	30.5	5.5	588.37	30.5	5.5	605.87	30.5	5.5	559.18	30.5	5.5	778.6
31	5.5	696.03	31	5.5	581.95	31	5.5	598.41	31	5.5	551.6	31	5.5	778.83
31.5	5.5	688.17	31.5	5.5	576.19	31.5	5.5	589.55	31.5	5.5	542.82	31.5	5.5	780.61
32	5.5	682.48	32	5.5	570.37	32	5.5	581.66	32	5.5	533.9	32	5.5	770.49
32.5	5.5	677.79	32.5	5.5	562.98	32.5	5.5	572.45	32.5	5.5	525.78	32.5	5.5	764.31
33	5.5	671.03	33	5.5	556.23	33	5.5	563.23	33	5.5	517.53	33	5.5	754.72
33.5	5.5	662.49	33.5	5.5	547.14	33.5	5.5	552.59	33.5	5.5	504.99	33.5	5.5	736.88
34	5.5	650	34	5.5	536.49	34	5.5	539.8	34	5.5	487.99	34	5.5	721.97
34.5	5.5	616.63	34.5	5.5	522.4	34.5	5.5	508.77	34.5	5.5	451.02	34.5	5.5	691.43
35	5.5	535.17	35	5.5	497.55	35	5.5	448.36	35	5.5	395.85	35	5.5	632.81
35.5	5.5	444.1	35.5	5.5	451.49	35.5	5.5	374.73	35.5	5.5	358.52	35.5	5.5	585.73
36	5.5	381.36	36	5.5	402.49	36	5.5	346.52	36	5.5	358.68	36	5.5	553.88
36.5	5.5	342.46	36.5	5.5	361.84	36.5	5.5	318.16	36.5	5.5	362.09	36.5	5.5	544.07
37	5.5	325.13	37	5.5	324.59	37	5.5	323.3	37	5.5	370.16	37	5.5	546.97
37.5	5.5	324.72	37.5	5.5	306.35	37.5	5.5	313.19	37.5	5.5	379.33	37.5	5.5	544.67
38	5.5	362.65	38	5.5	312.43	38	5.5	348.33	38	5.5	392.96	38	5.5	538.07
38.5	5.5	393.23	38.5	5.5	332.3	38.5	5.5	384.07	38.5	5.5	407.7	38.5	5.5	535.28
39	5.5	416.13	39	5.5	377.38	39	5.5	413.19	39	5.5	412.07	39	5.5	530.51
39.5	5.5	425.86	39.5	5.5	397.38	39.5	5.5	429.69	39.5	5.5	412.99	39.5	5.5	525.4
40	5.5	423.53	40	5.5	425.48	40	5.5	430.89	40	5.5	412.96	40	5.5	510.81
40.5	5.5	421.73	40.5	5.5	426.83	40.5	5.5	404.31	40.5	5.5	357.65	40.5	5.5	463.95
41	5.5	417.04	41	5.5	430.35	41	5.5	404.08	41	5.5	373.2	41	5.5	489.8
41.5	5.5	408.7	41.5	5.5	435.83	41.5	5.5	403.47	41.5	5.5	386.71	41.5	5.5	484.75
42	5.5	407.7	42	5.5	438.66	42	5.5	400.79	42	5.5	385.39	42	5.5	452.06
30	6	707.5	30	6	591.69	30	6	613.68	30	6	564.82	30	6	780.8
30.5	6	702.06	30.5	6	588.78	30.5	6	610.13	30.5	6	558.99	30.5	6	774.54
31	6	696.2	31	6	582.75	31	6	604.68	31	6	550.66	31	6	770.11
31.5	6	688.32	31.5	6	578.57	31.5	6	598.09	31.5	6	541.27	31.5	6	759.59
32	6	680.6	32	6	572.74	32	6	591.15	32	6	532.11	32	6	743.8
32.5	6	674.92	32.5	6	569.33	32.5	6	584.78	32.5	6	524.71	32.5	6	734.06
33	6	670.07	33	6	565.48	33	6	577.87	33	6	517.37	33	6	720.11
33.5	6	664.7	33.5	6	561.86	33.5	6	572.04	33.5	6	510.7	33.5	6	706.55
34	6	658.47	34	6	557.1	34	6	566.45	34	6	505.4	34	6	699.57
34.5	6	657.42	34.5	6	556.12	34.5	6	560.31	34.5	6	498.3	34.5	6	701.45
35	6	645.26	35	6	551.94	35	6	544.15	35	6	477.3	35	6	684.26
35.5	6	607.63	35.5	6	535.68	35.5	6	482.64	35.5	6	430.21	35.5	6	643.58
36	6	544.64	36	6	505.24	36	6	433.96	36	6	396.3	36	6	595.13
36.5	6	473.75	36.5	6	463.6	36.5	6	375.09	36.5	6	377.35	36.5	6	568.03
37	6	407.32	37	6	419.63	37	6	377.03	37	6	379.01	37	6	558.14
37.5	6	375.05	37.5	6	372.43	37.5	6	370.62	37.5	6	386.75	37.5	6	554.49
38	6	403.29	38	6	369.15	38	6	391.25	38	6	403.39	38	6	543.62
38.5	6	438.27	38.5	6	386.44	38.5	6	418.26	38.5	6	411.1	38.5	6	531.54
39	6	454.66	39	6	400.24	39	6	431.88	39	6	414.85	39	6	527.55
39.5	6	443.49	39.5	6	407.06	39.5	6	434.51	39.5	6	412.83	39.5	6	527.51
40	6	447.97	40	6	431.86	40	6	428.73	40	6	413.18	40	6	505.68
40.5	6	445.71	40.5	6	417.29	40.5	6	381.64	40.5	6	361.3	40.5	6	448.85
41	6	446.16	41	6	425.28	41	6	387.29	41	6	375.89	41	6	467.03
41.5	6	438.68	41.5	6	437.78	41.5	6	384.13	41.5	6	380.13	41.5	6	458.27
42	6	427.96	42	6	439.58	42	6	388.76	42	6	381.8	42	6	448.88
-42	0	20	-42	0	20	-42	0	20	-42	0	20	-42	0	20
-41.5	0	20	-41.5	0	20	-41.5	0	20	-41.5	0	20	-41.5	0	20
-41	0	20	-41	0	20	-41	0	20	-41	0	20	-41	0	20
-40.5	0	20	-40.5	0	20	-40.5	0	20	-40.5	0	20	-40.5	0	20
-40	0	20	-40	0	20	-40	0	20	-40	0	20	-40	0	20
-39.5	0	20	-39.5	0	20	-39.5	0	20	-39.5	0	20	-39.5	0	20
-39	0	20	-39	0	20	-39	0	20	-39	0	20	-39	0	20
-38.5	0	20	-38.5	0	20	-38.5	0	20	-38.5	0	20	-38.5	0	20
-38	0	20	-38	0	20	-38	0	20	-38	0	20	-38	0	20
-37.5	0	20	-37.5	0	20	-37.5	0	20	-37.5	0	20	-37.5	0	20
-37	0	20	-37	0	20	-37	0	20	-37	0	20	-37	0	20
-36.5	0	20	-36.5	0	20	-36.5	0	20	-36.5	0	20	-36.5	0	20
-36	0	20	-36	0	20	-36	0	20	-36	0	20	-36	0	20
-35.5	0	20	-35.5	0	20	-35.5	0	20	-35.5	0	20	-35.5	0	20
-35	0	20	-35	0	20	-35	0	20	-35	0	20	-35	0	20
-34.5	0	20	-34.5	0	20	-34.5	0	20	-34.5	0	20	-34.5	0	20
-34	0	20	-34	0	20	-34	0	20	-34	0	20	-34	0	20
-33.5	0	20	-33.5	0	20	-33.5	0	20	-33.5	0	20	-33.5	0	20
-33	0	20	-33	0	20	-33	0	20	-33	0	20	-33	0	20
-32.5	0	20	-32.5	0	20	-32.5	0	20	-32.5	0	20	-32.5	0	20
-32	0	20	-32	0	20	-32	0	20	-32	0	20	-32	0	20
-31.5	0	20	-31.5	0	20	-31.5	0	20	-31.5	0	20	-31.5	0	20
-31	0	20	-31	0	20	-31	0	20	-31	0	20	-31	0	20
-30.5	0	20	-30.5	0	20	-30.5	0	20	-30.5	0	20	-30.5	0	20
-30	0	20	-30	0	20	-30	0	20	-30	0	20	-30	0	20
-42	0.5	59.843	-42	0.5	55.534	-42	0.5	56.985	-42	0.5	56.275	-42	0.5	42.27
-41.5	0.5	59.911	-41.5	0.5	55.685	-41.5	0.5	57.204	-41.5	0.5	56.3	-41.5	0.5	42.235
-41	0.5	59.922	-41	0.5	55.92	-41	0.5	57.658	-41	0.5	56.309	-41	0.5	42.437
-40.5	0.5	60.036	-40.5	0.5	56.104	-40.5	0.5	58.163	-40.5	0.5	56.324	-40.5	0.5	42.508
-40	0.5	60.092	-40	0.5	56.253	-40	0.5	58.823	-40	0.5	56.342	-40	0.5	42.776
-39.5	0.5	60.195	-39.5	0.5	56.336	-39.5	0.5	59.489	-39.5	0.5	56.352	-39.5	0.5	43.053
-39	0.5	60.322	-39	0.5	56.36	-39	0.5	60.143	-39	0.5	56.375	-39	0.5	43.443
-38.5	0.5	60.427	-38.5	0.5	56.352	-38.5	0.5	60.738	-38.5	0.5	56.413	-38.5	0.5	43.871
-38	0.5	60.628	-38	0.5	56.324	-38	0.5	61.308	-38	0.5	56.441	-38	0.5	44.36
-37.5	0.5	60.723	-37.5	0.5	56.309	-37.5	0.5	61.791	-37.5	0.5	56.488	-37.5	0.5	44.871
-37	0.5	60.92	-37	0.5	56.281	-37	0.5	62.251	-37	0.5	56.523	-37	0.5	45.434
-36.5	0.5	61.002	-36.5	0.5	56.263	-36.5	0.5	62.603	-36.5	0.5	56.599	-36.5	0.5	45.973
-36	0.5	61.218	-36	0.5	56.218	-36	0.5	62.974	-36	0.5	56.654	-36	0.5	46.515
-35.5	0.5	61.307	-35.5	0.5	56.173	-35.5	0.5	63.272	-35.5	0.5	56.757	-35.5	0.5	46.977
-35	0.5	61.54	-35	0.5	56.12	-35	0.5	63.664	-35	0.5	56.812	-35	0.5	47.566
-34.5	0.5	61.64	-34.5	0.5	56.054	-34.5	0.5	64.034	-34.5	0.5	56.887	-34.5	0.5	48.078
-34	0.5	61.861	-34	0.5	56.006	-34	0.5	64.691	-34	0.5	56.944	-34	0.5	48.704
-33.5	0.5	61.95	-33.5	0.5	55.947	-33.5	0.5	64.863	-33.5	0.5	57.013	-33.5	0.5	49.325
-33	0.5	62.114	-33	0.5	55.895	-33	0.5	65.285	-33	0.5	57.08	-33	0.5	50.008
-32.5	0.5	62.224	-32.5	0.5	55.866	-32.5	0.5	65.506	-32.5	0.5	57.142	-32.5	0.5	50.729
-32	0.5	62.426	-32	0.5	55.843	-32	0.5	65.793	-32	0.5	57.233	-32	0.5	51.7
-31.5	0.5	62.612	-31.5	0.5	55.828	-31.5	0.5	66.112	-31.5	0.5	57.363	-31.5	0.5	52.613
-31	0.5	62.929	-31	0.5	55.832	-31	0.5	66.322	-31	0.5	57.563	-31	0.5	53.637
-30.5	0.5	63.192	-30.5	0.5	55.842	-30.5	0.5	66.602	-30.5	0.5	57.761	-30.5	0.5	54.47
-30	0.5	63.941	-30	0.5	55.946	-30	0.5	67.029	-30	0.5	58.553	-30	0.5	56.21
-42	1	59.823	-42	1	55.515	-42	1	56.965	-42	1	56.256	-42	1	42.251
-41.5	1	60.185	-41.5	1	56.539	-41.5	1	57.897	-41.5	1	56.578	-41.5	1	42.446
-41	1	60.739	-41	1	57.4	-41	1	60.504	-41	1	57.468	-41	1	43.341
-40.5	1	61.302	-40.5	1	58.219	-40.5	1	63.954	-40.5	1	58.377	-40.5	1	44.172
-40	1	62.007	-40	1	59.006	-40	1	68.555	-40	1	60.179	-40	1	46.121
-39.5	1	62.621	-39.5	1	59.653	-39.5	1	75.218	-39.5	1	61.9	-39.5	1	46.59
-39	1	63.367	-39	1	60.551	-39	1	80.181	-39	1	64.189	-39	1	48.354
-38.5	1	63.986	-38.5	1	61.042	-38.5	1	82.146	-38.5	1	66.387	-38.5	1	49.693
-38	1	64.663	-38	1	61.84	-38	1	83.332	-38	1	68.655	-38	1	53.843
-37.5	1	64.992	-37.5	1	62.164	-37.5	1	83.094	-37.5	1	70.943	-37.5	1	56.277
-37	1	65.632	-37	1	62.335	-37	1	83.113	-37	1	74.483	-37	1	62.461
-36.5	1	65.899	-36.5	1	62.341	-36.5	1	82.825	-36.5	1	77.217	-36.5	1	64.215
-36	1	66.389	-36	1	62.111	-36	1	83.128	-36	1	78.79	-36	1	68.492
-35.5	1	66.702	-35.5	1	62.282	-35.5	1	82.62	-35.5	1	78.225	-35.5	1	68.072
-35	1	67.277	-35	1	62.334	-35	1	82.91	-35	1	78.996	-35	1	73.226
-34.5	1	67.695	-34.5	1	62.517	-34.5	1	82.902	-34.5	1	77.907	-34.5	1	74.964
-34	1	68.356	-34	1	62.665	-34	1	83.934	-34	1	79.679	-34	1	80.329
-33.5	1	68.756	-33.5	1	62.983	-33.5	1	82.95	-33.5	1	79.843	-33.5	1	81.906
-33	1	69.358	-33	1	63.197	-33	1	83.46	-33	1	82.599	-33	1	85.104
-32.5	1	69.814	-32.5	1	63.504	-32.5	1	81.452	-32.5	1	82.951	-32.5	1	86.893
-32	1	70.508	-32	1	63.777	-32	1	81.629	-32	1	85.431	-32	1	90.509
-31.5	1	71.136	-31.5	1	63.967	-31.5	1	80.631	-31.5	1	86.341	-31.5	1	90.87
-31	1	71.84	-31	1	64.271	-31	1	81.258	-31	1	88.087	-31	1	92.601
-30.5	1	72.233	-30.5	1	64.352	-30.5	1	80.646	-30.5	1	89.307	-30.5	1	93.008
-30	1	73.162	-30	1	65.088	-30	1	81.625	-30	1	90.198	-30	1	93.519
-42	1.5	90.801	-42	1.5	121.66	-42	1.5	111.82	-42	1.5	85.444	-42	1.5	64.924
-41.5	1.5	90.69	-41.5	1.5	122.55	-41.5	1.5	111.08	-41.5	1.5	85.016	-41.5	1.5	64.734
-41	1.5	90.451	-41	1.5	120.93	-41	1.5	111.24	-41	1.5	86.411	-41	1.5	65.114
-40.5	1.5	90.351	-40.5	1.5	117.85	-40.5	1.5	116.88	-40.5	1.5	88.68	-40.5	1.5	65.333
-40	1.5	89.992	-40	1.5	116.37	-40	1.5	140.08	-40	1.5	96.081	-40	1.5	66.459
-39.5	1.5	89.823	-39.5	1.5	113.04	-39.5	1.5	176.52	-39.5	1.5	103.46	-39.5	1.5	66.901
-39	1.5	89.547	-39	1.5	111.69	-39	1.5	182.52	-39	1.5	108.51	-39	1.5	69.121
-38.5	1.5	89.575	-38.5	1.5	112.77	-38.5	1.5	179.87	-38.5	1.5	119.96	-38.5	1.5	83.329
-38	1.5	89.37	-38	1.5	111.15	-38	1.5	170.83	-38	1.5	132.07	-38	1.5	103.18
-37.5	1.5	89.649	-37.5	1.5	109.11	-37.5	1.5	163.93	-37.5	1.5	148.85	-37.5	1.5	129.11
-37	1.5	89.457	-37	1.5	105.55	-37	1.5	153.69	-37	1.5	162.27	-37	1.5	159.23
-36.5	1.5	89.639	-36.5	1.5	101.94	-36.5	1.5	146.07	-36.5	1.5	174	-36.5	1.5	179.07
-36	1.5	89.32	-36	1.5	97.547	-36	1.5	137.08	-36	1.5	172.92	-36	1.5	185.24
-35.5	1.5	89.609	-35.5	1.5	95.818	-35.5	1.5	134.05	-35.5	1.5	168.9	-35.5	1.5	179.16
-35	1.5	89.362	-35	1.5	94.102	-35	1.5	128.62	-35	1.5	158.6	-35	1.5	177.05
-34.5	1.5	89.977	-34.5	1.5	93.812	-34.5	1.5	127.26	-34.5	1.5	154.82	-34.5	1.5	181.54
-34	1.5	90.108	-34	1.5	93.045	-34	1.5	123.89	-34	1.5	151.4	-34	1.5	180.87
-33.5	1.5	90.737	-33.5	1.5	93.741	-33.5	1.5	122.43	-33.5	1.5	154.46	-33.5	1.5	180.57
-33	1.5	90.962	-33	1.5	93.555	-33	1.5	119.32	-33	1.5	156.47	-33	1.5	179.14
-32.5	1.5	91.522	-32.5	1.5	94.019	-32.5	1.5	116.77	-32.5	1.5	165.31	-32.5	1.5	185.96
-32	1.5	91.815	-32	1.5	93.826	-32	1.5	113.54	-32	1.5	165.77	-32	1.5	186.13
-31.5	1.5	92.373	-31.5	1.5	92.926	-31.5	1.5	112.45	-31.5	1.5	173.8	-31.5	1.5	193.44
-31	1.5	92.694	-31	1.5	91.949	-31	1.5	110.95	-31	1.5	165.98	-31	1.5	188.2
-30.5	1.5	92.761	-30.5	1.5	90.696	-30.5	1.5	110.46	-30.5	1.5	168.47	-30.5	1.5	187.77
-30	1.5	93.665	-30	1.5	91.195	-30	1.5	111.15	-30	1.5	156.96	-30	1.5	173.75
-42	2	90.78	-42	2	121.63	-42	2	111.8	-42	2	85.423	-42	2	64.904
-41.5	2	91.474	-41.5	2	136.44	-41.5	2	118.01	-41.5	2	91.705	-41.5	2	66.289
-41	2	92.225	-41	2	142.32	-41	2	125.59	-41	2	100.32	-41	2	68.052
-40.5	2	92.842	-40.5	2	143.86	-40.5	2	182.19	-40.5	2	119.35	-40.5	2	71.209
-40	2	93.238	-40	2	152.95	-40	2	288.06	-40	2	152.95	-40	2	78.162
-39.5	2	93.723	-39.5	2	158.28	-39.5	2	301.69	-39.5	2	172.51	-39.5	2	83.396
-39	2	94.195	-39	2	168.59	-39	2	273.79	-39	2	185.25	-39	2	94.501
-38.5	2	95.008	-38.5	2	176.48	-38.5	2	265.78	-38.5	2	233.58	-38.5	2	138.11
-38	2	95.729	-38	2	177.07	-38	2	249.36	-38	2	274.18	-38	2	175.02
-37.5	2	96.639	-37.5	2	171.98	-37.5	2	233.53	-37.5	2	317.48	-37.5	2	240.72
-37	2	97.561	-37	2	163.91	-37	2	216.23	-37	2	313.49	-37	2	300.72
-36.5	2	98.737	-36.5	2	154.52	-36.5	2	202.69	-36.5	2	324.5	-36.5	2	329.22
-36	2	99.821	-36	2	145.96	-36	2	189.63	-36	2	314.68	-36	2	322.88
-35.5	2	101.23	-35.5	2	139.43	-35.5	2	183.31	-35.5	2	315.25	-35.5	2	319.02
-35	2	102.78	-35	2	135.07	-35	2	175.28	-35	2	283.48	-35	2	307.78
-34.5	2	104.46	-34.5	2	130.52	-34.5	2	169.66	-34.5	2	281.06	-34.5	2	308.88
-34	2	105.83	-34	2	128.81	-34	2	163.97	-34	2	267.39	-34	2	310.35
-33.5	2	106.5	-33.5	2	126.93	-33.5	2	158.98	-33.5	2	274.31	-33.5	2	317.37
-33	2	107.5	-33	2	125.91	-33	2	154.13	-33	2	280.6	-33	2	318.24
-32.5	2	108.11	-32.5	2	125.1	-32.5	2	150.8	-32.5	2	293.09	-32.5	2	334.96
-32	2	109.15	-32	2	124.75	-32	2	146.56	-32	2	292.48	-32	2	334.47
-31.5	2	110.49	-31.5	2	123.71	-31.5	2	147.67	-31.5	2	299.19	-31.5	2	344.39
-31	2	112.9	-31	2	122.43	-31	2	146.8	-31	2	280.71	-31	2	330.88
-30.5	2	113.53	-30.5	2	120.72	-30.5	2	149.26	-30.5	2	266.01	-30.5	2	316.22
-30	2	115.58	-30	2	121.11	-30	2	150.43	-30	2	233.59	-30	2	271.47
-42	2.5	158.26	-42	2.5	236.88	-42	2.5	246.33	-42	2.5	134.05	-42	2.5	107.7
-41.5	2.5	151.73	-41.5	2.5	240.88	-41.5	2.5	241.88	-41.5	2.5	173.09	-41.5	2.5	97.188
-41	2.5	142.76	-41	2.5	222.37	-41	2.5	225.96	-41	2.5	188.78	-41	2.5	90.226
-40.5	2.5	135.62	-40.5	2.5	249.03	-40.5	2.5	363.82	-40.5	2.5	223.96	-40.5	2.5	108.38
-40	2.5	130.24	-40	2.5	253.48	-40	2.5	386.73	-40	2.5	264.19	-40	2.5	146.43
-39.5	2.5	125.74	-39.5	2.5	242.61	-39.5	2.5	369.89	-39.5	2.5	317.17	-39.5	2.5	180.4
-39	2.5	123.6	-39	2.5	241.54	-39	2.5	338.01	-39	2.5	389.48	-39	2.5	217.34
-38.5	2.5	122.04	-38.5	2.5	234.89	-38.5	2.5	307.51	-38.5	2.5	444.83	-38.5	2.5	228.65
-38	2.5	121.68	-38	2.5	225.93	-38	2.5	306.93	-38	2.5	433.98	-38	2.5	264.38
-37.5	2.5	121.26	-37.5	2.5	210.38	-37.5	2.5	301.92	-37.5	2.5	430.56	-37.5	2.5	340.13
-37	2.5	122.5	-37	2.5	197.37	-37	2.5	299.81	-37	2.5	420.33	-37	2.5	397.88
-36.5	2.5	123.94	-36.5	2.5	189.85	-36.5	2.5	279.2	-36.5	2.5	416	-36.5	2.5	416.6
-36	2.5	124.75	-36	2.5	183.98	-36	2.5	260.97	-36	2.5	405.65	-36	2.5	405.81
-35.5	2.5	125.02	-35.5	2.5	180.6	-35.5	2.5	242.95	-35.5	2.5	401.9	-35.5	2.5	396.75
-35	2.5	126.61	-35	2.5	175.14	-35	2.5	235.09	-35	2.5	387.55	-35	2.5	387.4
-34.5	2.5	128.26	-34.5	2.5	170.38	-34.5	2.5	228.04	-34.5	2.5	374.84	-34.5	2.5	378.61
-34	2.5	131	-34	2.5	166.1	-34	2.5	222.27	-34	2.5	367.14	-34	2.5	376.63
-33.5	2.5	131.96	-33.5	2.5	161.8	-33.5	2.5	216.77	-33.5	2.5	370.31	-33.5	2.5	382.8
-33	2.5	132.67	-33	2.5	159.07	-33	2.5	211.54	-33	2.5	397.34	-33	2.5	414.08
-32.5	2.5	134.98	-32.5	2.5	160.45	-32.5	2.5	205.78	-32.5	2.5	394.86	-32.5	2.5	435.05
-32	2.5	137.24	-32	2.5	160.43	-32	2.5	200.63	-32	2.5	393.07	-32	2.5	436.06
-31.5	2.5	153.13	-31.5	2.5	161.89	-31.5	2.5	203.64	-31.5	2.5	380.49	-31.5	2.5	439.01
-31	2.5	151.55	-31	2.5	157.18	-31	2.5	202.65	-31	2.5	366.49	-31	2.5	428.35
-30.5	2.5	159.56	-30.5	2.5	161.51	-30.5	2.5	214.28	-30.5	2.5	351.34	-30.5	2.5	414.2
-30	2.5	153.11	-30	2.5	163.83	-30	2.5	223.44	-30	2.5	314.28	-30	2.5	367.53
-42	3	158.23	-42	3	236.85	-42	3	246.3	-42	3	134.02	-42	3	107.68
-41.5	3	159.38	-41.5	3	297.95	-41.5	3	360.24	-41.5	3	243.09	-41.5	3	130.1
-41	3	165.07	-41	3	308.56	-41	3	360.4	-41	3	316.21	-41	3	166.72
-40.5	3	167.75	-40.5	3	308.88	-40.5	3	415.76	-40.5	3	376.8	-40.5	3	214.39
-40	3	171.04	-40	3	304.15	-40	3	424.31	-40	3	430.29	-40	3	254.57
-39.5	3	169.36	-39.5	3	284.16	-39.5	3	412.54	-39.5	3	463.04	-39.5	3	310.6
-39	3	168.46	-39	3	277.74	-39	3	398.51	-39	3	492.96	-39	3	318.78
-38.5	3	164.97	-38.5	3	262.81	-38.5	3	377.6	-38.5	3	510.76	-38.5	3	371.89
-38	3	161.23	-38	3	253.3	-38	3	370.13	-38	3	495.93	-38	3	364.07
-37.5	3	162.46	-37.5	3	235.66	-37.5	3	369.35	-37.5	3	495.8	-37.5	3	403.35
-37	3	166.12	-37	3	230.31	-37	3	359.77	-37	3	485.32	-37	3	428.36
-36.5	3	171.19	-36.5	3	228.11	-36.5	3	339.52	-36.5	3	476.69	-36.5	3	438.85
-36	3	167.88	-36	3	227.5	-36	3	317.38	-36	3	475.6	-36	3	432.4
-35.5	3	164.28	-35.5	3	231.83	-35.5	3	296.25	-35.5	3	465.26	-35.5	3	434.49
-35	3	164.09	-35	3	227.81	-35	3	281.84	-35	3	455.71	-35	3	439.47
-34.5	3	168.21	-34.5	3	218.42	-34.5	3	270.03	-34.5	3	443.23	-34.5	3	432.85
-34	3	179.5	-34	3	214.92	-34	3	262.52	-34	3	435.64	-34	3	410.95
-33.5	3	185.44	-33.5	3	208.24	-33.5	3	259.27	-33.5	3	429.01	-33.5	3	435.72
-33	3	184.64	-33	3	205.9	-33	3	254.96	-33	3	429.47	-33	3	478.84
-32.5	3	196.54	-32.5	3	216.87	-32.5	3	253.17	-32.5	3	427.27	-32.5	3	478.72
-32	3	204.96	-32	3	223.83	-32	3	252.95	-32	3	433.21	-32	3	472.18
-31.5	3	249.74	-31.5	3	234.42	-31.5	3	267.89	-31.5	3	430.79	-31.5	3	473.94
-31	3	232.02	-31	3	232.48	-31	3	285.53	-31	3	415.93	-31	3	460.41
-30.5	3	254.66	-30.5	3	247.99	-30.5	3	322.48	-30.5	3	412.54	-30.5	3	447.18
-30	3	222.85	-30	3	239.38	-30	3	327.52	-30	3	388.14	-30	3	405.66
-42	3.5	236.48	-42	3.5	331.82	-42	3.5	391.56	-42	3.5	250.88	-42	3.5	161.05
-41.5	3.5	203.64	-41.5	3.5	329.12	-41.5	3.5	417.88	-41.5	3.5	360.79	-41.5	3.5	158.35
-41	3.5	198.36	-41	3.5	334.22	-41	3.5	436.25	-41	3.5	455.22	-41	3.5	220.21
-40.5	3.5	201.92	-40.5	3.5	328.86	-40.5	3.5	444.47	-40.5	3.5	490.65	-40.5	3.5	263.14
-40	3.5	200.71	-40	3.5	330.01	-40	3.5	444.2	-40	3.5	515.74	-40	3.5	328.82
-39.5	3.5	219.8	-39.5	3.5	317.2	-39.5	3.5	437.91	-39.5	3.5	522.09	-39.5	3.5	400.11
-39	3.5	203.62	-39	3.5	318.76	-39	3.5	426.09	-39	3.5	523.96	-39	3.5	412.31
-38.5	3.5	194.1	-38.5	3.5	289.87	-38.5	3.5	423.6	-38.5	3.5	530.93	-38.5	3.5	457.52
-38	3.5	192.76	-38	3.5	272.07	-38	3.5	411.19	-38	3.5	510.35	-38	3.5	443.58
-37.5	3.5	193.58	-37.5	3.5	258.92	-37.5	3.5	415.4	-37.5	3.5	515.18	-37.5	3.5	453.01
-37	3.5	186.87	-37	3.5	248.19	-37	3.5	398.3	-37	3.5	500.81	-37	3.5	462.89
-36.5	3.5	190.34	-36.5	3.5	241.92	-36.5	3.5	382.82	-36.5	3.5	494.24	-36.5	3.5	462.91
-36	3.5	199.93	-36	3.5	231.09	-36	3.5	365.72	-36	3.5	482.61	-36	3.5	456.68
-35.5	3.5	223.57	-35.5	3.5	237.9	-35.5	3.5	354.81	-35.5	3.5	472.79	-35.5	3.5	464.85
-35	3.5	256.55	-35	3.5	264.38	-35	3.5	326.49	-35	3.5	463.94	-35	3.5	471.99
-34.5	3.5	272.16	-34.5	3.5	285.67	-34.5	3.5	303.21	-34.5	3.5	456.85	-34.5	3.5	466.67
-34	3.5	267.41	-34	3.5	299.77	-34	3.5	314.68	-34	3.5	453.78	-34	3.5	456.17
-33.5	3.5	260.12	-33.5	3.5	296.3	-33.5	3.5	332.32	-33.5	3.5	454.44	-33.5	3.5	482.29
-33	3.5	292.17	-33	3.5	316.37	-33	3.5	330.68	-33	3.5	462.49	-33	3.5	493.75
-32.5	3.5	340.24	-32.5	3.5	328.73	-32.5	3.5	329.97	-32.5	3.5	472.38	-32.5	3.5	496.84
-32	3.5	365.92	-32	3.5	332.77	-32	3.5	342.71	-32	3.5	489.05	-32	3.5	495
-31.5	3.5	382.59	-31.5	3.5	349.07	-31.5	3.5	365.51	-31.5	3.5	491.31	-31.5	3.5	491.38
-31	3.5	390.55	-31	3.5	366.65	-31	3.5	401.64	-31	3.5	495.67	-31	3.5	481.65
-30.5	3.5	402.7	-30.5	3.5	388.61	-30.5	3.5	447.79	-30.5	3.5	498.45	-30.5	3.5	473.05
-30	3.5	410.83	-30	3.5	405.5	-30	3.5	473.61	-30	3.5	502.09	-30	3.5	471.41
-42	4	236.45	-42	4	331.79	-42	4	391.52	-42	4	250.85	-42	4	161.02
-41.5	4	247.27	-41.5	4	348.32	-41.5	4	433.5	-41.5	4	446.63	-41.5	4	218.08
-41	4	233.26	-41	4	353.03	-41	4	447.63	-41	4	516.09	-41	4	270.6
-40.5	4	254.12	-40.5	4	359.53	-40.5	4	453.21	-40.5	4	534.89	-40.5	4	321.92
-40	4	243.76	-40	4	359.68	-40	4	453.88	-40	4	540.01	-40	4	417.3
-39.5	4	276.7	-39.5	4	352.28	-39.5	4	449.6	-39.5	4	543.31	-39.5	4	467.14
-39	4	245.55	-39	4	345.39	-39	4	442.01	-39	4	540.39	-39	4	478.57
-38.5	4	239.54	-38.5	4	324.55	-38.5	4	447.61	-38.5	4	544.38	-38.5	4	488.98
-38	4	227.89	-38	4	300.05	-38	4	440.97	-38	4	528.48	-38	4	481.3
-37.5	4	219.64	-37.5	4	280.55	-37.5	4	445.58	-37.5	4	521.16	-37.5	4	477.06
-37	4	214.77	-37	4	266.92	-37	4	446.76	-37	4	508.09	-37	4	474.93
-36.5	4	209.64	-36.5	4	255.67	-36.5	4	439.27	-36.5	4	502.12	-36.5	4	470.66
-36	4	213.19	-36	4	251.17	-36	4	418.62	-36	4	489.16	-36	4	463.49
-35.5	4	229.52	-35.5	4	247.2	-35.5	4	398.74	-35.5	4	482.6	-35.5	4	465.24
-35	4	261.71	-35	4	257.2	-35	4	370.32	-35	4	475.19	-35	4	479.23
-34.5	4	303.47	-34.5	4	289.08	-34.5	4	353.95	-34.5	4	476.36	-34.5	4	486.94
-34	4	331.86	-34	4	349.94	-34	4	373.2	-34	4	483.82	-34	4	488.62
-33.5	4	364.04	-33.5	4	370.17	-33.5	4	387.04	-33.5	4	490.33	-33.5	4	504.73
-33	4	406.99	-33	4	377.14	-33	4	411.41	-33	4	499.93	-33	4	513.2
-32.5	4	434.97	-32.5	4	386.24	-32.5	4	429.4	-32.5	4	516.72	-32.5	4	519.88
-32	4	443.29	-32	4	391.46	-32	4	450.8	-32	4	526.96	-32	4	523.69
-31.5	4	446.08	-31.5	4	403.08	-31.5	4	467.06	-31.5	4	527.9	-31.5	4	521.75
-31	4	443.39	-31	4	412.61	-31	4	492.57	-31	4	526.01	-31	4	516.15
-30.5	4	436.96	-30.5	4	417.16	-30.5	4	507.31	-30.5	4	520.68	-30.5	4	507.79
-30	4	426.41	-30	4	416.12	-30	4	506.39	-30	4	514.95	-30	4	501.97
-42	4.5	349.17	-42	4.5	387.45	-42	4.5	426.31	-42	4.5	416.51	-42	4.5	270.43
-41.5	4.5	306.65	-41.5	4.5	383.2	-41.5	4.5	436.16	-41.5	4.5	499.48	-41.5	4.5	274.04
-41	4.5	295.77	-41	4.5	385.47	-41	4.5	439.9	-41	4.5	532.18	-41	4.5	314.31
-40.5	4.5	313.35	-40.5	4.5	392.1	-40.5	4.5	452.5	-40.5	4.5	533.89	-40.5	4.5	367.88
-40	4.5	304.5	-40	4.5	390.76	-40	4.5	459.29	-40	4.5	530.73	-40	4.5	416.55
-39.5	4.5	303.6	-39.5	4.5	392.54	-39.5	4.5	460.34	-39.5	4.5	542.07	-39.5	4.5	475.31
-39	4.5	283.96	-39	4.5	358.16	-39	4.5	454.8	-39	4.5	549.96	-39	4.5	488.08
-38.5	4.5	272.53	-38.5	4.5	339.2	-38.5	4.5	463.54	-38.5	4.5	550.19	-38.5	4.5	495.99
-38	4.5	253.91	-38	4.5	316.25	-38	4.5	465.08	-38	4.5	541.22	-38	4.5	488.21
-37.5	4.5	246.67	-37.5	4.5	299.44	-37.5	4.5	468.73	-37.5	4.5	534.67	-37.5	4.5	483.73
-37	4.5	253.27	-37	4.5	284.82	-37	4.5	464.53	-37	4.5	523.31	-37	4.5	482.82
-36.5	4.5	256.34	-36.5	4.5	289.39	-36.5	4.5	455.64	-36.5	4.5	516.14	-36.5	4.5	483.69
-36	4.5	270.87	-36	4.5	302.82	-36	4.5	447.72	-36	4.5	503.48	-36	4.5	486.37
-35.5	4.5	312.17	-35.5	4.5	311.54	-35.5	4.5	447.3	-35.5	4.5	500.24	-35.5	4.5	489.73
-35	4.5	361.6	-35	4.5	342.04	-35	4.5	449.14	-35	4.5	501.45	-35	4.5	500.46
-34.5	4.5	417.8	-34.5	4.5	397.48	-34.5	4.5	471.67	-34.5	4.5	509.04	-34.5	4.5	517.25
-34	4.5	468.76	-34	4.5	450.11	-34	4.5	502.04	-34	4.5	526.13	-34	4.5	522.17
-33.5	4.5	516.12	-33.5	4.5	474.34	-33.5	4.5	529.39	-33.5	4.5	542.27	-33.5	4.5	531.7
-33	4.5	550.1	-33	4.5	495.58	-33	4.5	553.41	-33	4.5	557.8	-33	4.5	540.4
-32.5	4.5	571.7	-32.5	4.5	517.61	-32.5	4.5	569.08	-32.5	4.5	568.72	-32.5	4.5	550.19
-32	4.5	584.94	-32	4.5	534.79	-32	4.5	591.91	-32	4.5	573.34	-32	4.5	556.41
-31.5	4.5	594.98	-31.5	4.5	554.71	-31.5	4.5	610.57	-31.5	4.5	576.9	-31.5	4.5	561.8
-31	4.5	601.02	-31	4.5	569.99	-31	4.5	629.65	-31	4.5	579.34	-31	4.5	567.12
-30.5	4.5	607.67	-30.5	4.5	585.37	-30.5	4.5	645.66	-30.5	4.5	582.02	-30.5	4.5	572.01
-30	4.5	613.83	-30	4.5	600.2	-30	4.5	659.97	-30	4.5	584.71	-30	4.5	577.35
-42	5	349.13	-42	5	387.41	-42	5	426.27	-42	5	416.47	-42	5	270.4
-41.5	5	363.6	-41.5	5	400.24	-41.5	5	435.94	-41.5	5	504.07	-41.5	5	320.84
-41	5	354.81	-41	5	405.34	-41	5	427.13	-41	5	522.79	-41	5	358.39
-40.5	5	348.04	-40.5	5	418.67	-40.5	5	434.66	-40.5	5	512.63	-40.5	5	392.01
-40	5	341.62	-40	5	423.21	-40	5	451.49	-40	5	492.16	-40	5	419.71
-39.5	5	331.52	-39.5	5	423.32	-39.5	5	465.39	-39.5	5	534.02	-39.5	5	468.98
-39	5	314.62	-39	5	383.37	-39	5	469.95	-39	5	554.13	-39	5	482.49
-38.5	5	301.81	-38.5	5	363.21	-38.5	5	477.08	-38.5	5	551.72	-38.5	5	494.53
-38	5	288.72	-38	5	332.63	-38	5	473.25	-38	5	544.13	-38	5	489.25
-37.5	5	296.38	-37.5	5	316.84	-37.5	5	472.09	-37.5	5	538.41	-37.5	5	485.98
-37	5	315.69	-37	5	333.9	-37	5	479.99	-37	5	532.06	-37	5	483.96
-36.5	5	328.97	-36.5	5	360.67	-36.5	5	471.6	-36.5	5	528.73	-36.5	5	483.54
-36	5	345.78	-36	5	378.21	-36	5	480.92	-36	5	523.7	-36	5	490.5
-35.5	5	387.75	-35.5	5	390.47	-35.5	5	492.36	-35.5	5	524.85	-35.5	5	496.18
-35	5	455.25	-35	5	439.67	-35	5	510.9	-35	5	528.77	-35	5	511.97
-34.5	5	529.34	-34.5	5	494.31	-34.5	5	544.1	-34.5	5	549.89	-34.5	5	530.11
-34	5	580.92	-34	5	533.77	-34	5	569.21	-34	5	570.43	-34	5	543.46
-33.5	5	616.68	-33.5	5	559.81	-33.5	5	588.69	-33.5	5	583.8	-33.5	5	556.72
-33	5	628.35	-33	5	577.54	-33	5	601.74	-33	5	589.65	-33	5	566.62
-32.5	5	636.61	-32.5	5	589.8	-32.5	5	615.94	-32.5	5	591.13	-32.5	5	574.13
-32	5	638.47	-32	5	596.76	-32	5	627.35	-32	5	591.87	-32	5	578.77
-31.5	5	638.57	-31.5	5	601.47	-31.5	5	639.66	-31.5	5	591.33	-31.5	5	581.02
-31	5	635.04	-31	5	607.01	-31	5	649.93	-31	5	590.55	-31	5	582.51
-30.5	5	630.21	-30.5	5	610.93	-30.5	5	659.05	-30.5	5	589.37	-30.5	5	582.98
-30	5	623.8	-30	5	612.4	-30	5	665.27	-30	5	587.81	-30	5	582.08
-42	5.5	431.47	-42	5.5	392.84	-42	5.5	413.72	-42	5.5	474.1	-42	5.5	363.36
-41.5	5.5	401.14	-41.5	5.5	402.96	-41.5	5.5	420.33	-41.5	5.5	500.32	-41.5	5.5	352.37
-41	5.5	388.34	-41	5.5	401.6	-41	5.5	403.49	-41	5.5	503.81	-41	5.5	383.91
-40.5	5.5	385.22	-40.5	5.5	423.39	-40.5	5.5	402.43	-40.5	5.5	488.93	-40.5	5.5	399.82
-40	5.5	377.34	-40	5.5	436.47	-40	5.5	414.56	-40	5.5	466.89	-40	5.5	415.64
-39.5	5.5	373.48	-39.5	5.5	446.38	-39.5	5.5	462.64	-39.5	5.5	527.5	-39.5	5.5	463.64
-39	5.5	356.37	-39	5.5	412.18	-39	5.5	477.25	-39	5.5	551.32	-39	5.5	476.11
-38.5	5.5	344.67	-38.5	5.5	394.61	-38.5	5.5	495.88	-38.5	5.5	563.33	-38.5	5.5	485.94
-38	5.5	331.07	-38	5.5	366.52	-38	5.5	498.78	-38	5.5	554.43	-38	5.5	488.43
-37.5	5.5	316.78	-37.5	5.5	342.49	-37.5	5.5	485.8	-37.5	5.5	549.1	-37.5	5.5	492.44
-37	5.5	337.23	-37	5.5	342.26	-37	5.5	482.21	-37	5.5	540.75	-37	5.5	489.05
-36.5	5.5	373.37	-36.5	5.5	374.61	-36.5	5.5	489.02	-36.5	5.5	536.58	-36.5	5.5	490.22
-36	5.5	420.69	-36	5.5	420.25	-36	5.5	509.1	-36	5.5	533.87	-36	5.5	496.14
-35.5	5.5	508.66	-35.5	5.5	479.1	-35.5	5.5	533.95	-35.5	5.5	541.74	-35.5	5.5	512.38
-35	5.5	599.08	-35	5.5	539.93	-35	5.5	565.63	-35	5.5	561.52	-35	5.5	542.6
-34.5	5.5	657.29	-34.5	5.5	586.82	-34.5	5.5	597.83	-34.5	5.5	584.28	-34.5	5.5	568.9
-34	5.5	677.86	-34	5.5	614.71	-34	5.5	622.57	-34	5.5	596.26	-34	5.5	593.2
-33.5	5.5	683.87	-33.5	5.5	631.66	-33.5	5.5	640.9	-33.5	5.5	597.33	-33.5	5.5	605.36
-33	5.5	685.79	-33	5.5	642.21	-33	5.5	653.22	-33	5.5	597.45	-33	5.5	613.56
-32.5	5.5	686.6	-32.5	5.5	651.75	-32.5	5.5	665.19	-32.5	5.5	596.95	-32.5	5.5	621.99
-32	5.5	688.21	-32	5.5	659.87	-32	5.5	677.38	-32	5.5	597.64	-32	5.5	627.44
-31.5	5.5	688.38	-31.5	5.5	666.33	-31.5	5.5	687.58	-31.5	5.5	598.69	-31.5	5.5	632.25
-31	5.5	689.16	-31	5.5	672.7	-31	5.5	698.14	-31	5.5	599.2	-31	5.5	636.35
-30.5	5.5	688.1	-30.5	5.5	680.73	-30.5	5.5	707.05	-30.5	5.5	600.3	-30.5	5.5	639.51
-30	5.5	686.7	-30	5.5	687.51	-30	5.5	714.79	-30	5.5	601.92	-30	5.5	643.88
-42	6	431.42	-42	6	392.8	-42	6	413.68	-42	6	474.05	-42	6	363.32
-41.5	6	433.29	-41.5	6	392.45	-41.5	6	408.23	-41.5	6	487.03	-41.5	6	358.86
-41	6	430.51	-41	6	384.53	-41	6	390.7	-41	6	487.53	-41	6	380.9
-40.5	6	430.83	-40.5	6	392.03	-40.5	6	388.66	-40.5	6	482.06	-40.5	6	397.63
-40	6	428.15	-40	6	394.97	-40	6	382.07	-40	6	463.17	-40	6	397.92
-39.5	6	433.99	-39.5	6	453.37	-39.5	6	458	-39.5	6	525.87	-39.5	6	453.59
-39	6	432.3	-39	6	426.08	-39	6	477.51	-39	6	544.43	-39	6	461.08
-38.5	6	423.82	-38.5	6	418.7	-38.5	6	507.79	-38.5	6	556.95	-38.5	6	470.63
-38	6	417.46	-38	6	415.17	-38	6	518.8	-38	6	561.23	-38	6	479.43
-37.5	6	417.86	-37.5	6	397.71	-37.5	6	517.42	-37.5	6	560.17	-37.5	6	487.09
-37	6	456.83	-37	6	412.11	-37	6	516.82	-37	6	554.33	-37	6	493.21
-36.5	6	523.37	-36.5	6	469.33	-36.5	6	538.88	-36.5	6	553.52	-36.5	6	500.04
-36	6	588.71	-36	6	533.15	-36	6	566.51	-36	6	559.8	-36	6	523.21
-35.5	6	646.91	-35.5	6	581.69	-35.5	6	593.6	-35.5	6	574.29	-35.5	6	555.51
-35	6	673.66	-35	6	610.91	-35	6	619.48	-35	6	586.67	-35	6	582.38
-34.5	6	672.3	-34.5	6	623.6	-34.5	6	637.64	-34.5	6	590.66	-34.5	6	591.45
-34	6	668.15	-34	6	627.41	-34	6	644.7	-34	6	583.9	-34	6	594.24
-33.5	6	667.52	-33.5	6	628.83	-33.5	6	649.15	-33.5	6	578.12	-33.5	6	594.2
-33	6	672.44	-33	6	637.09	-33	6	657.26	-33	6	579.61	-33	6	602.02
-32.5	6	675.22	-32.5	6	645.91	-32.5	6	668.15	-32.5	6	579.96	-32.5	6	610.78
-32	6	678.11	-32	6	655.31	-32	6	679.05	-32	6	583.51	-32	6	617.47
-31.5	6	679.85	-31.5	6	662.53	-31.5	6	688.24	-31.5	6	587.34	-31.5	6	624.72
-31	6	683.02	-31	6	669.81	-31	6	697.33	-31	6	591.51	-31	6	630.75
-30.5	6	685.13	-30.5	6	679.58	-30.5	6	707.09	-30.5	6	595.6	-30.5	6	636.69
-30	6	686.06	-30	6	687	-30	6	713.29	-30	6	600.11	-30	6	642.77
42	0	20	42	0	20	42	0	20	42	0	20	42	0	20
43	0	20	43	0	20	43	0	20	43	0	20	43	0	20
44	0	20	44	0	20	44	0	20	44	0	20	44	0	20
45	0	20	45	0	20	45	0	20	45	0	20	45	0	20
46	0	20	46	0	20	46	0	20	46	0	20	46	0	20
47	0	20	47	0	20	47	0	20	47	0	20	47	0	20
48	0	20	48	0	20	48	0	20	48	0	20	48	0	20
49	0	20	49	0	20	49	0	20	49	0	20	49	0	20
50	0	20	50	0	20	50	0	20	50	0	20	50	0	20
51	0	20	51	0	20	51	0	20	51	0	20	51	0	20
52	0	20	52	0	20	52	0	20	52	0	20	52	0	20
53	0	20	53	0	20	53	0	20	53	0	20	53	0	20
54	0	20	54	0	20	54	0	20	54	0	20	54	0	20
55	0	20	55	0	20	55	0	20	55	0	20	55	0	20
56	0	20	56	0	20	56	0	20	56	0	20	56	0	20
57	0	20	57	0	20	57	0	20	57	0	20	57	0	20
58	0	20	58	0	20	58	0	20	58	0	20	58	0	20
59	0	20	59	0	20	59	0	20	59	0	20	59	0	20
60	0	20	60	0	20	60	0	20	60	0	20	60	0	20
61	0	20	61	0	20	61	0	20	61	0	20	61	0	20
62	0	20	62	0	20	62	0	20	62	0	20	62	0	20
63	0	20	63	0	20	63	0	20	63	0	20	63	0	20
64	0	20	64	0	20	64	0	20	64	0	20	64	0	20
65	0	20	65	0	20	65	0	20	65	0	20	65	0	20
66	0	20	66	0	20	66	0	20	66	0	20	66	0	20
67	0	20	67	0	20	67	0	20	67	0	20	67	0	20
68	0	20	68	0	20	68	0	20	68	0	20	68	0	20
69	0	20	69	0	20	69	0	20	69	0	20	69	0	20
70	0	20	70	0	20	70	0	20	70	0	20	70	0	20
71	0	20	71	0	20	71	0	20	71	0	20	71	0	20
72	0	20	72	0	20	72	0	20	72	0	20	72	0	20
73	0	20	73	0	20	73	0	20	73	0	20	73	0	20
74	0	20	74	0	20	74	0	20	74	0	20	74	0	20
75	0	20	75	0	20	75	0	20	75	0	20	75	0	20
76	0	20	76	0	20	76	0	20	76	0	20	76	0	20
77	0	20	77	0	20	77	0	20	77	0	20	77	0	20
78	0	20	78	0	20	78	0	20	78	0	20	78	0	20
79	0	20	79	0	20	79	0	20	79	0	20	79	0	20
80	0	20	80	0	20	80	0	20	80	0	20	80	0	20
81	0	20	81	0	20	81	0	20	81	0	20	81	0	20
82	0	20	82	0	20	82	0	20	82	0	20	82	0	20
83	0	20	83	0	20	83	0	20	83	0	20	83	0	20
84	0	20	84	0	20	84	0	20	84	0	20	84	0	20
85	0	20	85	0	20	85	0	20	85	0	20	85	0	20
86	0	20	86	0	20	86	0	20	86	0	20	86	0	20
87	0	20	87	0	20	87	0	20	87	0	20	87	0	20
88	0	20	88	0	20	88	0	20	88	0	20	88	0	20
89	0	20	89	0	20	89	0	20	89	0	20	89	0	20
90	0	20	90	0	20	90	0	20	90	0	20	90	0	20
91	0	20	91	0	20	91	0	20	91	0	20	91	0	20
92	0	20	92	0	20	92	0	20	92	0	20	92	0	20
93	0	20	93	0	20	93	0	20	93	0	20	93	0	20
94	0	20	94	0	20	94	0	20	94	0	20	94	0	20
95	0	20	95	0	20	95	0	20	95	0	20	95	0	20
96	0	20	96	0	20	96	0	20	96	0	20	96	0	20
97	0	20	97	0	20	97	0	20	97	0	20	97	0	20
98	0	20	98	0	20	98	0	20	98	0	20	98	0	20
99	0	20	99	0	20	99	0	20	99	0	20	99	0	20
100	0	20	100	0	20	100	0	20	100	0	20	100	0	20
101	0	20	101	0	20	101	0	20	101	0	20	101	0	20
102	0	20	102	0	20	102	0	20	102	0	20	102	0	20
103	0	20	103	0	20	103	0	20	103	0	20	103	0	20
104	0	20	104	0	20	104	0	20	104	0	20	104	0	20
105	0	20	105	0	20	105	0	20	105	0	20	105	0	20
42	1	71.633	42	1	59.041	42	1	50.768	42	1	55.487	42	1	48.056
43	1	71.525	43	1	58.907	43	1	50.171	43	1	54.878	43	1	47.797
44	1	71.24	44	1	57.688	44	1	49.104	44	1	54.708	44	1	47.23
45	1	70.889	45	1	57.219	45	1	48.474	45	1	54.228	45	1	46.81
46	1	70.32	46	1	56.845	46	1	48.016	46	1	53.764	46	1	46.192
47	1	69.81	47	1	56.513	47	1	47.539	47	1	53.148	47	1	45.55
48	1	68.486	48	1	56.249	48	1	47.128	48	1	52.44	48	1	44.295
49	1	67.306	49	1	55.947	49	1	46.781	49	1	51.555	49	1	43.495
50	1	64.861	50	1	55.488	50	1	46.598	50	1	50.251	50	1	42.789
51	1	63.457	51	1	55.167	51	1	46.452	51	1	49.479	51	1	42.412
52	1	60.821	52	1	54.394	52	1	46.402	52	1	48.767	52	1	42.1
53	1	58.913	53	1	53.965	53	1	46.238	53	1	48.139	53	1	41.981
54	1	56.604	54	1	53.138	54	1	46.062	54	1	47.352	54	1	41.918
55	1	55.748	55	1	52.46	55	1	45.902	55	1	47.033	55	1	41.81
56	1	54.942	56	1	51.57	56	1	45.645	56	1	46.478	56	1	41.826
57	1	53.855	57	1	50.755	57	1	45.461	57	1	45.824	57	1	41.846
58	1	52.481	58	1	49.822	58	1	45.307	58	1	44.91	58	1	41.89
59	1	51.392	59	1	48.949	59	1	45.115	59	1	44.018	59	1	41.909
60	1	50.748	60	1	48.239	60	1	44.82	60	1	43.458	60	1	42.239
61	1	50.676	61	1	47.789	61	1	44.697	61	1	42.529	61	1	42.361
62	1	50.737	62	1	47.337	62	1	44.582	62	1	42.309	62	1	42.771
63	1	50.762	63	1	46.983	63	1	44.672	63	1	41.808	63	1	42.945
64	1	50.348	64	1	46.519	64	1	44.79	64	1	41.643	64	1	43.136
65	1	49.621	65	1	46.156	65	1	44.875	65	1	41.416	65	1	43.152
66	1	48.831	66	1	45.786	66	1	44.86	66	1	41.119	66	1	43.074
67	1	47.964	67	1	45.359	67	1	44.799	67	1	40.804	67	1	42.789
68	1	46.868	68	1	44.796	68	1	44.696	68	1	40.415	68	1	42.374
69	1	46.032	69	1	44.253	69	1	44.477	69	1	40.14	69	1	41.926
70	1	45.489	70	1	43.533	70	1	44.315	70	1	39.657	70	1	41.437
71	1	45.181	71	1	43.098	71	1	44.097	71	1	39.217	71	1	41.026
72	1	44.995	72	1	42.694	72	1	43.78	72	1	38.797	72	1	41.003
73	1	44.552	73	1	42.508	73	1	43.39	73	1	38.234	73	1	41.33
74	1	44.123	74	1	42.376	74	1	42.856	74	1	37.851	74	1	41.895
75	1	43.799	75	1	42.272	75	1	42.201	75	1	37.536	75	1	42.747
76	1	43.175	76	1	41.917	76	1	41.388	76	1	37.278	76	1	43.743
77	1	42.493	77	1	41.394	77	1	40.603	77	1	37.073	77	1	44.595
78	1	41.788	78	1	40.855	78	1	39.713	78	1	37.105	78	1	44.986
79	1	40.997	79	1	40.587	79	1	38.951	79	1	37.594	79	1	44.933
80	1	40.364	80	1	40.339	80	1	38.284	80	1	38.134	80	1	44.44
81	1	39.857	81	1	40.195	81	1	37.835	81	1	38.839	81	1	43.63
82	1	39.652	82	1	39.997	82	1	37.48	82	1	39.159	82	1	42.484
83	1	39.432	83	1	39.748	83	1	37.361	83	1	38.879	83	1	41.433
84	1	39.324	84	1	39.294	84	1	37.224	84	1	38.149	84	1	40.201
85	1	39.108	85	1	38.734	85	1	37.182	85	1	36.97	85	1	38.984
86	1	38.816	86	1	38	86	1	37.024	86	1	35.582	86	1	37.785
87	1	38.443	87	1	37.133	87	1	36.88	87	1	33.984	87	1	36.355
88	1	38.008	88	1	36.301	88	1	36.477	88	1	32.733	88	1	34.754
89	1	37.495	89	1	35.62	89	1	36.025	89	1	31.643	89	1	32.967
90	1	37.07	90	1	35.238	90	1	35.485	90	1	30.9	90	1	31.501
91	1	36.65	91	1	35.13	91	1	34.871	91	1	30.183	91	1	30.241
92	1	36.316	92	1	35.193	92	1	34.311	92	1	29.657	92	1	30.085
93	1	36.155	93	1	35.375	93	1	33.779	93	1	29.399	93	1	31.266
94	1	36.169	94	1	35.559	94	1	33.286	94	1	29.539	94	1	33.63
95	1	36.302	95	1	35.528	95	1	32.912	95	1	30	95	1	36.353
96	1	36.421	96	1	35.259	96	1	32.646	96	1	30.629	96	1	39.072
97	1	36.528	97	1	34.786	97	1	32.476	97	1	31.258	97	1	41.355
98	1	36.365	98	1	34.272	98	1	32.227	98	1	31.785	98	1	41.986
99	1	36.016	99	1	33.738	99	1	31.776	99	1	32.195	99	1	41.269
100	1	35.495	100	1	33.212	100	1	31.174	100	1	32.518	100	1	39.475
101	1	35.012	101	1	32.755	101	1	30.642	101	1	32.743	101	1	37.598
102	1	34.567	102	1	32.345	102	1	30.168	102	1	32.604	102	1	35.606
103	1	34.091	103	1	31.874	103	1	29.821	103	1	32.174	103	1	33.203
104	1	33.614	104	1	31.147	104	1	29.514	104	1	31.402	104	1	31.09
105	1	33.176	105	1	30.539	105	1	29.196	105	1	30.402	105	1	28.713
42	2	137.12	42	2	115.1	42	2	94.541	42	2	89.649	42	2	79.975
43	2	138.43	43	2	112.57	43	2	94.799	43	2	78.146	43	2	78.027
44	2	141.27	44	2	109.18	44	2	91.978	44	2	87.978	44	2	85.267
45	2	144.29	45	2	109.05	45	2	90.914	45	2	93.11	45	2	88.267
46	2	145.83	46	2	110.84	46	2	92.492	46	2	98.163	46	2	91.001
47	2	154.41	47	2	112.72	47	2	92.066	47	2	103.8	47	2	86.957
48	2	157.86	48	2	112.69	48	2	90.104	48	2	105.48	48	2	83.95
49	2	162.92	49	2	113.8	49	2	85.04	49	2	100.26	49	2	78.883
50	2	157.05	50	2	112.7	50	2	84.114	50	2	90.905	50	2	74.39
51	2	148.72	51	2	113.26	51	2	81.849	51	2	88.456	51	2	71.915
52	2	134.22	52	2	112.2	52	2	82.464	52	2	88.12	52	2	70.193
53	2	122.12	53	2	113.01	53	2	79.201	53	2	89.601	53	2	70.39
54	2	110.03	54	2	110.1	54	2	76.976	54	2	88.889	54	2	69.111
55	2	103.79	55	2	105.85	55	2	75.52	55	2	92.037	55	2	69.046
56	2	103.14	56	2	100.09	56	2	76.135	56	2	92.33	56	2	67.846
57	2	101.5	57	2	95.797	57	2	77.686	57	2	90.916	57	2	67.392
58	2	96.71	58	2	93.181	58	2	78.834	58	2	88.832	58	2	67.166
59	2	89.527	59	2	89.441	59	2	80.076	59	2	86.379	59	2	65.113
60	2	82.99	60	2	86.359	60	2	79.808	60	2	83.841	60	2	64.812
61	2	82.134	61	2	85.321	61	2	78.473	61	2	79.846	61	2	64.787
62	2	85.068	62	2	85.079	62	2	76.659	62	2	77.941	62	2	66.219
63	2	89.339	63	2	84.9	63	2	76.276	63	2	75.38	63	2	67.334
64	2	90.521	64	2	84.262	64	2	77.851	64	2	74.037	64	2	68.122
65	2	87.661	65	2	83.866	65	2	79.817	65	2	73.058	65	2	68.631
66	2	87.01	66	2	84.837	66	2	80.515	66	2	72.111	66	2	70.202
67	2	84.392	67	2	85.32	67	2	81.168	67	2	71.829	67	2	71.24
68	2	80.945	68	2	85.454	68	2	81.122	68	2	71.006	68	2	72.454
69	2	78.854	69	2	85.212	69	2	81.378	69	2	71.853	69	2	73.861
70	2	77.777	70	2	82.915	70	2	82.066	70	2	71.715	70	2	75.017
71	2	78.396	71	2	80.577	71	2	82.661	71	2	73.501	71	2	75.398
72	2	78.457	72	2	77.582	72	2	83.513	72	2	74.137	72	2	74.239
73	2	73.833	73	2	75.836	73	2	84.168	73	2	74.334	73	2	72.474
74	2	72.439	74	2	76.982	74	2	84.536	74	2	73.545	74	2	70.605
75	2	75.337	75	2	80.292	75	2	85.38	75	2	71.361	75	2	70.621
76	2	75.518	76	2	82.084	76	2	84.876	76	2	69.525	76	2	72.047
77	2	72.463	77	2	79.775	77	2	85.027	77	2	68.511	77	2	74.012
78	2	69.761	78	2	76.719	78	2	84.187	78	2	67.48	78	2	76.325
79	2	68.555	79	2	75.204	79	2	83.616	79	2	66.67	79	2	78.483
80	2	68.063	80	2	74.101	80	2	81.575	80	2	64.369	80	2	80.32
81	2	68.096	81	2	74.311	81	2	80.147	81	2	62.877	81	2	81.95
82	2	69.134	82	2	75.16	82	2	78.199	82	2	61.302	82	2	82.848
83	2	69.431	83	2	76.839	83	2	75.756	83	2	60.706	83	2	83.973
84	2	70.176	84	2	77.992	84	2	73.804	84	2	61.536	84	2	83.736
85	2	70.662	85	2	78.795	85	2	72.827	85	2	62.555	85	2	83.422
86	2	70.319	86	2	78.285	86	2	73.042	86	2	63.567	86	2	81.474
87	2	69.637	87	2	75.993	87	2	74.537	87	2	63.205	87	2	77.674
88	2	68.103	88	2	73.698	88	2	75.977	88	2	63.583	88	2	74.555
89	2	65.832	89	2	71.697	89	2	76.307	89	2	63.51	89	2	71.072
90	2	64.902	90	2	70.777	90	2	75.923	90	2	63.6	90	2	68.121
91	2	64.816	91	2	71.225	91	2	74.833	91	2	62.677	91	2	64.627
92	2	65.592	92	2	71.812	92	2	73.643	92	2	61.205	92	2	60.1
93	2	66.66	93	2	72.369	93	2	72.247	93	2	60.151	93	2	55.967
94	2	68.692	94	2	72.513	94	2	70.339	94	2	59.972	94	2	54.241
95	2	71.171	95	2	71.467	95	2	68.565	95	2	61.637	95	2	55.014
96	2	72.885	96	2	70.063	96	2	67.476	96	2	64.038	96	2	56.755
97	2	74.738	97	2	68.743	97	2	66.84	97	2	65.54	97	2	58.301
98	2	75.584	98	2	68.517	98	2	66.09	98	2	65.387	98	2	60.879
99	2	74.381	99	2	68.938	99	2	65.628	99	2	62.776	99	2	64.93
100	2	71.935	100	2	70.375	100	2	64.241	100	2	58.864	100	2	70.13
101	2	69.289	101	2	71.504	101	2	62.788	101	2	54.038	101	2	76.07
102	2	67.931	102	2	71.936	102	2	61.316	102	2	49.225	102	2	80.693
103	2	66.265	103	2	70.689	103	2	60.213	103	2	45.829	103	2	82.714
104	2	62.761	104	2	66.555	104	2	58.901	104	2	44.308	104	2	80.199
105	2	58.96	105	2	60.25	105	2	56.919	105	2	43.072	105	2	71.602
42	3	211.46	42	3	296.45	42	3	169.05	42	3	157	42	3	151.86
43	3	209.3	43	3	276.43	43	3	166.02	43	3	105.93	43	3	120.54
44	3	213.51	44	3	215.85	44	3	153.45	44	3	136.12	44	3	135.61
45	3	204.78	45	3	195.69	45	3	150.2	45	3	142.98	45	3	150.89
46	3	198.22	46	3	215.85	46	3	169.71	46	3	156.04	46	3	161.73
47	3	192.59	47	3	221.14	47	3	178.06	47	3	173.69	47	3	154.16
48	3	189.01	48	3	221.25	48	3	178.84	48	3	189.26	48	3	152.08
49	3	203.3	49	3	217.69	49	3	169.56	49	3	199.31	49	3	144.68
50	3	222.59	50	3	210.36	50	3	168.99	50	3	161.71	50	3	136.04
51	3	225.83	51	3	205.28	51	3	168.16	51	3	139.98	51	3	131.77
52	3	207.96	52	3	202.68	52	3	172.74	52	3	141.88	52	3	133.87
53	3	189.21	53	3	208.3	53	3	160.12	53	3	144.1	53	3	139.62
54	3	172.76	54	3	215.11	54	3	143.39	54	3	140.71	54	3	140.05
55	3	162.79	55	3	218.92	55	3	130.48	55	3	147.46	55	3	141.25
56	3	165.58	56	3	187.83	56	3	128.43	56	3	149.78	56	3	137.84
57	3	174.83	57	3	165.99	57	3	128.73	57	3	147.27	57	3	138.94
58	3	180.54	58	3	160.95	58	3	132.55	58	3	142.84	58	3	126.16
59	3	183.79	59	3	153.25	59	3	134.58	59	3	139.25	59	3	112.88
60	3	177.7	60	3	141.74	60	3	136.62	60	3	136.06	60	3	102.14
61	3	159.3	61	3	138.23	61	3	133.12	61	3	131.88	61	3	98.006
62	3	155.26	62	3	139.79	62	3	124.4	62	3	129.35	62	3	98.635
63	3	171.88	63	3	138.43	63	3	121.69	63	3	127.11	63	3	101.82
64	3	178.37	64	3	133.1	64	3	126.16	64	3	126.05	64	3	103.37
65	3	154.56	65	3	128.54	65	3	132.15	65	3	128.96	65	3	106.33
66	3	140.37	66	3	134.58	66	3	133.3	66	3	129.76	66	3	110.4
67	3	133.77	67	3	144.41	67	3	134.52	67	3	127.82	67	3	114.12
68	3	134.63	68	3	152.75	68	3	133.13	68	3	124.31	68	3	117.98
69	3	135.46	69	3	162.39	69	3	132.45	69	3	122.59	69	3	122.91
70	3	137.64	70	3	166.28	70	3	134.87	70	3	122.19	70	3	127.58
71	3	146.59	71	3	165.22	71	3	137.98	71	3	126.11	71	3	131.97
72	3	143.75	72	3	150.64	72	3	141.45	72	3	130.21	72	3	132.92
73	3	116.67	73	3	135.2	73	3	143.57	73	3	136.88	73	3	128.87
74	3	112.56	74	3	132.53	74	3	145.81	74	3	141.93	74	3	124.35
75	3	134.21	75	3	141.38	75	3	147.87	75	3	130.28	75	3	121.47
76	3	141.33	76	3	147.37	76	3	148.64	76	3	116.11	76	3	119.21
77	3	137.9	77	3	137.11	77	3	150.26	77	3	107.29	77	3	118.23
78	3	124.61	78	3	125.89	78	3	155.51	78	3	104.45	78	3	116.29
79	3	113.34	79	3	119.78	79	3	161.61	79	3	108.54	79	3	112.28
80	3	105.89	80	3	114.6	80	3	160.62	80	3	109.65	80	3	110.61
81	3	101.95	81	3	113.01	81	3	159	81	3	108.97	81	3	111.02
82	3	101.7	82	3	116.77	82	3	156.32	82	3	107.8	82	3	112.6
83	3	104.06	83	3	123.8	83	3	147.2	83	3	108.24	83	3	115.19
84	3	109.64	84	3	129.78	84	3	137.06	84	3	110.64	84	3	115.52
85	3	116.42	85	3	135.71	85	3	129.84	85	3	113.23	85	3	113.55
86	3	122	86	3	138.52	86	3	125.41	86	3	114.54	86	3	109.96
87	3	127.71	87	3	139.05	87	3	125.35	87	3	113.58	87	3	108.17
88	3	128.44	88	3	138.32	88	3	131.61	88	3	112.63	88	3	107.62
89	3	120	89	3	138.74	89	3	134.57	89	3	114.07	89	3	112.35
90	3	113.27	90	3	140.14	90	3	135.79	90	3	115.38	90	3	117.94
91	3	110.65	91	3	140.6	91	3	137.16	91	3	114.48	91	3	119.8
92	3	111.62	92	3	141	92	3	140.2	92	3	111.5	92	3	111.46
93	3	111.04	93	3	141.38	93	3	143.16	93	3	109.88	93	3	99.125
94	3	113.39	94	3	139.4	94	3	138.37	94	3	109.42	94	3	90.967
95	3	118.55	95	3	132.8	95	3	133.41	95	3	114.39	95	3	90.88
96	3	122.73	96	3	125.05	96	3	130.64	96	3	120.16	96	3	92.779
97	3	126.87	97	3	115.83	97	3	128.59	97	3	122.84	97	3	91.149
98	3	132.17	98	3	108.4	98	3	126.67	98	3	122.45	98	3	90.716
99	3	136.48	99	3	108.4	99	3	126.54	99	3	117.15	99	3	95.941
100	3	138.21	100	3	118.28	100	3	126.91	100	3	111.99	100	3	102.87
101	3	132.59	101	3	127.15	101	3	126.06	101	3	104.81	101	3	110.22
102	3	130.68	102	3	133.85	102	3	126.84	102	3	98.663	102	3	119.07
103	3	133.6	103	3	139.82	103	3	133.23	103	3	96.432	103	3	128.49
104	3	131.09	104	3	143	104	3	138.49	104	3	96.842	104	3	135.66
105	3	127.01	105	3	133.7	105	3	137.59	105	3	91.436	105	3	136.82
42	4	307.24	42	4	356.63	42	4	311.65	42	4	262.79	42	4	197.26
43	4	325.79	43	4	358.5	43	4	279.15	43	4	170.85	43	4	170.44
44	4	340.74	44	4	343.86	44	4	232.74	44	4	175.2	44	4	185.44
45	4	349.98	45	4	339.51	45	4	224.42	45	4	183.56	45	4	212.67
46	4	340.34	46	4	340.91	46	4	208.83	46	4	197.01	46	4	232.78
47	4	313.32	47	4	344.27	47	4	210.31	47	4	214.81	47	4	225.1
48	4	291.58	48	4	352.61	48	4	227.46	48	4	231.59	48	4	230.6
49	4	277.78	49	4	357.5	49	4	245.61	49	4	243.59	49	4	235.77
50	4	275.21	50	4	350.21	50	4	250.17	50	4	257.56	50	4	237
51	4	279.24	51	4	332.6	51	4	253.97	51	4	252.01	51	4	218.96
52	4	284.09	52	4	311.66	52	4	263.24	52	4	235.38	52	4	213.6
53	4	274.21	53	4	303.63	53	4	281.92	53	4	226.09	53	4	224.79
54	4	264.94	54	4	302.02	54	4	290.99	54	4	216.87	54	4	229.8
55	4	268.73	55	4	318.12	55	4	288.3	55	4	207.18	55	4	205.52
56	4	279.39	56	4	315.81	56	4	280.24	56	4	207.21	56	4	187.63
57	4	287.21	57	4	250.87	57	4	253.98	57	4	211.39	57	4	186.54
58	4	279.27	58	4	231.66	58	4	222.69	58	4	205.77	58	4	186.47
59	4	265.61	59	4	239.12	59	4	183.53	59	4	191.56	59	4	197.11
60	4	263.39	60	4	207.55	60	4	181.63	60	4	184.56	60	4	194.71
61	4	256.51	61	4	195.74	61	4	189.42	61	4	185.8	61	4	166.54
62	4	257.09	62	4	205.53	62	4	186.47	62	4	187.58	62	4	149.45
63	4	268.25	63	4	215.82	63	4	174.93	63	4	187.39	63	4	152.09
64	4	279.65	64	4	217.82	64	4	174.47	64	4	188.95	64	4	169.12
65	4	271.22	65	4	210.14	65	4	184.57	65	4	191.97	65	4	177.32
66	4	233.65	66	4	199.38	66	4	186.98	66	4	194.38	66	4	180.47
67	4	194.06	67	4	195.49	67	4	195.15	67	4	199.53	67	4	182.61
68	4	169.28	68	4	198.16	68	4	205.89	68	4	200.99	68	4	184.03
69	4	170.22	69	4	207.68	69	4	219.14	69	4	204.31	69	4	190.07
70	4	172.93	70	4	220.1	70	4	221.49	70	4	200.89	70	4	199.33
71	4	184.35	71	4	223.25	71	4	218.52	71	4	199.48	71	4	205.93
72	4	179.98	72	4	216.06	72	4	216.73	72	4	202.39	72	4	201.85
73	4	166.33	73	4	212.18	73	4	215.86	73	4	201.64	73	4	191.69
74	4	156.02	74	4	215.68	74	4	219.72	74	4	203.68	74	4	190.39
75	4	162.88	75	4	222.29	75	4	223.6	75	4	205.88	75	4	191.95
76	4	173.61	76	4	230.08	76	4	229.43	76	4	188.95	76	4	185.33
77	4	184.42	77	4	225.73	77	4	231.22	77	4	167.88	77	4	181.42
78	4	192.74	78	4	211.67	78	4	226.11	78	4	153.01	78	4	172.56
79	4	195.25	79	4	203.57	79	4	231.3	79	4	153.6	79	4	163.97
80	4	191.79	80	4	204.37	80	4	234.64	80	4	154.55	80	4	166.28
81	4	186.1	81	4	201.78	81	4	228.73	81	4	156.45	81	4	169.7
82	4	175.18	82	4	195.04	82	4	218.8	82	4	158.95	82	4	171.41
83	4	167.21	83	4	187.79	83	4	202.33	83	4	163	83	4	162.95
84	4	167.94	84	4	180.01	84	4	184.04	84	4	167.02	84	4	161.85
85	4	174.65	85	4	169.64	85	4	183.54	85	4	170.66	85	4	169.08
86	4	181.25	86	4	169.08	86	4	194.5	86	4	174.3	86	4	162.21
87	4	190.37	87	4	171.4	87	4	188.04	87	4	176.35	87	4	153.58
88	4	198.29	88	4	172.75	88	4	183.23	88	4	177.82	88	4	145.95
89	4	199.32	89	4	175.95	89	4	192.75	89	4	177.76	89	4	144.18
90	4	190.92	90	4	180.08	90	4	209.6	90	4	176.36	90	4	144.94
91	4	182.32	91	4	180.76	91	4	214.02	91	4	171.03	91	4	151.14
92	4	177.31	92	4	178.3	92	4	209.54	92	4	160.96	92	4	150.82
93	4	168.23	93	4	175.97	93	4	215.6	93	4	151.92	93	4	152.45
94	4	159.34	94	4	177.28	94	4	215.06	94	4	149.06	94	4	153.55
95	4	148.04	95	4	183.1	95	4	200.88	95	4	154.09	95	4	149.39
96	4	141.38	96	4	192.26	96	4	184.06	96	4	163.67	96	4	145.19
97	4	139.76	97	4	198.43	97	4	173.65	97	4	171.43	97	4	139.86
98	4	144.17	98	4	188.85	98	4	170.29	98	4	170.97	98	4	132.37
99	4	152.74	99	4	173.95	99	4	176.75	99	4	166.2	99	4	132.34
100	4	162.36	100	4	169.83	100	4	183.7	100	4	162.86	100	4	132.05
101	4	171.33	101	4	178.6	101	4	186.62	101	4	165.99	101	4	136.1
102	4	172.74	102	4	175.59	102	4	184.78	102	4	157.04	102	4	133.46
103	4	173.42	103	4	179.51	103	4	187.48	103	4	153.55	103	4	137.92
104	4	173.59	104	4	186.71	104	4	193.5	104	4	153.85	104	4	147.54
105	4	174.57	105	4	193.09	105	4	197.34	105	4	156.49	105	4	159.23
42	5	354.6	42	5	401.73	42	5	401.54	42	5	363.93	42	5	346.66
43	5	369.54	43	5	401.14	43	5	383.99	43	5	299.22	43	5	288.55
44	5	379.72	44	5	395.56	44	5	357.85	44	5	283.74	44	5	277.76
45	5	386.66	45	5	391.58	45	5	332.64	45	5	275.15	45	5	282.69
46	5	390.17	46	5	392.48	46	5	308.69	46	5	273.14	46	5	283.2
47	5	388.67	47	5	397.31	47	5	302.27	47	5	272.14	47	5	275.2
48	5	382.68	48	5	401.54	48	5	309.72	48	5	273.89	48	5	270.13
49	5	376.46	49	5	402.77	49	5	319.74	49	5	278.33	49	5	272.15
50	5	371.13	50	5	399.49	50	5	326.14	50	5	286.12	50	5	276.09
51	5	368.97	51	5	394.34	51	5	330.36	51	5	291.95	51	5	281.12
52	5	366.56	52	5	388.09	52	5	334.38	52	5	292.84	52	5	284
53	5	364.39	53	5	382.56	53	5	339.32	53	5	288.76	53	5	289.31
54	5	361.73	54	5	376.78	54	5	341.82	54	5	282.54	54	5	291.95
55	5	359.91	55	5	373.06	55	5	340.93	55	5	275.7	55	5	288.14
56	5	358	56	5	369.74	56	5	339.79	56	5	270.43	56	5	280.02
57	5	352.64	57	5	357.56	57	5	336.64	57	5	267.49	57	5	270.56
58	5	345.09	58	5	346.15	58	5	330.45	58	5	264.89	58	5	255.57
59	5	336.86	59	5	335.46	59	5	317.7	59	5	259.66	59	5	246.86
60	5	330.48	60	5	324.04	60	5	295.79	60	5	253.3	60	5	243.1
61	5	323.47	61	5	313.81	61	5	286.01	61	5	246.31	61	5	232.32
62	5	315.74	62	5	303.1	62	5	275.65	62	5	239.93	62	5	219.23
63	5	312.79	63	5	295.36	63	5	264.61	63	5	233.66	63	5	220.7
64	5	311.71	64	5	289.35	64	5	256.5	64	5	229.86	64	5	226.53
65	5	305.68	65	5	283.4	65	5	255.85	65	5	230.61	65	5	231.93
66	5	289.63	66	5	276.62	66	5	256.82	66	5	233.7	66	5	236.77
67	5	265.45	67	5	269.56	67	5	259.81	67	5	238.67	67	5	242.61
68	5	245.08	68	5	263.02	68	5	265.61	68	5	241.62	68	5	248.56
69	5	235.25	69	5	259.14	69	5	272.9	69	5	242.96	69	5	253.79
70	5	228.87	70	5	258.68	70	5	278.85	70	5	243.6	70	5	257.43
71	5	228.94	71	5	258.77	71	5	281.83	71	5	245.19	71	5	258.3
72	5	234.33	72	5	258.4	72	5	281.47	72	5	245.49	72	5	254.7
73	5	239.87	73	5	257.78	73	5	278.94	73	5	242.5	73	5	247.4
74	5	242.92	74	5	258.88	74	5	275.39	74	5	237.9	74	5	238.36
75	5	242.73	75	5	261.1	75	5	269.92	75	5	233.05	75	5	231.95
76	5	242.63	76	5	262.03	76	5	265.67	76	5	226.97	76	5	229.47
77	5	241.05	77	5	259.57	77	5	262.91	77	5	219.85	77	5	230.36
78	5	238.96	78	5	255.97	78	5	261.97	78	5	214.53	78	5	231.25
79	5	237.04	79	5	254.71	79	5	264.08	79	5	210.64	79	5	228.74
80	5	234.32	80	5	256.68	80	5	266.08	80	5	208.17	80	5	226.73
81	5	231.22	81	5	260.29	81	5	264.93	81	5	206.74	81	5	223.45
82	5	227.88	82	5	262.95	82	5	259.2	82	5	207.07	82	5	221.07
83	5	223.31	83	5	262.24	83	5	248.03	83	5	207.35	83	5	217.05
84	5	221.17	84	5	259.3	84	5	234.53	84	5	206.06	84	5	217.13
85	5	220.77	85	5	255.37	85	5	225.84	85	5	204.61	85	5	218.74
86	5	221.39	86	5	251.3	86	5	224.89	86	5	203.44	86	5	220.17
87	5	222.93	87	5	246.67	87	5	228.99	87	5	202.31	87	5	220.45
88	5	224.37	88	5	239.79	88	5	230.24	88	5	201.75	88	5	218.31
89	5	225.03	89	5	230.51	89	5	232.72	89	5	203.11	89	5	214.06
90	5	222.4	90	5	220.42	90	5	237.41	90	5	204.36	90	5	208.94
91	5	218.44	91	5	211.53	91	5	242.37	91	5	204.67	91	5	204.52
92	5	214.23	92	5	205.02	92	5	245.8	92	5	202.21	92	5	197.21
93	5	211.03	93	5	201.84	93	5	247.14	93	5	197.77	93	5	187.67
94	5	209.4	94	5	203.61	94	5	244.32	94	5	192.95	94	5	178.91
95	5	206.46	95	5	208.34	95	5	236.55	95	5	189.28	95	5	174.59
96	5	203.84	96	5	213.34	96	5	225.54	96	5	190.37	96	5	176.04
97	5	202.73	97	5	217.41	97	5	217.25	97	5	193.41	97	5	177.91
98	5	203.82	98	5	217.81	98	5	211.82	98	5	194.04	98	5	176.81
99	5	205.48	99	5	216.23	99	5	212.14	99	5	191.49	99	5	175.15
100	5	206.83	100	5	213.8	100	5	213.49	100	5	188.47	100	5	169.93
101	5	207.26	101	5	214.48	101	5	215.16	101	5	188.33	101	5	166.47
102	5	206.4	102	5	215.05	102	5	215.15	102	5	191.56	102	5	164.9
103	5	204.49	103	5	214.99	103	5	213.36	103	5	194.11	103	5	167.76
104	5	202.66	104	5	215.36	104	5	211.42	104	5	193.02	104	5	172
105	5	200.2	105	5	216.47	105	5	213.21	105	5	193.44	105	5	173.92
42	6	415.76	42	6	431.32	42	6	398.26	42	6	381.45	42	6	447.64
43	6	410.31	43	6	432.23	43	6	393.92	43	6	364.66	43	6	407.24
44	6	403.19	44	6	432.03	44	6	389.65	44	6	358.61	44	6	387.35
45	6	398.84	45	6	429.52	45	6	383.72	45	6	350.61	45	6	380.44
46	6	395.6	46	6	425.32	46	6	376.72	46	6	341.85	46	6	371.19
47	6	392.59	47	6	419.98	47	6	372.02	47	6	332.82	47	6	359.19
48	6	390.4	48	6	413.9	48	6	368.71	48	6	325.74	48	6	346.48
49	6	387.41	49	6	406.9	49	6	365.63	49	6	321.68	49	6	335.23
50	6	384.17	50	6	398.92	50	6	362.69	50	6	317.27	50	6	328.47
51	6	379.53	51	6	392.77	51	6	360.06	51	6	312.64	51	6	325.63
52	6	375.09	52	6	387.5	52	6	357.33	52	6	308.91	52	6	327.45
53	6	372.94	53	6	384.19	53	6	354.59	53	6	306.2	53	6	332.96
54	6	372.61	54	6	380.67	54	6	352.01	54	6	303.35	54	6	337.12
55	6	371.79	55	6	376.66	55	6	350.2	55	6	299.13	55	6	339.27
56	6	370.68	56	6	372.06	56	6	349.07	56	6	295.36	56	6	338.07
57	6	366.34	57	6	366.15	57	6	348.17	57	6	294.18	57	6	334.08
58	6	362.39	58	6	359.68	58	6	347.56	58	6	293.36	58	6	327.71
59	6	356.15	59	6	352.97	59	6	346.66	59	6	291.73	59	6	319.22
60	6	349.02	60	6	346.02	60	6	345.48	60	6	288.72	60	6	309.91
61	6	340.13	61	6	339.31	61	6	343.32	61	6	285.1	61	6	298.81
62	6	332.42	62	6	333.2	62	6	340.09	62	6	281.17	62	6	288.51
63	6	326.27	63	6	328.03	63	6	335.34	63	6	277.03	63	6	280.89
64	6	321.69	64	6	323.59	64	6	330.63	64	6	272.44	64	6	275.17
65	6	317.95	65	6	320.47	65	6	326.73	65	6	268.07	65	6	270.3
66	6	314.69	66	6	317.31	66	6	323.17	66	6	264.64	66	6	266.11
67	6	310.75	67	6	314.21	67	6	320.09	67	6	262.01	67	6	262.97
68	6	305.26	68	6	310.36	68	6	318.04	68	6	259.41	68	6	261.94
69	6	299.08	69	6	306.13	69	6	316.61	69	6	256.96	69	6	263.02
70	6	293.22	70	6	301.31	70	6	314.84	70	6	254.86	70	6	264.59
71	6	287.39	71	6	297.1	71	6	312.93	71	6	253.14	71	6	265.84
72	6	282.94	72	6	292.89	72	6	310.21	72	6	251.71	72	6	266.27
73	6	278.33	73	6	288.83	73	6	307.02	73	6	250.03	73	6	266.24
74	6	274.22	74	6	284.77	74	6	303.42	74	6	247.19	74	6	266.04
75	6	269.76	75	6	281.53	75	6	299.44	75	6	243.64	75	6	265.78
76	6	265.35	76	6	278.55	76	6	295.26	76	6	239.95	76	6	265.38
77	6	259.64	77	6	276.23	77	6	290.63	77	6	236.23	77	6	264.99
78	6	253.14	78	6	274.73	78	6	285.76	78	6	232.54	78	6	264.37
79	6	247.34	79	6	273.84	79	6	281.36	79	6	229.01	79	6	263.36
80	6	242.29	80	6	273.37	80	6	277.35	80	6	225.95	80	6	261.97
81	6	238.52	81	6	272.94	81	6	273.22	81	6	224.02	81	6	260
82	6	236.68	82	6	273.36	82	6	269.12	82	6	222.98	82	6	257.61
83	6	236.31	83	6	273.96	83	6	264.94	83	6	222.29	83	6	255.33
84	6	235.79	84	6	273.82	84	6	260.67	84	6	221.25	84	6	253.42
85	6	235.18	85	6	272.85	85	6	256.49	85	6	220.07	85	6	251.94
86	6	234.5	86	6	270.97	86	6	253.18	86	6	218.76	86	6	250.65
87	6	234.14	87	6	268.61	87	6	251.04	87	6	217.4	87	6	249.2
88	6	234.21	88	6	265.75	88	6	248.92	88	6	216.22	88	6	246.42
89	6	234.65	89	6	262.57	89	6	247.12	89	6	215.32	89	6	240.43
90	6	235.2	90	6	258.79	90	6	246.02	90	6	214.79	90	6	234.5
91	6	235.69	91	6	255.36	91	6	244.86	91	6	214.76	91	6	230.02
92	6	235.64	92	6	251.47	92	6	244.16	92	6	214.56	92	6	224.97
93	6	235.17	93	6	247.74	93	6	244.19	93	6	214.03	93	6	219.41
94	6	234.4	94	6	244.14	94	6	244.58	94	6	213.2	94	6	213.46
95	6	233.77	95	6	240.99	95	6	245	95	6	211.86	95	6	208.11
96	6	232.96	96	6	238.21	96	6	244.73	96	6	210.51	96	6	203.61
97	6	232.22	97	6	235.61	97	6	244.42	97	6	209.3	97	6	200.29
98	6	231.28	98	6	233.88	98	6	243.71	98	6	208.09	98	6	198.09
99	6	230.33	99	6	233.46	99	6	242.73	99	6	207.03	99	6	196.11
100	6	228.78	100	6	233.99	100	6	241.61	100	6	206	100	6	194.27
101	6	226.12	101	6	234.81	101	6	240.05	101	6	204.97	101	6	193.19
102	6	222.6	102	6	235.23	102	6	237.89	102	6	204.39	102	6	192.38
103	6	218.73	103	6	235.46	103	6	234.89	103	6	203.96	103	6	191.87
104	6	214.9	104	6	235.65	104	6	231.44	104	6	203.57	104	6	191.32
105	6	210.82	105	6	234.8	105	6	226.86	105	6	203.21	105	6	190.04
-105	0	20	-105	0	20	-105	0	20	-105	0	20	-105	0	20
-104	0	20	-104	0	20	-104	0	20	-104	0	20	-104	0	20
-103	0	20	-103	0	20	-103	0	20	-103	0	20	-103	0	20
-102	0	20	-102	0	20	-102	0	20	-102	0	20	-102	0	20
-101	0	20	-101	0	20	-101	0	20	-101	0	20	-101	0	20
-100	0	20	-100	0	20	-100	0	20	-100	0	20	-100	0	20
-99	0	20	-99	0	20	-99	0	20	-99	0	20	-99	0	20
-98	0	20	-98	0	20	-98	0	20	-98	0	20	-98	0	20
-97	0	20	-97	0	20	-97	0	20	-97	0	20	-97	0	20
-96	0	20	-96	0	20	-96	0	20	-96	0	20	-96	0	20
-95	0	20	-95	0	20	-95	0	20	-95	0	20	-95	0	20
-94	0	20	-94	0	20	-94	0	20	-94	0	20	-94	0	20
-93	0	20	-93	0	20	-93	0	20	-93	0	20	-93	0	20
-92	0	20	-92	0	20	-92	0	20	-92	0	20	-92	0	20
-91	0	20	-91	0	20	-91	0	20	-91	0	20	-91	0	20
-90	0	20	-90	0	20	-90	0	20	-90	0	20	-90	0	20
-89	0	20	-89	0	20	-89	0	20	-89	0	20	-89	0	20
-88	0	20	-88	0	20	-88	0	20	-88	0	20	-88	0	20
-87	0	20	-87	0	20	-87	0	20	-87	0	20	-87	0	20
-86	0	20	-86	0	20	-86	0	20	-86	0	20	-86	0	20
-85	0	20	-85	0	20	-85	0	20	-85	0	20	-85	0	20
-84	0	20	-84	0	20	-84	0	20	-84	0	20	-84	0	20
-83	0	20	-83	0	20	-83	0	20	-83	0	20	-83	0	20
-82	0	20	-82	0	20	-82	0	20	-82	0	20	-82	0	20
-81	0	20	-81	0	20	-81	0	20	-81	0	20	-81	0	20
-80	0	20	-80	0	20	-80	0	20	-80	0	20	-80	0	20
-79	0	20	-79	0	20	-79	0	20	-79	0	20	-79	0	20
-78	0	20	-78	0	20	-78	0	20	-78	0	20	-78	0	20
-77	0	20	-77	0	20	-77	0	20	-77	0	20	-77	0	20
-76	0	20	-76	0	20	-76	0	20	-76	0	20	-76	0	20
-75	0	20	-75	0	20	-75	0	20	-75	0	20	-75	0	20
-74	0	20	-74	0	20	-74	0	20	-74	0	20	-74	0	20
-73	0	20	-73	0	20	-73	0	20	-73	0	20	-73	0	20
-72	0	20	-72	0	20	-72	0	20	-72	0	20	-72	0	20
-71	0	20	-71	0	20	-71	0	20	-71	0	20	-71	0	20
-70	0	20	-70	0	20	-70	0	20	-70	0	20	-70	0	20
-69	0	20	-69	0	20	-69	0	20	-69	0	20	-69	0	20
-68	0	20	-68	0	20	-68	0	20	-68	0	20	-68	0	20
-67	0	20	-67	0	20	-67	0	20	-67	0	20	-67	0	20
-66	0	20	-66	0	20	-66	0	20	-66	0	20	-66	0	20
-65	0	20	-65	0	20	-65	0	20	-65	0	20	-65	0	20
-64	0	20	-64	0	20	-64	0	20	-64	0	20	-64	0	20
-63	0	20	-63	0	20	-63	0	20	-63	0	20	-63	0	20
-62	0	20	-62	0	20	-62	0	20	-62	0	20	-62	0	20
-61	0	20	-61	0	20	-61	0	20	-61	0	20	-61	0	20
-60	0	20	-60	0	20	-60	0	20	-60	0	20	-60	0	20
-59	0	20	-59	0	20	-59	0	20	-59	0	20	-59	0	20
-58	0	20	-58	0	20	-58	0	20	-58	0	20	-58	0	20
-57	0	20	-57	0	20	-57	0	20	-57	0	20	-57	0	20
-56	0	20	-56	0	20	-56	0	20	-56	0	20	-56	0	20
-55	0	20	-55	0	20	-55	0	20	-55	0	20	-55	0	20
-54	0	20	-54	0	20	-54	0	20	-54	0	20	-54	0	20
-53	0	20	-53	0	20	-53	0	20	-53	0	20	-53	0	20
-52	0	20	-52	0	20	-52	0	20	-52	0	20	-52	0	20
-51	0	20	-51	0	20	-51	0	20	-51	0	20	-51	0	20
-50	0	20	-50	0	20	-50	0	20	-50	0	20	-50	0	20
-49	0	20	-49	0	20	-49	0	20	-49	0	20	-49	0	20
-48	0	20	-48	0	20	-48	0	20	-48	0	20	-48	0	20
-47	0	20	-47	0	20	-47	0	20	-47	0	20	-47	0	20
-46	0	20	-46	0	20	-46	0	20	-46	0	20	-46	0	20
-45	0	20	-45	0	20	-45	0	20	-45	0	20	-45	0	20
-44	0	20	-44	0	20	-44	0	20	-44	0	20	-44	0	20
-43	0	20	-43	0	20	-43	0	20	-43	0	20	-43	0	20
-42	0	20	-42	0	20	-42	0	20	-42	0	20	-42	0	20
-105	1	33.761	-105	1	32.816	-105	1	31.61	-105	1	29.377	-105	1	22.956
-104	1	34.958	-104	1	33.359	-104	1	32.879	-104	1	30.771	-104	1	23.791
-103	1	35.349	-103	1	33.703	-103	1	33.347	-103	1	31.328	-103	1	25.796
-102	1	35.461	-102	1	34.124	-102	1	33.305	-102	1	31.621	-102	1	27.924
-101	1	35.56	-101	1	34.604	-101	1	33.183	-101	1	31.754	-101	1	29.94
-100	1	35.751	-100	1	35.177	-100	1	33.27	-100	1	31.713	-100	1	31.808
-99	1	36.013	-99	1	35.742	-99	1	33.707	-99	1	31.916	-99	1	33.528
-98	1	36.364	-98	1	36.406	-98	1	34.381	-98	1	32.099	-98	1	35.044
-97	1	36.71	-97	1	37.106	-97	1	34.954	-97	1	32.063	-97	1	36.185
-96	1	37.02	-96	1	37.908	-96	1	35.491	-96	1	31.66	-96	1	36.746
-95	1	37.364	-95	1	38.692	-95	1	35.995	-95	1	30.959	-95	1	36.916
-94	1	37.646	-94	1	39.654	-94	1	36.488	-94	1	30.291	-94	1	36.163
-93	1	37.724	-93	1	40.449	-93	1	36.835	-93	1	29.911	-93	1	35.083
-92	1	37.857	-92	1	41.34	-92	1	37.156	-92	1	29.845	-92	1	33.642
-91	1	38.353	-91	1	42.103	-91	1	37.276	-91	1	30.211	-91	1	32.353
-90	1	39.267	-90	1	42.692	-90	1	37.362	-90	1	30.718	-90	1	31.471
-89	1	40.509	-89	1	43.034	-89	1	37.393	-89	1	31.494	-89	1	30.778
-88	1	41.776	-88	1	43.235	-88	1	37.367	-88	1	32.772	-88	1	30.501
-87	1	42.955	-87	1	43.403	-87	1	37.507	-87	1	34.377	-87	1	30.486
-86	1	43.992	-86	1	43.373	-86	1	37.612	-86	1	36.174	-86	1	30.839
-85	1	44.976	-85	1	43.133	-85	1	37.932	-85	1	37.678	-85	1	31.246
-84	1	46.044	-84	1	42.855	-84	1	38.269	-84	1	39.012	-84	1	31.875
-83	1	47.242	-83	1	42.634	-83	1	38.581	-83	1	40.406	-83	1	32.522
-82	1	48.327	-82	1	42.573	-82	1	38.817	-82	1	42.581	-82	1	33.506
-81	1	49.137	-81	1	42.684	-81	1	39.239	-81	1	44.132	-81	1	34.084
-80	1	49.785	-80	1	42.991	-80	1	39.657	-80	1	45.679	-80	1	34.559
-79	1	50.026	-79	1	43.406	-79	1	40.178	-79	1	46.891	-79	1	34.633
-78	1	49.997	-78	1	43.894	-78	1	40.647	-78	1	48.114	-78	1	34.472
-77	1	49.537	-77	1	44.451	-77	1	41.312	-77	1	48.999	-77	1	34.234
-76	1	49.035	-76	1	45.014	-76	1	42.003	-76	1	49.187	-76	1	34.12
-75	1	48.394	-75	1	45.343	-75	1	42.726	-75	1	49.275	-75	1	34.273
-74	1	47.912	-74	1	45.509	-74	1	43.309	-74	1	49.147	-74	1	34.689
-73	1	47.419	-73	1	45.679	-73	1	43.753	-73	1	48.923	-73	1	35.282
-72	1	47.532	-72	1	45.908	-72	1	44.115	-72	1	48.573	-72	1	35.999
-71	1	47.923	-71	1	46.275	-71	1	44.846	-71	1	47.834	-71	1	36.557
-70	1	49.097	-70	1	46.793	-70	1	45.77	-70	1	46.971	-70	1	36.99
-69	1	50.573	-69	1	47.316	-69	1	46.676	-69	1	45.836	-69	1	37.379
-68	1	52.633	-68	1	47.816	-68	1	47.583	-68	1	44.672	-68	1	37.472
-67	1	53.679	-67	1	48.287	-67	1	48.21	-67	1	43.428	-67	1	37.794
-66	1	54.72	-66	1	48.65	-66	1	48.859	-66	1	42.061	-66	1	37.97
-65	1	55.448	-65	1	48.983	-65	1	49.319	-65	1	40.913	-65	1	38.52
-64	1	56.243	-64	1	49.177	-64	1	49.667	-64	1	39.771	-64	1	39.104
-63	1	57.051	-63	1	49.069	-63	1	49.664	-63	1	39.466	-63	1	39.612
-62	1	57.835	-62	1	48.719	-62	1	49.218	-62	1	39.005	-62	1	40.133
-61	1	58.322	-61	1	48.117	-61	1	48.89	-61	1	39.289	-61	1	40.514
-60	1	58.617	-60	1	47.469	-60	1	48.394	-60	1	39.477	-60	1	40.751
-59	1	58.654	-59	1	46.594	-59	1	48.378	-59	1	39.894	-59	1	40.813
-58	1	58.545	-58	1	45.958	-58	1	48.57	-58	1	40.49	-58	1	40.727
-57	1	58.358	-57	1	45.273	-57	1	49.398	-57	1	41.533	-57	1	40.483
-56	1	58.174	-56	1	44.903	-56	1	50.387	-56	1	43.082	-56	1	40.012
-55	1	58.031	-55	1	44.565	-55	1	51.714	-55	1	44.728	-55	1	39.483
-54	1	57.919	-54	1	44.478	-54	1	52.773	-54	1	46.286	-54	1	38.887
-53	1	58.081	-53	1	44.517	-53	1	53.376	-53	1	47.859	-53	1	38.374
-52	1	58.32	-52	1	44.981	-52	1	53.632	-52	1	49.092	-52	1	38.072
-51	1	58.621	-51	1	45.613	-51	1	53.642	-51	1	50.202	-51	1	38.044
-50	1	59.038	-50	1	46.624	-50	1	53.575	-50	1	51.034	-50	1	38.122
-49	1	59.237	-49	1	47.523	-49	1	53.39	-49	1	51.74	-49	1	38.735
-48	1	59.555	-48	1	48.403	-48	1	53.171	-48	1	52.538	-48	1	39.096
-47	1	59.499	-47	1	49.366	-47	1	52.991	-47	1	53.313	-47	1	39.632
-46	1	59.499	-46	1	50.167	-46	1	53.065	-46	1	53.982	-46	1	40.007
-45	1	59.404	-45	1	51.107	-45	1	53.288	-45	1	54.666	-45	1	40.411
-44	1	59.379	-44	1	52.034	-44	1	53.923	-44	1	55.176	-44	1	40.899
-43	1	59.523	-43	1	53.449	-43	1	54.752	-43	1	55.667	-43	1	41.312
-42	1	59.833	-42	1	55.524	-42	1	56.975	-42	1	56.266	-42	1	42.26
-105	2	64.353	-105	2	60.317	-105	2	66.847	-105	2	52.578	-105	2	39.883
-104	2	71.136	-104	2	62.209	-104	2	71.441	-104	2	59.621	-104	2	55.232
-103	2	71.589	-103	2	61.831	-103	2	72.843	-103	2	60.599	-103	2	68.493
-102	2	69.431	-102	2	62	-102	2	72.816	-102	2	60.277	-102	2	70.756
-101	2	66.523	-101	2	63.685	-101	2	72.491	-101	2	60.84	-101	2	69.402
-100	2	63.898	-100	2	67.136	-100	2	72.674	-100	2	62.973	-100	2	67.507
-99	2	63.713	-99	2	71.337	-99	2	73.04	-99	2	66.664	-99	2	66.343
-98	2	64.366	-98	2	75.556	-98	2	73.078	-98	2	70.073	-98	2	64.35
-97	2	65.246	-97	2	81.027	-97	2	72.613	-97	2	71.77	-97	2	62.376
-96	2	64.449	-96	2	86.463	-96	2	71.506	-96	2	70.089	-96	2	61.434
-95	2	62.964	-95	2	91.381	-95	2	70.209	-95	2	66.634	-95	2	61.37
-94	2	61.093	-94	2	95.099	-94	2	69.529	-94	2	62.155	-94	2	60.874
-93	2	60.346	-93	2	97.835	-93	2	69.229	-93	2	59.359	-93	2	59.879
-92	2	63.323	-92	2	99.844	-92	2	68.603	-92	2	58.487	-92	2	57.993
-91	2	68.577	-91	2	101	-91	2	67.299	-91	2	59.452	-91	2	56.062
-90	2	78.111	-90	2	101.26	-90	2	65.662	-90	2	61.353	-90	2	54.394
-89	2	84.063	-89	2	100.83	-89	2	63.567	-89	2	62.976	-89	2	53.593
-88	2	87.349	-88	2	99.968	-88	2	62.224	-88	2	63.828	-88	2	54.548
-87	2	88.896	-87	2	97.923	-87	2	62.708	-87	2	64.25	-87	2	56.967
-86	2	83.91	-86	2	94.039	-86	2	63.914	-86	2	65.421	-86	2	59.806
-85	2	78.898	-85	2	88.5	-85	2	65.88	-85	2	65.938	-85	2	62.742
-84	2	79.771	-84	2	85.145	-84	2	68.109	-84	2	67.471	-84	2	65.48
-83	2	83.663	-83	2	82.891	-83	2	69.558	-83	2	71.308	-83	2	68.278
-82	2	89.046	-82	2	81.095	-82	2	70.118	-82	2	76.989	-82	2	71.382
-81	2	93.336	-81	2	80.299	-81	2	70.45	-81	2	81.373	-81	2	72.349
-80	2	97.293	-80	2	81.674	-80	2	70.416	-80	2	82.779	-80	2	72.384
-79	2	99.504	-79	2	84.596	-79	2	70.438	-79	2	81.291	-79	2	71.725
-78	2	100.08	-78	2	88.007	-78	2	71.081	-78	2	78.402	-78	2	70.532
-77	2	99.877	-77	2	91.021	-77	2	72.776	-77	2	74.713	-77	2	68.631
-76	2	99.866	-76	2	93.065	-76	2	74.01	-76	2	71.687	-76	2	67.052
-75	2	99.187	-75	2	93.028	-75	2	75.033	-75	2	69.539	-75	2	66.306
-74	2	97.89	-74	2	90.656	-74	2	75.353	-74	2	70.962	-74	2	67.081
-73	2	96.641	-73	2	86.776	-73	2	75.153	-73	2	73.774	-73	2	68.178
-72	2	96.661	-72	2	83.394	-72	2	74.732	-72	2	74.289	-72	2	69.64
-71	2	99.535	-71	2	80.927	-71	2	73.257	-71	2	72.917	-71	2	70.237
-70	2	107.82	-70	2	79.163	-70	2	72.203	-70	2	72.15	-70	2	70.254
-69	2	117.09	-69	2	77.002	-69	2	72.771	-69	2	72.546	-69	2	68.524
-68	2	124.78	-68	2	75.097	-68	2	73.396	-68	2	74.259	-68	2	65.927
-67	2	127.27	-67	2	73.315	-67	2	74.154	-67	2	76.113	-67	2	64.245
-66	2	129.27	-66	2	71.86	-66	2	77.731	-66	2	76.887	-66	2	63.288
-65	2	130.15	-65	2	70.685	-65	2	83.996	-65	2	76.93	-65	2	64.115
-64	2	131.13	-64	2	71.181	-64	2	87.808	-64	2	76.583	-64	2	64.284
-63	2	133.07	-63	2	72.543	-63	2	89.262	-63	2	77.482	-63	2	64.395
-62	2	134.54	-62	2	75.05	-62	2	88.54	-62	2	78.319	-62	2	63.797
-61	2	135.13	-61	2	76.971	-61	2	88.636	-61	2	79.524	-61	2	62.718
-60	2	134.17	-60	2	79.366	-60	2	88.838	-60	2	79.523	-60	2	61.479
-59	2	131.67	-59	2	79.873	-59	2	90.421	-59	2	78.941	-59	2	60.625
-58	2	127.53	-58	2	82.89	-58	2	94.186	-58	2	78.8	-58	2	59.84
-57	2	121.86	-57	2	85.205	-57	2	100.33	-57	2	78.001	-57	2	59.439
-56	2	117.59	-56	2	86.312	-56	2	107.12	-56	2	78.54	-56	2	58.971
-55	2	115.4	-55	2	87.019	-55	2	113.57	-55	2	79.849	-55	2	58.961
-54	2	117.09	-54	2	88.369	-54	2	117.85	-54	2	82.721	-54	2	58.835
-53	2	119.19	-53	2	90.768	-53	2	117.66	-53	2	86.934	-53	2	59.096
-52	2	120.58	-52	2	93.458	-52	2	116.11	-52	2	89.932	-52	2	59.429
-51	2	119.42	-51	2	96.805	-51	2	114.14	-51	2	93.81	-51	2	61.687
-50	2	115.84	-50	2	102.94	-50	2	110.82	-50	2	97.188	-50	2	63.072
-49	2	110.77	-49	2	102.93	-49	2	111.29	-49	2	99.047	-49	2	65.184
-48	2	106.05	-48	2	101.89	-48	2	107.75	-48	2	102.64	-48	2	66.478
-47	2	100.36	-47	2	97.953	-47	2	104.88	-47	2	102.41	-47	2	66.897
-46	2	96.439	-46	2	90.424	-46	2	100.55	-46	2	101.61	-46	2	66.407
-45	2	93.244	-45	2	92.093	-45	2	95.149	-45	2	98.192	-45	2	68.134
-44	2	92.562	-44	2	97.043	-44	2	95.068	-44	2	90.396	-44	2	68.436
-43	2	92.758	-43	2	110.4	-43	2	98.224	-43	2	85.76	-43	2	66.302
-42	2	90.79	-42	2	121.65	-42	2	111.81	-42	2	85.433	-42	2	64.914
-105	3	128.1	-105	3	118.44	-105	3	126.85	-105	3	100.53	-105	3	105.77
-104	3	143.18	-104	3	118.35	-104	3	129.31	-104	3	114.83	-104	3	130
-103	3	138.48	-103	3	110.98	-103	3	130.17	-103	3	107.56	-103	3	133.44
-102	3	126.07	-102	3	112.04	-102	3	129.52	-102	3	98.022	-102	3	122.67
-101	3	115.55	-101	3	120.6	-101	3	126.95	-101	3	102.34	-101	3	109.57
-100	3	109.61	-100	3	136.54	-100	3	123.25	-100	3	112.14	-100	3	103.84
-99	3	113.54	-99	3	150.45	-99	3	119.59	-99	3	117.19	-99	3	102.12
-98	3	121.23	-98	3	159.72	-98	3	117.54	-98	3	123.38	-98	3	100.49
-97	3	130.97	-97	3	171.09	-97	3	114.34	-97	3	130.18	-97	3	99.768
-96	3	126.76	-96	3	175.35	-96	3	110.63	-96	3	128.56	-96	3	100.48
-95	3	117.38	-95	3	174.88	-95	3	108.74	-95	3	123.16	-95	3	100.3
-94	3	110.59	-94	3	173.65	-94	3	109.32	-94	3	114.11	-94	3	96.614
-93	3	111.42	-93	3	170.81	-93	3	112.15	-93	3	107.26	-93	3	90.441
-92	3	128	-92	3	165.84	-92	3	113.73	-92	3	105.56	-92	3	83.458
-91	3	150.73	-91	3	160	-91	3	113.42	-91	3	103.65	-91	3	80.241
-90	3	171.98	-90	3	154.89	-90	3	110.93	-90	3	102.27	-90	3	81.941
-89	3	171.89	-89	3	151.9	-89	3	108.37	-89	3	101.27	-89	3	86.362
-88	3	171.77	-88	3	152.25	-88	3	107.55	-88	3	102.01	-88	3	93.526
-87	3	171.46	-87	3	149.27	-87	3	110.71	-87	3	103.19	-87	3	100.56
-86	3	156.21	-86	3	142.13	-86	3	115.86	-86	3	108.9	-86	3	104.55
-85	3	131.48	-85	3	134.21	-85	3	120.94	-85	3	111.02	-85	3	108.98
-84	3	133.15	-84	3	133.51	-84	3	123.76	-84	3	117.13	-84	3	111.86
-83	3	150.69	-83	3	136.09	-83	3	122.24	-83	3	124.16	-83	3	114.87
-82	3	167.81	-82	3	135.14	-82	3	117.95	-82	3	127.76	-82	3	117.49
-81	3	176.97	-81	3	133.22	-81	3	113.13	-81	3	129.57	-81	3	115.4
-80	3	178.77	-80	3	135.86	-80	3	114.65	-80	3	126.87	-80	3	113.25
-79	3	173.72	-79	3	138.95	-79	3	116.76	-79	3	121.13	-79	3	112.98
-78	3	167.38	-78	3	141.97	-78	3	119.66	-78	3	117.94	-78	3	112.49
-77	3	162.57	-77	3	143.81	-77	3	122.48	-77	3	114.43	-77	3	110.73
-76	3	161.92	-76	3	143.19	-76	3	123.53	-76	3	111.34	-76	3	109.95
-75	3	158.64	-75	3	140.48	-75	3	123.68	-75	3	113.15	-75	3	108.77
-74	3	153.96	-74	3	136.23	-74	3	123.04	-74	3	121.76	-74	3	107.68
-73	3	155.1	-73	3	128.7	-73	3	122.93	-73	3	133.21	-73	3	106.63
-72	3	159.17	-72	3	121.43	-72	3	123.67	-72	3	133.3	-72	3	105.45
-71	3	177.4	-71	3	123.12	-71	3	121.54	-71	3	125.28	-71	3	103.86
-70	3	215.18	-70	3	122.46	-70	3	122.11	-70	3	121.78	-70	3	101.6
-69	3	220.03	-69	3	119.78	-69	3	121.99	-69	3	124.27	-69	3	98.604
-68	3	207.35	-68	3	116.05	-68	3	119.32	-68	3	130.29	-68	3	94.258
-67	3	203.16	-67	3	113.15	-67	3	118.61	-67	3	134.53	-67	3	94.586
-66	3	204.88	-66	3	110.12	-66	3	131	-66	3	133.44	-66	3	97.76
-65	3	209.36	-65	3	109.33	-65	3	150.55	-65	3	129.53	-65	3	102.76
-64	3	214.55	-64	3	113.91	-64	3	152.41	-64	3	125.22	-64	3	103.88
-63	3	224.53	-63	3	127.68	-63	3	146.35	-63	3	125.42	-63	3	103.65
-62	3	222.96	-62	3	146.22	-62	3	144.51	-62	3	126.64	-62	3	102.14
-61	3	215.67	-61	3	162.21	-61	3	145.42	-61	3	128.27	-61	3	100.12
-60	3	205.8	-60	3	169.98	-60	3	147.7	-60	3	130.9	-60	3	99.802
-59	3	202.89	-59	3	176.66	-59	3	155.37	-59	3	128.86	-59	3	100.36
-58	3	196.32	-58	3	185.19	-58	3	171.96	-58	3	127.05	-58	3	100.82
-57	3	188.85	-57	3	189.84	-57	3	186.28	-57	3	125.69	-57	3	100.07
-56	3	183.9	-56	3	181.76	-56	3	200.94	-56	3	129.2	-56	3	100.11
-55	3	182.43	-55	3	175.67	-55	3	213.56	-55	3	137.91	-55	3	101.8
-54	3	185.14	-54	3	174.55	-54	3	212.12	-54	3	153.42	-54	3	104.53
-53	3	190.58	-53	3	183.06	-53	3	205.43	-53	3	168.56	-53	3	107.63
-52	3	193.62	-52	3	185.03	-52	3	196.9	-52	3	177.04	-52	3	110.21
-51	3	189.91	-51	3	198.26	-51	3	191.2	-51	3	186.76	-51	3	115.17
-50	3	182.41	-50	3	216.43	-50	3	182.02	-50	3	197.27	-50	3	117.28
-49	3	173.62	-49	3	218.27	-49	3	177.91	-49	3	206.71	-49	3	115.52
-48	3	167.06	-48	3	210.52	-48	3	172.25	-48	3	216.32	-48	3	119.26
-47	3	161.61	-47	3	191.12	-47	3	166.12	-47	3	209.52	-47	3	116.51
-46	3	159.28	-46	3	155.21	-46	3	161.73	-46	3	201.82	-46	3	118.07
-45	3	157.75	-45	3	174.5	-45	3	148.13	-45	3	190.05	-45	3	130.32
-44	3	162.68	-44	3	245.13	-44	3	147.98	-44	3	159.11	-44	3	135.79
-43	3	165.62	-43	3	248.12	-43	3	171.75	-43	3	129.19	-43	3	125.6
-42	3	158.25	-42	3	236.87	-42	3	246.31	-42	3	134.04	-42	3	107.69
-105	4	191.04	-105	4	187.06	-105	4	152.19	-105	4	141.85	-105	4	166.49
-104	4	187.99	-104	4	189.94	-104	4	150.36	-104	4	146.52	-104	4	169.21
-103	4	187.38	-103	4	198.95	-103	4	144.64	-103	4	138.41	-103	4	166.79
-102	4	190.09	-102	4	205.5	-102	4	145.98	-102	4	134.35	-102	4	160.14
-101	4	189.48	-101	4	194.6	-101	4	148.23	-101	4	138.58	-101	4	147.96
-100	4	185.59	-100	4	192.9	-100	4	159.48	-100	4	144.75	-100	4	139.63
-99	4	188.93	-99	4	194.07	-99	4	180.73	-99	4	152.36	-99	4	138.29
-98	4	200.74	-98	4	203.74	-98	4	192.62	-98	4	165.73	-98	4	138.16
-97	4	204.74	-97	4	214.35	-97	4	190.06	-97	4	172.31	-97	4	134.43
-96	4	191.31	-96	4	207.32	-96	4	185.98	-96	4	167.74	-96	4	136.07
-95	4	172.76	-95	4	203.32	-95	4	180.31	-95	4	161.15	-95	4	144.61
-94	4	163.91	-94	4	205.48	-94	4	173.27	-94	4	154.85	-94	4	147.98
-93	4	186.61	-93	4	204.31	-93	4	164.77	-93	4	151.1	-93	4	148.29
-92	4	218.35	-92	4	197.83	-92	4	157.61	-92	4	150.31	-92	4	145.68
-91	4	217.25	-91	4	188.93	-91	4	156.52	-91	4	149.35	-91	4	141.02
-90	4	200.47	-90	4	193.53	-90	4	157.2	-90	4	148.28	-90	4	140.73
-89	4	188.19	-89	4	215.36	-89	4	164.76	-89	4	143.51	-89	4	144.14
-88	4	187.3	-88	4	215.54	-88	4	176.09	-88	4	141.65	-88	4	145.58
-87	4	187.43	-87	4	207.39	-87	4	179.49	-87	4	141.49	-87	4	147.03
-86	4	191.06	-86	4	201.62	-86	4	182.27	-86	4	152.4	-86	4	145.57
-85	4	201.53	-85	4	197.37	-85	4	190.5	-85	4	172.06	-85	4	143.92
-84	4	212.73	-84	4	194.04	-84	4	195.09	-84	4	181	-84	4	142.18
-83	4	224.7	-83	4	195.32	-83	4	179.55	-83	4	177.15	-83	4	149.43
-82	4	219.65	-82	4	194.88	-82	4	161.3	-82	4	174.11	-82	4	161.26
-81	4	231.81	-81	4	192.69	-81	4	187.02	-81	4	174.25	-81	4	158.51
-80	4	233.3	-80	4	191.86	-80	4	221.02	-80	4	161.22	-80	4	162.61
-79	4	216.78	-79	4	190.41	-79	4	228.93	-79	4	152.35	-79	4	168.05
-78	4	208.02	-78	4	188.05	-78	4	212.58	-78	4	161.83	-78	4	162.16
-77	4	203.19	-77	4	186.59	-77	4	187.3	-77	4	168.91	-77	4	159.09
-76	4	206.12	-76	4	180.24	-76	4	181.68	-76	4	176.96	-76	4	156.12
-75	4	214.4	-75	4	171.3	-75	4	185.48	-75	4	188.26	-75	4	148.18
-74	4	219.05	-74	4	163.87	-74	4	188.66	-74	4	191.97	-74	4	140.89
-73	4	224.64	-73	4	155.4	-73	4	185.75	-73	4	184.72	-73	4	136.07
-72	4	251.85	-72	4	150.39	-72	4	188.6	-72	4	175.19	-72	4	134.49
-71	4	280.53	-71	4	194.73	-71	4	196.85	-71	4	170.53	-71	4	134.55
-70	4	285.85	-70	4	194.1	-70	4	196.93	-70	4	172.92	-70	4	132.38
-69	4	282.46	-69	4	182.81	-69	4	189.05	-69	4	178.67	-69	4	129.2
-68	4	278.4	-68	4	188.94	-68	4	185.33	-68	4	183.41	-68	4	125.47
-67	4	272.96	-67	4	181.96	-67	4	202.4	-67	4	181.53	-67	4	132.03
-66	4	271.59	-66	4	179.71	-66	4	227.76	-66	4	178.34	-66	4	150.64
-65	4	281.57	-65	4	191.48	-65	4	238.03	-65	4	173.56	-65	4	156.44
-64	4	295.48	-64	4	204.36	-64	4	239.54	-64	4	181.2	-64	4	152.85
-63	4	304.86	-63	4	250.12	-63	4	243.18	-63	4	185.58	-63	4	153.04
-62	4	298.74	-62	4	291.17	-62	4	244.35	-62	4	173.45	-62	4	151.7
-61	4	294.82	-61	4	295.63	-61	4	241.22	-61	4	174.5	-61	4	154.6
-60	4	297.07	-60	4	278.95	-60	4	241.16	-60	4	205.92	-60	4	167.14
-59	4	289.81	-59	4	273.12	-59	4	254.49	-59	4	222.84	-59	4	178.65
-58	4	270.09	-58	4	275.83	-58	4	269.69	-58	4	231.44	-58	4	186.55
-57	4	260.47	-57	4	274.08	-57	4	273.2	-57	4	247.88	-57	4	185.15
-56	4	263.29	-56	4	279.63	-56	4	276.08	-56	4	274.99	-56	4	181.53
-55	4	268.75	-55	4	280.3	-55	4	269.78	-55	4	286.54	-55	4	180.5
-54	4	279.28	-54	4	275.29	-54	4	267.32	-54	4	273.13	-54	4	183.52
-53	4	285.33	-53	4	271.24	-53	4	274.21	-53	4	268.85	-53	4	189.28
-52	4	285.41	-52	4	278.46	-52	4	280.54	-52	4	294.41	-52	4	195.23
-51	4	287.67	-51	4	298.75	-51	4	270.1	-51	4	322.33	-51	4	195.21
-50	4	286.83	-50	4	315.03	-50	4	257.21	-50	4	335.99	-50	4	194.21
-49	4	280.1	-49	4	308.05	-49	4	242.72	-49	4	325.5	-49	4	208.78
-48	4	268.17	-48	4	291.14	-48	4	231.92	-48	4	298.09	-48	4	231.85
-47	4	253.73	-47	4	273.79	-47	4	217.88	-47	4	269.62	-47	4	238.41
-46	4	240.32	-46	4	264.19	-46	4	217.12	-46	4	246.7	-46	4	235.23
-45	4	228.64	-45	4	306.78	-45	4	212.8	-45	4	224.47	-45	4	227.63
-44	4	223.41	-44	4	327.18	-44	4	256.71	-44	4	205.4	-44	4	193.46
-43	4	233.52	-43	4	324.02	-43	4	333.75	-43	4	177.73	-43	4	174.5
-42	4	236.46	-42	4	331.81	-42	4	391.54	-42	4	250.86	-42	4	161.03
-105	5	223.42	-105	5	228.54	-105	5	187.86	-105	5	177.31	-105	5	181.03
-104	5	224.28	-104	5	229.08	-104	5	188.58	-104	5	178.97	-104	5	182.84
-103	5	228.76	-103	5	228.51	-103	5	194.54	-103	5	183.69	-103	5	183.7
-102	5	234.26	-102	5	226.1	-102	5	204.93	-102	5	186.87	-102	5	181.54
-101	5	237.28	-101	5	223.56	-101	5	212.75	-101	5	187.97	-101	5	179.08
-100	5	237.89	-100	5	225.34	-100	5	218.81	-100	5	187.41	-100	5	178.81
-99	5	238.26	-99	5	227.56	-99	5	221.17	-99	5	185.9	-99	5	179.35
-98	5	240.01	-98	5	229.81	-98	5	221.68	-98	5	184.42	-98	5	180.82
-97	5	242.07	-97	5	231.89	-97	5	220.43	-97	5	181.08	-97	5	183.1
-96	5	241.19	-96	5	233.53	-96	5	217.59	-96	5	179.05	-96	5	184.14
-95	5	239.82	-95	5	235.39	-95	5	216.09	-95	5	180.49	-95	5	181.87
-94	5	239.56	-94	5	236.57	-94	5	216.24	-94	5	185.75	-94	5	177.75
-93	5	239.07	-93	5	236.31	-93	5	217.18	-93	5	191.08	-93	5	173.51
-92	5	235.98	-92	5	236.23	-92	5	220.31	-92	5	194.24	-92	5	171.3
-91	5	229.44	-91	5	236.56	-91	5	225.86	-91	5	193.76	-91	5	170.69
-90	5	223.25	-90	5	239.07	-90	5	230.41	-90	5	188.83	-90	5	171.88
-89	5	224.96	-89	5	241.27	-89	5	237.47	-89	5	182.85	-89	5	174.29
-88	5	231.44	-88	5	240.47	-88	5	244.36	-88	5	183.15	-88	5	176.45
-87	5	238.11	-87	5	240.13	-87	5	246.2	-87	5	191.14	-87	5	177.89
-86	5	244.47	-86	5	241.78	-86	5	246.67	-86	5	203.98	-86	5	177.29
-85	5	252.6	-85	5	242.78	-85	5	248.14	-85	5	214.03	-85	5	175.95
-84	5	254.95	-84	5	242.59	-84	5	251.01	-84	5	220.32	-84	5	176.62
-83	5	255.77	-83	5	242.96	-83	5	255.69	-83	5	223.82	-83	5	180.53
-82	5	256.18	-82	5	242.84	-82	5	263.86	-82	5	218.77	-82	5	184.97
-81	5	255.14	-81	5	242.5	-81	5	271.04	-81	5	212.37	-81	5	187.28
-80	5	250.34	-80	5	242.69	-80	5	270.42	-80	5	208.04	-80	5	188.68
-79	5	244.82	-79	5	243.71	-79	5	263.1	-79	5	209.27	-79	5	187.67
-78	5	243	-78	5	245.7	-78	5	254.43	-78	5	215.23	-78	5	183.92
-77	5	247.53	-77	5	247.97	-77	5	247.73	-77	5	218.28	-77	5	182.37
-76	5	258.43	-76	5	241.79	-76	5	245.06	-76	5	221.35	-76	5	181.2
-75	5	273.62	-75	5	234.03	-75	5	242.22	-75	5	224.8	-75	5	179.63
-74	5	287.62	-74	5	229.57	-74	5	236.99	-74	5	226.74	-74	5	179.19
-73	5	299.25	-73	5	234.65	-73	5	235.9	-73	5	228.52	-73	5	180.81
-72	5	308.05	-72	5	250.84	-72	5	241.74	-72	5	229.44	-72	5	183.35
-71	5	315.97	-71	5	269.08	-71	5	248.68	-71	5	234.75	-71	5	185.72
-70	5	323.71	-70	5	275.46	-70	5	255.06	-70	5	242.43	-70	5	187.13
-69	5	331.35	-69	5	282.36	-69	5	260.45	-69	5	249.01	-69	5	184.42
-68	5	336.65	-68	5	294.67	-68	5	268.52	-68	5	255.24	-68	5	182.1
-67	5	340.57	-67	5	306.48	-67	5	280.8	-67	5	256.89	-67	5	183.59
-66	5	344.16	-66	5	319.02	-66	5	292.47	-66	5	255.12	-66	5	186.21
-65	5	347.43	-65	5	327.52	-65	5	298.41	-65	5	252.35	-65	5	189.05
-64	5	347.44	-64	5	332.5	-64	5	301.12	-64	5	251.34	-64	5	195.78
-63	5	345.15	-63	5	342.55	-63	5	304.48	-63	5	256.32	-63	5	204.86
-62	5	343	-62	5	346.01	-62	5	308.09	-62	5	269.28	-62	5	207.24
-61	5	341.07	-61	5	349.77	-61	5	311.47	-61	5	292.89	-61	5	205.89
-60	5	341.36	-60	5	355.69	-60	5	314.52	-60	5	316.73	-60	5	211.82
-59	5	341.14	-59	5	364.93	-59	5	317.36	-59	5	334.87	-59	5	223.13
-58	5	341.13	-58	5	371.58	-58	5	319.74	-58	5	349.66	-58	5	234.64
-57	5	343.99	-57	5	373.29	-57	5	320.58	-57	5	363.29	-57	5	243.4
-56	5	343.33	-56	5	369.67	-56	5	322.12	-56	5	370.55	-56	5	250.63
-55	5	342.62	-55	5	362.64	-55	5	325.39	-55	5	371.99	-55	5	255.81
-54	5	344.42	-54	5	357.41	-54	5	329.63	-54	5	370.54	-54	5	259.58
-53	5	348.76	-53	5	356.63	-53	5	337.36	-53	5	376.11	-53	5	264.11
-52	5	353.55	-52	5	361.79	-52	5	340.11	-52	5	383.32	-52	5	270.38
-51	5	357.67	-51	5	368.36	-51	5	335.91	-51	5	383.61	-51	5	277.3
-50	5	356.85	-50	5	371.07	-50	5	329.15	-50	5	375.82	-50	5	285.32
-49	5	353.6	-49	5	365.21	-49	5	322.31	-49	5	361.68	-49	5	293.05
-48	5	348.33	-48	5	360.65	-48	5	320.67	-48	5	343.92	-48	5	297.41
-47	5	347.17	-47	5	357.99	-47	5	318.29	-47	5	326.23	-47	5	296.46
-46	5	350.02	-46	5	357.87	-46	5	326.45	-46	5	309.27	-46	5	290.87
-45	5	354.96	-45	5	366.33	-45	5	347.32	-45	5	296.11	-45	5	279.68
-44	5	357.97	-44	5	371.44	-44	5	388.18	-44	5	288.97	-44	5	266.65
-43	5	356.67	-43	5	378.26	-43	5	415.92	-43	5	320.55	-43	5	260.29
-42	5	349.15	-42	5	387.43	-42	5	426.29	-42	5	416.49	-42	5	270.41
-105	6	243	-105	6	230.21	-105	6	219.59	-105	6	197.61	-105	6	189.58
-104	6	243.98	-104	6	230.4	-104	6	220.79	-104	6	197.78	-104	6	190.05
-103	6	246.37	-103	6	230.92	-103	6	225.17	-103	6	197.85	-103	6	190.93
-102	6	248.37	-102	6	231.05	-102	6	227.68	-102	6	197.95	-102	6	191.45
-101	6	249.52	-101	6	231.4	-101	6	229.14	-101	6	198.09	-101	6	192.14
-100	6	249.98	-100	6	232.36	-100	6	230.92	-100	6	198.41	-100	6	192.29
-99	6	250.06	-99	6	234	-99	6	233.12	-99	6	199.43	-99	6	192.09
-98	6	249.83	-98	6	236.07	-98	6	235.55	-98	6	201.12	-98	6	191.67
-97	6	249.58	-97	6	238.34	-97	6	238.05	-97	6	203.02	-97	6	191.05
-96	6	249.44	-96	6	240.78	-96	6	240.62	-96	6	204.96	-96	6	190.13
-95	6	249.21	-95	6	243.29	-95	6	243.55	-95	6	206.84	-95	6	188.76
-94	6	248.66	-94	6	246.35	-94	6	247.2	-94	6	208.52	-94	6	187.28
-93	6	248.13	-93	6	250.53	-93	6	252.12	-93	6	209.8	-93	6	186.23
-92	6	248.13	-92	6	254.82	-92	6	257.96	-92	6	210.56	-92	6	185.68
-91	6	248.71	-91	6	258.59	-91	6	262.57	-91	6	211.77	-91	6	185.32
-90	6	249.56	-90	6	261.88	-90	6	265.39	-90	6	214.08	-90	6	185.03
-89	6	250.64	-89	6	265.38	-89	6	267.59	-89	6	218.01	-89	6	185.35
-88	6	251.98	-88	6	268.78	-88	6	269.77	-88	6	222.78	-88	6	186.22
-87	6	253.37	-87	6	272.17	-87	6	271.85	-87	6	227.57	-87	6	187.48
-86	6	254.98	-86	6	275.88	-86	6	274.09	-86	6	231.98	-86	6	188.85
-85	6	256.42	-85	6	279.79	-85	6	276.15	-85	6	237.13	-85	6	190.78
-84	6	257.52	-84	6	284.46	-84	6	277.8	-84	6	243.2	-84	6	193.18
-83	6	258.67	-83	6	287.55	-83	6	278.65	-83	6	248.59	-83	6	196.03
-82	6	260.08	-82	6	290.24	-82	6	278.5	-82	6	253.14	-82	6	198.85
-81	6	261.68	-81	6	292.07	-81	6	277.54	-81	6	257.67	-81	6	201.83
-80	6	263.47	-80	6	294.13	-80	6	276.24	-80	6	262.14	-80	6	205.15
-79	6	266.09	-79	6	295.97	-79	6	274.93	-79	6	266.76	-79	6	208.92
-78	6	270.6	-78	6	298.2	-78	6	274.37	-78	6	271.38	-78	6	213.04
-77	6	276.36	-77	6	300.72	-77	6	274.62	-77	6	275.11	-77	6	217.26
-76	6	283.14	-76	6	303.5	-76	6	274.77	-76	6	277.97	-76	6	220.76
-75	6	291.79	-75	6	306.66	-75	6	275.83	-75	6	280.63	-75	6	223.22
-74	6	299.82	-74	6	310.61	-74	6	279.41	-74	6	283	-74	6	224.84
-73	6	307.35	-73	6	315.34	-73	6	285.12	-73	6	284.92	-73	6	225.75
-72	6	314.73	-72	6	320.06	-72	6	292.14	-72	6	285.82	-72	6	225.44
-71	6	323.06	-71	6	324.18	-71	6	298.81	-71	6	286.68	-71	6	224.32
-70	6	332.68	-70	6	328.22	-70	6	304.04	-70	6	287.73	-70	6	222.78
-69	6	342	-69	6	332.9	-69	6	307.95	-69	6	289.77	-69	6	221.64
-68	6	349.1	-68	6	338.55	-68	6	310.93	-68	6	293.28	-68	6	222.4
-67	6	354.81	-67	6	344.01	-67	6	313.02	-67	6	298.27	-67	6	224.73
-66	6	360.3	-66	6	349.36	-66	6	314.28	-66	6	305.06	-66	6	228.61
-65	6	362.06	-65	6	354.16	-65	6	314.92	-65	6	313.46	-65	6	233.94
-64	6	363.45	-64	6	358.73	-64	6	316.1	-64	6	323.13	-64	6	240.46
-63	6	363.3	-63	6	363.36	-63	6	317.88	-63	6	334.33	-63	6	247.2
-62	6	363.36	-62	6	367.78	-62	6	319.74	-62	6	346.95	-62	6	251.92
-61	6	362.74	-61	6	372.34	-61	6	321.63	-61	6	358.45	-61	6	256.75
-60	6	363.38	-60	6	376.39	-60	6	323.85	-60	6	368.86	-60	6	263.02
-59	6	362.96	-59	6	380.4	-59	6	327.35	-59	6	378.01	-59	6	268.66
-58	6	362.9	-58	6	383.65	-58	6	331.86	-58	6	385.41	-58	6	270.42
-57	6	362.11	-57	6	386.15	-57	6	336.52	-57	6	391.05	-57	6	271.29
-56	6	360.97	-56	6	388.14	-56	6	340.92	-56	6	395.83	-56	6	273.08
-55	6	362.52	-55	6	390.15	-55	6	345.7	-55	6	400.28	-55	6	276.06
-54	6	365.06	-54	6	391.72	-54	6	351.02	-54	6	404.11	-54	6	279.62
-53	6	368.52	-53	6	390.61	-53	6	356.73	-53	6	407.4	-53	6	283.66
-52	6	374.55	-52	6	386.83	-52	6	361.59	-52	6	409.26	-52	6	288.11
-51	6	381.53	-51	6	382.47	-51	6	365.68	-51	6	408.57	-51	6	293.65
-50	6	388.56	-50	6	380.76	-50	6	369.48	-50	6	405.7	-50	6	300.19
-49	6	394.86	-49	6	380.08	-49	6	373.89	-49	6	402.32	-49	6	308.74
-48	6	400.67	-48	6	380.55	-48	6	379.42	-48	6	400.98	-48	6	318.75
-47	6	405.36	-47	6	381.72	-47	6	385.49	-47	6	403.76	-47	6	328.92
-46	6	410.98	-46	6	383.21	-46	6	392.75	-46	6	407.93	-46	6	338.17
-45	6	417.86	-45	6	383.99	-45	6	400.54	-45	6	413.54	-45	6	345.57
-44	6	424.33	-44	6	385.03	-44	6	405.21	-44	6	426.65	-44	6	350.48
-43	6	428.47	-43	6	388.4	-43	6	409.84	-43	6	451.9	-43	6	354.54
-42	6	431.45	-42	6	392.82	-42	6	413.7	-42	6	474.07	-42	6	363.34
-122	0	20	-122	0	20	-122	0	20	-122	0	20	-122	0	20
-121.5	0	20	-121.5	0	20	-121.5	0	20	-121.5	0	20	-121.5	0	20
-121	0	20	-121	0	20	-121	0	20	-121	0	20	-121	0	20
-120.5	0	20	-120.5	0	20	-120.5	0	20	-120.5	0	20	-120.5	0	20
-120	0	20	-120	0	20	-120	0	20	-120	0	20	-120	0	20
-119.5	0	20	-119.5	0	20	-119.5	0	20	-119.5	0	20	-119.5	0	20
-119	0	20	-119	0	20	-119	0	20	-119	0	20	-119	0	20
-118.5	0	20	-118.5	0	20	-118.5	0	20	-118.5	0	20	-118.5	0	20
-118	0	20	-118	0	20	-118	0	20	-118	0	20	-118	0	20
-117.5	0	20	-117.5	0	20	-117.5	0	20	-117.5	0	20	-117.5	0	20
-117	0	20	-117	0	20	-117	0	20	-117	0	20	-117	0	20
-116.5	0	20	-116.5	0	20	-116.5	0	20	-116.5	0	20	-116.5	0	20
-116	0	20	-116	0	20	-116	0	20	-116	0	20	-116	0	20
-115.5	0	20	-115.5	0	20	-115.5	0	20	-115.5	0	20	-115.5	0	20
-115	0	20	-115	0	20	-115	0	20	-115	0	20	-115	0	20
-114.5	0	20	-114.5	0	20	-114.5	0	20	-114.5	0	20	-114.5	0	20
-114	0	20	-114	0	20	-114	0	20	-114	0	20	-114	0	20
-113.5	0	20	-113.5	0	20	-113.5	0	20	-113.5	0	20	-113.5	0	20
-113	0	20	-113	0	20	-113	0	20	-113	0	20	-113	0	20
-112.5	0	20	-112.5	0	20	-112.5	0	20	-112.5	0	20	-112.5	0	20
-112	0	20	-112	0	20	-112	0	20	-112	0	20	-112	0	20
-111.5	0	20	-111.5	0	20	-111.5	0	20	-111.5	0	20	-111.5	0	20
-111	0	20	-111	0	20	-111	0	20	-111	0	20	-111	0	20
-110.5	0	20	-110.5	0	20	-110.5	0	20	-110.5	0	20	-110.5	0	20
-110	0	20	-110	0	20	-110	0	20	-110	0	20	-110	0	20
[truncated: 2,019 more rows]
