# Supplementary material for: Study on modular smoke extraction with solid screen in urban road tunnel fires
Source: PLoS One. 2026 Feb 17;21(2):e0342557. doi: 10.1371/journal.pone.0342557 (PMC12912539; doi:10.1371/journal.pone.0342557)
Supplement: S1 Data — (ZIP) [file pone.0342557.s001.zip › Fig7_Temperature_Distribution_Height.csv]

Fig.7a			Fig.7b			Fig.7c			Fig.7d			Fig.7e
X	Y	T	X	Y	T	X	Y	T	X	Y	T	X	Y	T
-30	0	20	-30	0	20	-30	0	20	-30	0	20	-30	0	20
-29	0	20	-29	0	20	-29	0	20	-29	0	20	-29	0	20
-28	0	20	-28	0	20	-28	0	20	-28	0	20	-28	0	20
-27	0	20	-27	0	20	-27	0	20	-27	0	20	-27	0	20
-26	0	20	-26	0	20	-26	0	20	-26	0	20	-26	0	20
-25	0	20	-25	0	20	-25	0	20	-25	0	20	-25	0	20
-24	0	20	-24	0	20	-24	0	20	-24	0	20	-24	0	20
-23	0	20	-23	0	20	-23	0	20	-23	0	20	-23	0	20
-22	0	20	-22	0	20	-22	0	20	-22	0	20	-22	0	20
-21	0	20	-21	0	20	-21	0	20	-21	0	20	-21	0	20
-20	0	20	-20	0	20	-20	0	20	-20	0	20	-20	0	20
-19	0	20	-19	0	20	-19	0	20	-19	0	20	-19	0	20
-18	0	20	-18	0	20	-18	0	20	-18	0	20	-18	0	20
-17	0	20	-17	0	20	-17	0	20	-17	0	20	-17	0	20
-16	0	20	-16	0	20	-16	0	20	-16	0	20	-16	0	20
-15	0	20	-15	0	20	-15	0	20	-15	0	20	-15	0	20
-14	0	20	-14	0	20	-14	0	20	-14	0	20	-14	0	20
-13	0	20	-13	0	20	-13	0	20	-13	0	20	-13	0	20
-12	0	20	-12	0	20	-12	0	20	-12	0	20	-12	0	20
-11	0	20	-11	0	20	-11	0	20	-11	0	20	-11	0	20
-10	0	20	-10	0	20	-10	0	20	-10	0	20	-10	0	20
-9	0	20	-9	0	20	-9	0	20	-9	0	20	-9	0	20
-8	0	20	-8	0	20	-8	0	20	-8	0	20	-8	0	20
-7	0	20	-7	0	20	-7	0	20	-7	0	20	-7	0	20
-6	0	20	-6	0	20	-6	0	20	-6	0	20	-6	0	20
-5	0	2.00E+01	-5	0	20	-5	0	20	-5	0	20	-5	0	20
-4	0	2.00E+01	-4	0	20	-4	0	20	-4	0	20	-4	0	20
-3	0	2.00E+01	-3	0	20	-3	0	20	-3	0	20	-3	0	20
-2	0	2.00E+01	-2	0	20	-2	0	20	-2	0	20	-2	0	20
-1	0	2.00E+01	-1	0	20	-1	0	20	-1	0	20	-1	0	20
0	0	2.00E+01	0	0	20	0	0	20	0	0	20	0	0	20
1	0	2.00E+01	1	0	20	1	0	20	1	0	20	1	0	20
2	0	2.00E+01	2	0	20	2	0	20	2	0	20	2	0	20
3	0	2.00E+01	3	0	20	3	0	20	3	0	20	3	0	20
4	0	2.00E+01	4	0	20	4	0	20	4	0	20	4	0	20
5	0	2.00E+01	5	0	20	5	0	20	5	0	2.00E+01	5	0	20
6	0	2.00E+01	6	0	20	6	0	20	6	0	2.00E+01	6	0	20
7	0	2.00E+01	7	0	20	7	0	20	7	0	2.00E+01	7	0	20
8	0	2.00E+01	8	0	20	8	0	20	8	0	2.00E+01	8	0	20
9	0	2.00E+01	9	0	20	9	0	20	9	0	2.00E+01	9	0	20
10	0	2.00E+01	10	0	20	10	0	20	10	0	2.00E+01	10	0	20
11	0	2.00E+01	11	0	20	11	0	20	11	0	2.00E+01	11	0	20
12	0	2.00E+01	12	0	20	12	0	20	12	0	2.00E+01	12	0	20
13	0	2.00E+01	13	0	20	13	0	20	13	0	2.00E+01	13	0	20
14	0	2.00E+01	14	0	20	14	0	20	14	0	2.00E+01	14	0	20
15	0	2.00E+01	15	0	20	15	0	20	15	0	2.00E+01	15	0	20
16	0	2.00E+01	16	0	20	16	0	20	16	0	2.00E+01	16	0	20
17	0	2.00E+01	17	0	20	17	0	20	17	0	2.00E+01	17	0	20
18	0	2.00E+01	18	0	20	18	0	20	18	0	2.00E+01	18	0	20
19	0	2.00E+01	19	0	20	19	0	20	19	0	2.00E+01	19	0	20
20	0	2.00E+01	20	0	20	20	0	20	20	0	2.00E+01	20	0	20
21	0	2.00E+01	21	0	20	21	0	20	21	0	2.00E+01	21	0	20
22	0	2.00E+01	22	0	20	22	0	20	22	0	2.00E+01	22	0	20
23	0	2.00E+01	23	0	20	23	0	20	23	0	2.00E+01	23	0	20
24	0	2.00E+01	24	0	20	24	0	20	24	0	2.00E+01	24	0	20
25	0	2.00E+01	25	0	20	25	0	20	25	0	2.00E+01	25	0	20
26	0	2.00E+01	26	0	20	26	0	20	26	0	2.00E+01	26	0	20
27	0	2.00E+01	27	0	20	27	0	20	27	0	2.00E+01	27	0	20
28	0	2.00E+01	28	0	20	28	0	20	28	0	2.00E+01	28	0	20
29	0	2.00E+01	29	0	20	29	0	20	29	0	2.00E+01	29	0	20
30	0	2.00E+01	30	0	20	30	0	20	30	0	2.00E+01	30	0	20
-30	1	6.82E+01	-30	1	60.725	-30	1	73.477	-30	1	7.50E+01	-30	1	76.039
-29	1	6.98E+01	-29	1	61.985	-29	1	75.217	-29	1	8.00E+01	-29	1	79.725
-28	1	7.12E+01	-28	1	63.492	-28	1	77.722	-28	1	8.39E+01	-28	1	82.756
-27	1	7.21E+01	-27	1	64.998	-27	1	80.418	-27	1	8.68E+01	-27	1	83.906
-26	1	7.28E+01	-26	1	67.352	-26	1	83.549	-26	1	8.80E+01	-26	1	85.247
-25	1	7.37E+01	-25	1	70.14	-25	1	85.21	-25	1	8.90E+01	-25	1	85.699
-24	1	7.56E+01	-24	1	73.046	-24	1	85.455	-24	1	8.99E+01	-24	1	87.106
-23	1	7.82E+01	-23	1	75.106	-23	1	85.043	-23	1	9.12E+01	-23	1	87.399
-22	1	8.21E+01	-22	1	77.018	-22	1	84.64	-22	1	9.26E+01	-22	1	88.687
-21	1	8.55E+01	-21	1	78.701	-21	1	84.029	-21	1	9.45E+01	-21	1	90.012
-20	1	8.89E+01	-20	1	80.151	-20	1	83.67	-20	1	9.70E+01	-20	1	93.376
-19	1	9.21E+01	-19	1	81.611	-19	1	83.807	-19	1	1.02E+02	-19	1	97.53
-18	1	9.49E+01	-18	1	83.276	-18	1	84.627	-18	1	1.06E+02	-18	1	104.17
-17	1	9.76E+01	-17	1	85.063	-17	1	86.13	-17	1	1.11E+02	-17	1	110.72
-16	1	1.00E+02	-16	1	87.378	-16	1	88.371	-16	1	1.16E+02	-16	1	116.98
-15	1	1.03E+02	-15	1	89.874	-15	1	91.029	-15	1	1.21E+02	-15	1	122.58
-14	1	1.05E+02	-14	1	92.201	-14	1	93.882	-14	1	1.24E+02	-14	1	127.61
-13	1	1.08E+02	-13	1	94.721	-13	1	96.737	-13	1	1.32E+02	-13	1	131.92
-12	1	1.10E+02	-12	1	97.68	-12	1	99.768	-12	1	1.38E+02	-12	1	137.3
-11	1	1.12E+02	-11	1	100.58	-11	1	102.82	-11	1	1.45E+02	-11	1	141.25
-10	1	1.15E+02	-10	1	105.9	-10	1	106.1	-10	1	1.49E+02	-10	1	145.25
-9	1	1.17E+02	-9	1	109.27	-9	1	109.6	-9	1	1.53E+02	-9	1	147.69
-8	1	1.21E+02	-8	1	114.17	-8	1	113.39	-8	1	1.57E+02	-8	1	148.94
-7	1	1.26E+02	-7	1	118.14	-7	1	116.94	-7	1	1.64E+02	-7	1	149.49
-6	1	1.31E+02	-6	1	124.98	-6	1	121.34	-6	1	1.72E+02	-6	1	151.3
-5	1	1.37E+02	-5	1	131.98	-5	1	126.62	-5	1	1.82E+02	-5	1	154.45
-4	1	1.47E+02	-4	1	148.66	-4	1	136.97	-4	1	1.96E+02	-4	1	159.34
-3	1	1.93E+02	-3	1	201.49	-3	1	165.25	-3	1	2.15E+02	-3	1	164.85
-2	1	6.13E+02	-2	1	580.31	-2	1	485.47	-2	1	3.21E+02	-2	1	190.06
-1	1	7.40E+02	-1	1	688.03	-1	1	683.91	-1	1	6.89E+02	-1	1	546.52
0	1	6.92E+02	0	1	706.25	0	1	696.8	0	1	7.29E+02	0	1	728.66
1	1	7.61E+02	1	1	744.69	1	1	773.93	1	1	7.65E+02	1	1	741.39
2	1	5.27E+02	2	1	542.3	2	1	593.87	2	1	6.41E+02	2	1	693.97
3	1	1.50E+02	3	1	157.89	3	1	173.19	3	1	2.71E+02	3	1	816.61
4	1	1.17E+02	4	1	128.05	4	1	140.14	4	1	2.10E+02	4	1	745.52
5	1	1.12E+02	5	1	121.83	5	1	134.14	5	1	2.04E+02	5	1	253.3
6	1	1.07E+02	6	1	116.26	6	1	128.88	6	1	1.95E+02	6	1	202.67
7	1	1.04E+02	7	1	111.49	7	1	122.95	7	1	1.89E+02	7	1	193.76
8	1	1.01E+02	8	1	106.65	8	1	118.97	8	1	1.75E+02	8	1	187.17
9	1	9.87E+01	9	1	102.31	9	1	114.21	9	1	1.66E+02	9	1	181.41
10	1	9.66E+01	10	1	96.899	10	1	111.61	10	1	1.53E+02	10	1	177.58
11	1	9.47E+01	11	1	94.352	11	1	110.7	11	1	1.43E+02	11	1	173.65
12	1	9.30E+01	12	1	89.766	12	1	108.94	12	1	1.35E+02	12	1	172.28
13	1	9.18E+01	13	1	88.617	13	1	107.23	13	1	1.27E+02	13	1	169.34
14	1	9.06E+01	14	1	86.353	14	1	104.04	14	1	1.22E+02	14	1	165.27
15	1	8.98E+01	15	1	86.691	15	1	101.04	15	1	1.16E+02	15	1	158.68
16	1	8.88E+01	16	1	87.197	16	1	96.906	16	1	1.11E+02	16	1	153.72
17	1	8.77E+01	17	1	88.493	17	1	92.835	17	1	1.06E+02	17	1	145.56
18	1	8.70E+01	18	1	89.367	18	1	87.62	18	1	1.03E+02	18	1	139.62
19	1	8.59E+01	19	1	89.485	19	1	84.283	19	1	9.98E+01	19	1	133.75
20	1	8.46E+01	20	1	88.928	20	1	82.186	20	1	9.75E+01	20	1	128.57
21	1	8.31E+01	21	1	87.517	21	1	81.674	21	1	9.54E+01	21	1	124.64
22	1	8.19E+01	22	1	85.271	22	1	81.389	22	1	9.46E+01	22	1	121.6
23	1	8.10E+01	23	1	82.117	23	1	82.944	23	1	9.43E+01	23	1	119.85
24	1	8.03E+01	24	1	78.468	24	1	84.899	24	1	9.42E+01	24	1	119.2
25	1	7.98E+01	25	1	75.101	25	1	86.897	25	1	9.36E+01	25	1	116.96
26	1	7.96E+01	26	1	71.945	26	1	88.595	26	1	9.22E+01	26	1	115.4
27	1	7.95E+01	27	1	69.44	27	1	88.881	27	1	9.13E+01	27	1	113.1
28	1	7.98E+01	28	1	67.02	28	1	90.151	28	1	9.02E+01	28	1	110.68
29	1	8.00E+01	29	1	65.887	29	1	87.789	29	1	8.92E+01	29	1	107.2
30	1	7.98E+01	30	1	64.663	30	1	84.915	30	1	8.74E+01	30	1	101.44
-30	2	1.05E+02	-30	2	108	-30	2	133	-30	2	1.99E+02	-30	2	219.78
-29	2	1.11E+02	-29	2	111.47	-29	2	139.64	-29	2	1.97E+02	-29	2	217.79
-28	2	1.19E+02	-28	2	117.3	-28	2	153.18	-28	2	2.08E+02	-28	2	208.28
-27	2	120.28	-27	2	126.22	-27	2	168.54	-27	2	2.09E+02	-27	2	205.21
-26	2	1.21E+02	-26	2	139.49	-26	2	179.82	-26	2	2.03E+02	-26	2	207.18
-25	2	126.42	-25	2	148	-25	2	177.05	-25	2	2.01E+02	-25	2	207.32
-24	2	139.42	-24	2	154.56	-24	2	173.56	-24	2	2.07E+02	-24	2	213.23
-23	2	1.59E+02	-23	2	145.82	-23	2	166.48	-23	2	2.18E+02	-23	2	214.5
-22	2	1.77E+02	-22	2	135.68	-22	2	156.54	-22	2	2.15E+02	-22	2	213.44
-21	2	1.91E+02	-21	2	130.43	-21	2	154.19	-21	2	2.15E+02	-21	2	207.08
-20	2	199.04	-20	2	129.97	-20	2	151.98	-20	2	2.16E+02	-20	2	202.92
-19	2	203.59	-19	2	134.34	-19	2	152.74	-19	2	2.26E+02	-19	2	200.01
-18	2	205.71	-18	2	139.95	-18	2	153.18	-18	2	2.31E+02	-18	2	209.41
-17	2	200.9	-17	2	142.45	-17	2	160.06	-17	2	2.34E+02	-17	2	211.23
-16	2	192.57	-16	2	144.53	-16	2	163.39	-16	2	2.22E+02	-16	2	214
-15	2	177.54	-15	2	139.43	-15	2	167.5	-15	2	2.20E+02	-15	2	207.5
-14	2	169.68	-14	2	131.85	-14	2	173.13	-14	2	2.16E+02	-14	2	213.53
-13	2	160.9	-13	2	129.42	-13	2	169.12	-13	2	2.27E+02	-13	2	213.43
-12	2	158.57	-12	2	135.18	-12	2	170.72	-12	2	2.34E+02	-12	2	222.4
-11	2	154.3	-11	2	145.48	-11	2	167.46	-11	2	2.41E+02	-11	2	225.22
-10	2	161.24	-10	2	164.28	-10	2	161.38	-10	2	2.39E+02	-10	2	234.63
-9	2	1.59E+02	-9	2	156.03	-9	2	155.39	-9	2	2.32E+02	-9	2	234.01
-8	2	1.70E+02	-8	2	167.26	-8	2	144.07	-8	2	2.24E+02	-8	2	225.29
-7	2	1.68E+02	-7	2	154.4	-7	2	145.16	-7	2	2.10E+02	-7	2	206.54
-6	2	1.77E+02	-6	2	178.34	-6	2	142.18	-6	2	2.20E+02	-6	2	206.68
-5	2	1.76E+02	-5	2	165.22	-5	2	151.88	-5	2	2.32E+02	-5	2	199.55
-4	2	1.82E+02	-4	2	194.98	-4	2	154.81	-4	2	2.72E+02	-4	2	199.99
-3	2	2.22E+02	-3	2	266.47	-3	2	195.33	-3	2	3.56E+02	-3	2	200.53
-2	2	597.51	-2	2	643.58	-2	2	489.94	-2	2	4.67E+02	-2	2	227.31
-1	2	881.73	-1	2	851.05	-1	2	796.96	-1	2	8.64E+02	-1	2	475.41
0	2	815.44	0	2	870.7	0	2	844.56	0	2	8.69E+02	0	2	877.29
1	2	860.35	1	2	861.51	1	2	921.24	1	2	8.88E+02	1	2	935.44
2	2	522.75	2	2	505.63	2	2	657.2	2	2	7.09E+02	2	2	842.71
3	2	196.85	3	2	200.61	3	2	238.01	3	2	4.50E+02	3	2	904.14
4	2	173.07	4	2	179.74	4	2	174.44	4	2	2.86E+02	4	2	881.32
5	2	173.87	5	2	187.66	5	2	185.15	5	2	3.09E+02	5	2	365.1
6	2	148.93	6	2	185.26	6	2	175.73	6	2	3.06E+02	6	2	258.72
7	2	129.74	7	2	188.73	7	2	180.52	7	2	3.30E+02	7	2	276.61
8	2	121.95	8	2	194.9	8	2	184.58	8	2	3.20E+02	8	2	291.21
9	2	124.38	9	2	199.03	9	2	186.48	9	2	3.11E+02	9	2	314.9
10	2	123.19	10	2	183.46	10	2	187	10	2	3.13E+02	10	2	319.98
11	2	126.3	11	2	176.23	11	2	189.69	11	2	2.85E+02	11	2	306.37
12	2	125.56	12	2	155.67	12	2	190.37	12	2	2.72E+02	12	2	309.39
13	2	137.8	13	2	148.47	13	2	195.24	13	2	2.43E+02	13	2	319.58
14	2	142.09	14	2	132.44	14	2	196.3	14	2	2.23E+02	14	2	315.76
15	2	145.66	15	2	123.94	15	2	205.98	15	2	2.02E+02	15	2	293.37
16	2	142.83	16	2	118.92	16	2	211.89	16	2	1.84E+02	16	2	265.93
17	2	141.9	17	2	120.14	17	2	207.11	17	2	1.75E+02	17	2	251.28
18	2	1.42E+02	18	2	124.89	18	2	192.79	18	2	1.78E+02	18	2	243.09
19	2	1.42E+02	19	2	132.32	19	2	185.83	19	2	1.85E+02	19	2	235.15
20	2	1.36E+02	20	2	133.33	20	2	184.85	20	2	1.88E+02	20	2	230.02
21	2	1.30E+02	21	2	136.67	21	2	181.85	21	2	1.82E+02	21	2	227.43
22	2	1.26E+02	22	2	137.44	22	2	171.76	22	2	1.79E+02	22	2	225.84
23	2	126.17	23	2	142.46	23	2	172.56	23	2	1.81E+02	23	2	232.6
24	2	129.49	24	2	143.23	24	2	175.18	24	2	1.87E+02	24	2	236.74
25	2	131.91	25	2	144.7	25	2	178.04	25	2	1.87E+02	25	2	235.05
26	2	133.63	26	2	140.39	26	2	172.02	26	2	1.82E+02	26	2	232.46
27	2	130.14	27	2	134.47	27	2	157.51	27	2	1.79E+02	27	2	231.76
28	2	127.33	28	2	125.98	28	2	138.63	28	2	1.79E+02	28	2	248.43
29	2	126.35	29	2	120.31	29	2	133.43	29	2	1.78E+02	29	2	278.09
30	2	127.9	30	2	115.8	30	2	130.49	30	2	1.75E+02	30	2	292.44
-30	3	188.43	-30	3	201.54	-30	3	278.86	-30	3	3.54E+02	-30	3	389.01
-29	3	202.89	-29	3	209.21	-29	3	284.59	-29	3	3.53E+02	-29	3	369.13
-28	3	235.04	-28	3	229.87	-28	3	310.91	-28	3	3.70E+02	-28	3	335.96
-27	3	240.06	-27	3	284.37	-27	3	351.9	-27	3	3.71E+02	-27	3	340.09
-26	3	230.48	-26	3	322.34	-26	3	350.16	-26	3	3.44E+02	-26	3	357.77
-25	3	249.12	-25	3	316.13	-25	3	346.43	-25	3	3.66E+02	-25	3	369.42
-24	3	278.86	-24	3	303.55	-24	3	366.97	-24	3	4.19E+02	-24	3	393.99
-23	3	358.32	-23	3	256.85	-23	3	349.54	-23	3	4.33E+02	-23	3	385.26
-22	3	382.37	-22	3	250.95	-22	3	296.73	-22	3	4.09E+02	-22	3	366.84
-21	3	376.18	-21	3	306.22	-21	3	294.24	-21	3	3.86E+02	-21	3	350.86
-20	3	374.29	-20	3	301.94	-20	3	286.12	-20	3	3.76E+02	-20	3	336.3
-19	3	376.38	-19	3	270.52	-19	3	297.6	-19	3	3.73E+02	-19	3	330.86
-18	3	356.71	-18	3	245.76	-18	3	319.52	-18	3	3.50E+02	-18	3	349.36
-17	3	3.36E+02	-17	3	228.25	-17	3	333.66	-17	3	3.31E+02	-17	3	361.96
-16	3	3.11E+02	-16	3	234.94	-16	3	328.79	-16	3	3.13E+02	-16	3	364.29
-15	3	2.91E+02	-15	3	234.31	-15	3	320.42	-15	3	3.19E+02	-15	3	357.55
-14	3	2.85E+02	-14	3	215.46	-14	3	311.77	-14	3	3.28E+02	-14	3	336.85
-13	3	283.49	-13	3	195.98	-13	3	298.85	-13	3	3.64E+02	-13	3	328.49
-12	3	280.86	-12	3	204.3	-12	3	295.45	-12	3	3.88E+02	-12	3	360.59
-11	3	278.96	-11	3	227.08	-11	3	275.09	-11	3	3.80E+02	-11	3	389.74
-10	3	284.44	-10	3	255.1	-10	3	259.72	-10	3	3.55E+02	-10	3	402.61
-9	3	279.3	-9	3	258.79	-9	3	255.86	-9	3	3.34E+02	-9	3	381.1
-8	3	285.19	-8	3	271.06	-8	3	226.88	-8	3	3.40E+02	-8	3	371.83
-7	3	274.05	-7	3	269	-7	3	223.19	-7	3	3.00E+02	-7	3	360.49
-6	3	285.08	-6	3	303.24	-6	3	204.96	-6	3	3.52E+02	-6	3	349.75
-5	3	285.48	-5	3	276.92	-5	3	224.52	-5	3	3.43E+02	-5	3	311.26
-4	3	376.55	-4	3	379.69	-4	3	218.88	-4	3	4.48E+02	-4	3	289.95
-3	3	429.89	-3	3	711.93	-3	3	317.02	-3	3	4.96E+02	-3	3	273.69
-2	3	703.78	-2	3	858.17	-2	3	835.72	-2	3	6.35E+02	-2	3	314.09
-1	3	994.06	-1	3	996.33	-1	3	970.78	-1	3	9.64E+02	-1	3	434.17
0	3	979.98	0	3	1037.1	0	3	1020	0	3	1.01E+03	0	3	790.08
1	3	930.58	1	3	1018.4	1	3	1034.2	1	3	1.02E+03	1	3	1073.2
2	3	543.41	2	3	628	2	3	805.12	2	3	9.14E+02	2	3	1018.1
3	3	291.25	3	3	364.85	3	3	419.77	3	3	7.22E+02	3	3	990.22
4	3	312.87	4	3	322.78	4	3	265.24	4	3	5.59E+02	4	3	1020.6
5	3	365.63	5	3	368.86	5	3	313.81	5	3	5.14E+02	5	3	616.08
6	3	267.5	6	3	362.83	6	3	298.99	6	3	4.90E+02	6	3	439.36
7	3	204	7	3	385.21	7	3	295.7	7	3	5.17E+02	7	3	412.91
8	3	191.06	8	3	430.64	8	3	307.01	8	3	4.93E+02	8	3	416.68
9	3	208.8	9	3	423.93	9	3	319.83	9	3	4.87E+02	9	3	456.09
10	3	2.12E+02	10	3	391.27	10	3	335.17	10	3	5.16E+02	10	3	465.88
11	3	2.02E+02	11	3	324.3	11	3	342.49	11	3	5.93E+02	11	3	465.92
12	3	206.09	12	3	296.62	12	3	341	12	3	5.94E+02	12	3	485.52
13	3	230.42	13	3	265.61	13	3	335.83	13	3	5.44E+02	13	3	543.93
14	3	242.98	14	3	241.42	14	3	317.26	14	3	4.67E+02	14	3	585
15	3	241.9	15	3	210.84	15	3	320.34	15	3	3.94E+02	15	3	555.86
16	3	234.55	16	3	196.79	16	3	326.09	16	3	3.26E+02	16	3	431.67
17	3	231.44	17	3	190.95	17	3	304.87	17	3	2.98E+02	17	3	396.76
18	3	234.82	18	3	196.28	18	3	275.82	18	3	2.96E+02	18	3	404.01
19	3	238.43	19	3	202.24	19	3	266.26	19	3	3.23E+02	19	3	391.27
20	3	227.85	20	3	203.09	20	3	269.05	20	3	3.36E+02	20	3	381.13
21	3	216.49	21	3	197.65	21	3	268.63	21	3	3.35E+02	21	3	379.25
22	3	209	22	3	197.65	22	3	268.92	22	3	3.27E+02	22	3	377.93
23	3	212.76	23	3	204.22	23	3	275.74	23	3	3.23E+02	23	3	388
24	3	228.27	24	3	214.89	24	3	279.66	24	3	3.28E+02	24	3	404.74
25	3	248.71	25	3	227.72	25	3	290.6	25	3	3.09E+02	25	3	426.88
26	3	265.59	26	3	239.95	26	3	332.61	26	3	2.90E+02	26	3	427.98
27	3	263.15	27	3	243.32	27	3	352.58	27	3	2.85E+02	27	3	436.05
28	3	250.41	28	3	228.6	28	3	287.04	28	3	2.76E+02	28	3	442.62
29	3	229.9	29	3	214.77	29	3	275.73	29	3	2.68E+02	29	3	469.16
30	3	222.27	30	3	217.32	30	3	259.2	30	3	2.64E+02	30	3	497.44
-30	4	419.89	-30	4	412.68	-30	4	486.88	-30	4	5.08E+02	-30	4	485.68
-29	4	419.87	-29	4	416.05	-29	4	496.57	-29	4	5.08E+02	-29	4	489.13
-28	4	418.77	-28	4	465.22	-28	4	526.57	-28	4	5.05E+02	-28	4	483.29
-27	4	408.98	-27	4	490.69	-27	4	542.95	-27	4	5.04E+02	-27	4	494.18
-26	4	425.59	-26	4	496.01	-26	4	553.13	-26	4	5.07E+02	-26	4	500.25
-25	4	4.73E+02	-25	4	489.71	-25	4	548.5	-25	4	5.14E+02	-25	4	505.09
-24	4	508.77	-24	4	478.67	-24	4	529.77	-24	4	5.02E+02	-24	4	505.5
-23	4	545.06	-23	4	465.79	-23	4	501.23	-23	4	4.83E+02	-23	4	487.68
-22	4	557.95	-22	4	453.57	-22	4	476.3	-22	4	4.73E+02	-22	4	474.37
-21	4	568.71	-21	4	440.97	-21	4	468.23	-21	4	4.67E+02	-21	4	458.42
-20	4	571.48	-20	4	402.79	-20	4	468.11	-20	4	4.65E+02	-20	4	447.62
-19	4	565.79	-19	4	372.28	-19	4	474.72	-19	4	4.63E+02	-19	4	473.4
-18	4	547.79	-18	4	351.56	-18	4	489.01	-18	4	4.63E+02	-18	4	557.47
-17	4	528.53	-17	4	340.27	-17	4	482.54	-17	4	4.70E+02	-17	4	552.04
-16	4	511.01	-16	4	354.35	-16	4	475.73	-16	4	4.89E+02	-16	4	506.94
-15	4	497.59	-15	4	362.42	-15	4	466.18	-15	4	5.08E+02	-15	4	470.89
-14	4	489.85	-14	4	379.03	-14	4	453.48	-14	4	5.37E+02	-14	4	442.32
-13	4	485.44	-13	4	385.02	-13	4	444.71	-13	4	5.59E+02	-13	4	424.82
-12	4	486.29	-12	4	420.73	-12	4	449.51	-12	4	5.77E+02	-12	4	450.14
-11	4	487.19	-11	4	452.86	-11	4	458.05	-11	4	5.84E+02	-11	4	525.63
-10	4	484.7	-10	4	477.17	-10	4	466.8	-10	4	5.83E+02	-10	4	566.28
-9	4	483.05	-9	4	476.26	-9	4	474.28	-9	4	5.67E+02	-9	4	577.76
-8	4	490.74	-8	4	479.52	-8	4	469.71	-8	4	5.58E+02	-8	4	574.37
-7	4	507.61	-7	4	490.79	-7	4	462.75	-7	4	5.35E+02	-7	4	570.57
-6	4	548.45	-6	4	523.9	-6	4	455.65	-6	4	5.39E+02	-6	4	558.01
-5	4	591.51	-5	4	536.07	-5	4	450.58	-5	4	5.72E+02	-5	4	531.24
-4	4	664.88	-4	4	534.91	-4	4	438.96	-4	4	6.70E+02	-4	4	503.66
-3	4	763.35	-3	4	850.85	-3	4	462.85	-3	4	8.20E+02	-3	4	487.75
-2	4	854.18	-2	4	1068.8	-2	4	958.97	-2	4	9.64E+02	-2	4	523.44
-1	4	1090.2	-1	4	1100	-1	4	1120.8	-1	4	1.09E+03	-1	4	562.74
0	4	1112	0	4	1125.9	0	4	1126.5	0	4	1172.8	0	4	837.94
1	4	937.28	1	4	1049.1	1	4	1101.9	1	4	1162.7	1	4	1166.2
2	4	592.11	2	4	677.07	2	4	896.56	2	4	1.14E+03	2	4	1141.2
3	4	454.84	3	4	577.38	3	4	590.31	3	4	1.03E+03	3	4	1077.5
4	4	498.93	4	4	595.62	4	4	520.18	4	4	7.81E+02	4	4	1105.2
5	4	507.09	5	4	644.91	5	4	515.98	5	4	7.42E+02	5	4	836.81
6	4	475.56	6	4	650.57	6	4	516.04	6	4	7.78E+02	6	4	763.26
7	4	420.72	7	4	673.41	7	4	518.84	7	4	8.21E+02	7	4	652.73
8	4	382.33	8	4	675.91	8	4	526.59	8	4	8.24E+02	8	4	686.71
9	4	367	9	4	669.68	9	4	536.82	9	4	8.20E+02	9	4	724.22
10	4	365.22	10	4	638.43	10	4	552.76	10	4	8.35E+02	10	4	712.47
11	4	363.96	11	4	590.23	11	4	556.1	11	4	8.58E+02	11	4	689.11
12	4	378.04	12	4	545.1	12	4	552.39	12	4	8.61E+02	12	4	690.14
13	4	399.36	13	4	501.32	13	4	552.63	13	4	8.32E+02	13	4	718.82
14	4	426.45	14	4	473.7	14	4	559.44	14	4	7.82E+02	14	4	740.8
15	4	441.85	15	4	464.81	15	4	562.01	15	4	7.04E+02	15	4	723.27
16	4	444.87	16	4	443.34	16	4	549.3	16	4	6.19E+02	16	4	656.06
17	4	438.67	17	4	408.52	17	4	521.79	17	4	5.25E+02	17	4	610.39
18	4	430.12	18	4	380.65	18	4	471.16	18	4	4.67E+02	18	4	595.87
19	4	417.33	19	4	371.34	19	4	426.35	19	4	4.75E+02	19	4	580.59
20	4	403.49	20	4	367.77	20	4	400.09	20	4	5.11E+02	20	4	571.78
21	4	392.93	21	4	345.37	21	4	387.66	21	4	5.52E+02	21	4	572.32
22	4	384.43	22	4	306.28	22	4	382.2	22	4	5.70E+02	22	4	574.24
23	4	376.1	23	4	285.39	23	4	386.57	23	4	5.63E+02	23	4	582.02
24	4	366.52	24	4	307	24	4	389.41	24	4	5.59E+02	24	4	580.26
25	4	363.24	25	4	334.05	25	4	391.44	25	4	5.50E+02	25	4	569.95
26	4	367.19	26	4	360.4	26	4	396.51	26	4	5.12E+02	26	4	557.09
27	4	389.33	27	4	354.12	27	4	409.88	27	4	4.79E+02	27	4	566.65
28	4	417.16	28	4	318.94	28	4	403.04	28	4	4.33E+02	28	4	575.48
29	4	425.75	29	4	304.5	29	4	391.7	29	4	3.83E+02	29	4	577.56
30	4	419.31	30	4	310.28	30	4	384.75	30	4	3.62E+02	30	4	586.35
-30	5	618.29	-30	5	606.11	-30	5	661.59	-30	5	5.86E+02	-30	5	579.53
-29	5	618.14	-29	5	611.81	-29	5	668.03	-29	5	5.87E+02	-29	5	580.41
-28	5	614.09	-28	5	627.07	-28	5	684.17	-28	5	588	-28	5	590.04
-27	5	612.41	-27	5	629.73	-27	5	687.64	-27	5	591.97	-27	5	595.43
-26	5	627.89	-26	5	630.03	-26	5	687.51	-26	5	596.59	-26	5	597.4
-25	5	652.89	-25	5	627.19	-25	5	684.42	-25	5	601.02	-25	5	598
-24	5	674.54	-24	5	624.68	-24	5	679.33	-24	5	597.56	-24	5	596.57
-23	5	689.44	-23	5	617.93	-23	5	671.75	-23	5	5.90E+02	-23	5	595.62
-22	5	704.22	-22	5	600.29	-22	5	663.35	-22	5	5.84E+02	-22	5	598.8
-21	5	716.3	-21	5	579.02	-21	5	655.26	-21	5	5.80E+02	-21	5	610.41
-20	5	730.06	-20	5	554.9	-20	5	654.29	-20	5	583.17	-20	5	630.81
-19	5	739.86	-19	5	544.95	-19	5	656.42	-19	5	586.38	-19	5	651.44
-18	5	746.02	-18	5	548.26	-18	5	661.45	-18	5	593.68	-18	5	653.18
-17	5	753.63	-17	5	564.45	-17	5	664.03	-17	5	608.89	-17	5	638.06
-16	5	764.08	-16	5	585.96	-16	5	671.31	-16	5	633.75	-16	5	619.52
-15	5	768.57	-15	5	618.23	-15	5	676.76	-15	5	662.31	-15	5	609.42
-14	5	769.78	-14	5	644.1	-14	5	674.72	-14	5	688.16	-14	5	611.43
-13	5	759.93	-13	5	679.12	-13	5	666.37	-13	5	703.8	-13	5	631.63
-12	5	757.63	-12	5	701.82	-12	5	662.75	-12	5	715.45	-12	5	672.37
-11	5	752.39	-11	5	746.1	-11	5	672.93	-11	5	727.08	-11	5	706.15
-10	5	753.3	-10	5	771.09	-10	5	685.82	-10	5	7.42E+02	-10	5	731.99
-9	5	764.46	-9	5	801.77	-9	5	703.93	-9	5	7.50E+02	-9	5	748.56
-8	5	797.76	-8	5	826.25	-8	5	712.58	-8	5	7.51E+02	-8	5	762.51
-7	5	825.48	-7	5	876.58	-7	5	724.18	-7	5	7.56E+02	-7	5	770.9
-6	5	871.26	-6	5	946.15	-6	5	736.52	-6	5	7.77E+02	-6	5	768.45
-5	5	915.53	-5	5	1019.7	-5	5	762.71	-5	5	8.33E+02	-5	5	764.45
-4	5	985.05	-4	5	1079.2	-4	5	809.6	-4	5	9.04E+02	-4	5	763.74
-3	5	1052.7	-3	5	1124.6	-3	5	932.31	-3	5	1.02E+03	-3	5	752.08
-2	5	1060.4	-2	5	1208.2	-2	5	1147.5	-2	5	1.13E+03	-2	5	735.96
-1	5	1162.2	-1	5	1160.3	-1	5	1170	-1	5	1.19E+03	-1	5	743.93
0	5	1194.1	0	5	1174.9	0	5	1177.1	0	5	1.23E+03	0	5	984.36
1	5	1089.1	1	5	1147.4	1	5	1183.6	1	5	1.20E+03	1	5	1227.3
2	5	837.13	2	5	951.56	2	5	1077.5	2	5	1.21E+03	2	5	1211
3	5	692.74	3	5	839.78	3	5	915.26	3	5	1.25E+03	3	5	1150
4	5	691.43	4	5	851.79	4	5	847.12	4	5	1.15E+03	4	5	1165.8
5	5	699.27	5	5	887.3	5	5	827.57	5	5	1.06E+03	5	5	1131.7
6	5	696.51	6	5	905.34	6	5	823.18	6	5	1.05E+03	6	5	1071.2
7	5	669.7	7	5	909.21	7	5	821.68	7	5	1040.6	7	5	1067.4
8	5	622.87	8	5	888.56	8	5	818.43	8	5	1023.1	8	5	1078.6
9	5	586.48	9	5	851.05	9	5	815.76	9	5	997.88	9	5	1082.3
10	5	568.37	10	5	809.28	10	5	823.49	10	5	983.27	10	5	1072
11	5	562.42	11	5	770.06	11	5	824.97	11	5	958.86	11	5	1063.1
12	5	573.2	12	5	731.48	12	5	818.48	12	5	939.55	12	5	1049.2
13	5	592.58	13	5	700.88	13	5	806.95	13	5	9.25E+02	13	5	1022.2
14	5	615.25	14	5	674.91	14	5	784.19	14	5	9.03E+02	14	5	978.34
15	5	634.4	15	5	664.37	15	5	759.53	15	5	881.56	15	5	923.52
16	5	646.94	16	5	645.88	16	5	738.98	16	5	858.15	16	5	867.81
17	5	656.52	17	5	625.21	17	5	717.69	17	5	823.17	17	5	819.11
18	5	649.95	18	5	597.5	18	5	687.7	18	5	762.55	18	5	781.29
19	5	634.18	19	5	573.15	19	5	649.77	19	5	714.08	19	5	763.2
20	5	617.12	20	5	548.85	20	5	613.64	20	5	690.5	20	5	749.15
21	5	601.76	21	5	528	21	5	582.03	21	5	693.11	21	5	741.82
22	5	587.71	22	5	500.75	22	5	554.35	22	5	694.07	22	5	734.36
23	5	581.86	23	5	482.81	23	5	541.13	23	5	686.77	23	5	729.87
24	5	570.88	24	5	481.8	24	5	528.18	24	5	667.04	24	5	716.52
25	5	567.69	25	5	490.55	25	5	514.44	25	5	647.27	25	5	706.95
26	5	564.89	26	5	502.97	26	5	507.51	26	5	622.18	26	5	695.05
27	5	570.04	27	5	506.68	27	5	500.08	27	5	598.62	27	5	700.38
28	5	578.62	28	5	503.12	28	5	496.98	28	5	576.46	28	5	701.88
29	5	585.01	29	5	490.47	29	5	491.6	29	5	553.38	29	5	703.09
30	5	592.06	30	5	484.2	30	5	484.54	30	5	520.52	30	5	701.41
-30	6	685.79	-30	6	686.73	-30	6	714.61	-30	6	601.09	-30	6	644.65
-29	6	686.44	-29	6	691.66	-29	6	716.92	-29	6	602.84	-29	6	646.75
-28	6	693.41	-28	6	703.82	-28	6	721.15	-28	6	6.10E+02	-28	6	650.94
-27	6	706.65	-27	6	711.5	-27	6	720.08	-27	6	6.18E+02	-27	6	650.69
-26	6	719.33	-26	6	721.24	-26	6	718.93	-26	6	6.27E+02	-26	6	649.79
-25	6	732.82	-25	6	729	-25	6	716.15	-25	6	6.33E+02	-25	6	647.78
-24	6	750.81	-24	6	740.11	-24	6	719.28	-24	6	6.38E+02	-24	6	646.92
-23	6	766.33	-23	6	746.39	-23	6	727.39	-23	6	6.41E+02	-23	6	650.28
-22	6	789.25	-22	6	756.93	-22	6	738.32	-22	6	6.44E+02	-22	6	658.8
-21	6	814.68	-21	6	764.42	-21	6	749.4	-21	6	6.49E+02	-21	6	667.42
-20	6	838.11	-20	6	775.2	-20	6	765.63	-20	6	6.56E+02	-20	6	681.61
-19	6	863.33	-19	6	798.13	-19	6	777.78	-19	6	666.98	-19	6	695.38
-18	6	890.02	-18	6	824.79	-18	6	791.25	-18	6	681.48	-18	6	713.83
-17	6	917.47	-17	6	841.15	-17	6	802.49	-17	6	700.33	-17	6	733.39
-16	6	944.17	-16	6	866.09	-16	6	813.43	-16	6	721.75	-16	6	755.75
-15	6	967.17	-15	6	878	-15	6	827.16	-15	6	747.27	-15	6	777.04
-14	6	988.44	-14	6	896.3	-14	6	840.93	-14	6	774.15	-14	6	799.92
-13	6	1021.1	-13	6	911.85	-13	6	856.73	-13	6	801.62	-13	6	822.92
-12	6	1050.6	-12	6	929.49	-12	6	885.57	-12	6	8.31E+02	-12	6	848.18
-11	6	1078.7	-11	6	955.18	-11	6	917.59	-11	6	862.97	-11	6	871.42
-10	6	1097.3	-10	6	978.17	-10	6	939.25	-10	6	902.1	-10	6	892.69
-9	6	1110.9	-9	6	1003.9	-9	6	964.14	-9	6	939.51	-9	6	903.47
-8	6	1115.7	-8	6	1036.3	-8	6	989.59	-8	6	967.27	-8	6	912.68
-7	6	1121	-7	6	1068.6	-7	6	1021.1	-7	6	982.33	-7	6	917.04
-6	6	1131.1	-6	6	1112.7	-6	6	1063.2	-6	6	997.22	-6	6	926.06
-5	6	1142.3	-5	6	1142.6	-5	6	1104.7	-5	6	1028.8	-5	6	951.41
-4	6	1153.7	-4	6	1160.9	-4	6	1137.8	-4	6	1072.6	-4	6	982.1
-3	6	1162.1	-3	6	1163.4	-3	6	1157	-3	6	1110.7	-3	6	1021.8
-2	6	1146.2	-2	6	1157.8	-2	6	1161	-2	6	1130.3	-2	6	1066.5
-1	6	1144.9	-1	6	1112	-1	6	1138.7	-1	6	1158.2	-1	6	1112.8
0	6	1153.6	0	6	1131.2	0	6	1143.9	0	6	1166.4	0	6	1164.5
1	6	1170.3	1	6	1167.8	1	6	1156.7	1	6	1127.6	1	6	1170.4
2	6	1133.7	2	6	1175.8	2	6	1159.3	2	6	1119.2	2	6	1161.2
3	6	1088.5	3	6	1168.4	3	6	1155.6	3	6	1132.4	3	6	1124.4
4	6	1058.4	4	6	1153.1	4	6	1154	4	6	1145	4	6	1130
5	6	1043.8	5	6	1130	5	6	1144.3	5	6	1137.1	5	6	1148.2
6	6	1025	6	6	1103.5	6	6	1130.4	6	6	1116.3	6	6	1143.3
7	6	1009.4	7	6	1079.2	7	6	1108.9	7	6	1094.4	7	6	1132.1
8	6	984.79	8	6	1049	8	6	1086	8	6	1.07E+03	8	6	1110.7
9	6	957.63	9	6	1026.7	9	6	1064.3	9	6	1.03E+03	9	6	1084.9
10	6	927.37	10	6	1000.8	10	6	1041.5	10	6	9.99E+02	10	6	1057.6
11	6	896.39	11	6	973.72	11	6	1017.8	11	6	9.76E+02	11	6	1031
12	6	874.2	12	6	942.54	12	6	992.93	12	6	9.60E+02	12	6	1016.9
13	6	852.64	13	6	910.06	13	6	961.89	13	6	9.47E+02	13	6	1005.1
14	6	840.88	14	6	877.06	14	6	933.01	14	6	9.27E+02	14	6	998.31
15	6	825.2	15	6	842.91	15	6	903.03	15	6	902.41	15	6	986.85
16	6	817.16	16	6	811.35	16	6	877.57	16	6	881.96	16	6	966.77
17	6	810.14	17	6	780.26	17	6	850.34	17	6	863.09	17	6	940.48
18	6	806.14	18	6	752.93	18	6	820.34	18	6	848.47	18	6	910.58
19	6	796.82	19	6	726.29	19	6	801.86	19	6	833.51	19	6	889.64
20	6	788.33	20	6	704.07	20	6	781.45	20	6	811.64	20	6	865.28
21	6	782.67	21	6	684.12	21	6	764.23	21	6	785.1	21	6	847.37
22	6	777.22	22	6	663.87	22	6	749.64	22	6	757.1	22	6	829.84
23	6	778.13	23	6	647.98	23	6	730.59	23	6	727.89	23	6	821.89
24	6	777.13	24	6	637.46	24	6	718.91	24	6	696.04	24	6	816.78
25	6	768.18	25	6	629.96	25	6	703.07	25	6	672.7	25	6	811.74
26	6	762.27	26	6	623.33	26	6	689.49	26	6	650.26	26	6	806.64
27	6	748.56	27	6	617.01	27	6	670.29	27	6	629.4	27	6	803.24
28	6	736.25	28	6	609.28	28	6	650.57	28	6	608.31	28	6	800.2
29	6	724.12	29	6	602.47	29	6	633.69	29	6	588.72	29	6	791.51
30	6	707.53	30	6	591.72	30	6	613.71	30	6	564.85	30	6	780.83
30	0	20	30	0	20	30	0	20	30	0	20	30	0	20
30.5	0	20	30.5	0	20	30.5	0	20	30.5	0	20	30.5	0	20
31	0	20	31	0	20	31	0	20	31	0	20	31	0	20
31.5	0	20	31.5	0	20	31.5	0	20	31.5	0	20	31.5	0	20
32	0	20	32	0	20	32	0	20	32	0	20	32	0	20
32.5	0	20	32.5	0	20	32.5	0	20	32.5	0	20	32.5	0	20
33	0	20	33	0	20	33	0	20	33	0	20	33	0	20
33.5	0	20	33.5	0	20	33.5	0	20	33.5	0	20	33.5	0	20
34	0	20	34	0	20	34	0	20	34	0	20	34	0	20
34.5	0	20	34.5	0	20	34.5	0	20	34.5	0	20	34.5	0	20
35	0	20	35	0	20	35	0	20	35	0	20	35	0	20
35.5	0	20	35.5	0	20	35.5	0	20	35.5	0	20	35.5	0	20
36	0	20	36	0	20	36	0	20	36	0	20	36	0	20
36.5	0	20	36.5	0	20	36.5	0	20	36.5	0	20	36.5	0	20
37	0	20	37	0	20	37	0	20	37	0	2.00E+01	37	0	20
37.5	0	20	37.5	0	20	37.5	0	20	37.5	0	2.00E+01	37.5	0	20
38	0	20	38	0	20	38	0	20	38	0	2.00E+01	38	0	20
38.5	0	20	38.5	0	20	38.5	0	20	38.5	0	2.00E+01	38.5	0	20
39	0	20	39	0	20	39	0	20	39	0	20	39	0	20
39.5	0	20	39.5	0	20	39.5	0	20	39.5	0	20	39.5	0	20
40	0	20	40	0	20	40	0	20	40	0	20	40	0	20
40.5	0	20	40.5	0	20	40.5	0	20	40.5	0	20	40.5	0	20
41	0	20	41	0	20	41	0	20	41	0	20	41	0	20
41.5	0	20	41.5	0	20	41.5	0	20	41.5	0	20	41.5	0	20
42	0	20	42	0	20	42	0	20	42	0	20	42	0	20
30	0.5	79.784	30	0.5	64.673	30	0.5	84.925	30	0.5	87.368	30	0.5	101.45
30.5	0.5	66.674	30.5	0.5	58.972	30.5	0.5	65.683	30.5	0.5	68.285	30.5	0.5	64.413
31	0.5	66.356	31	0.5	58.799	31	0.5	61.201	31	0.5	67.633	31	0.5	61.94
31.5	0.5	66.313	31.5	0.5	58.711	31.5	0.5	59.223	31.5	0.5	68.2	31.5	0.5	60.695
32	0.5	66.332	32	0.5	58.626	32	0.5	57.056	32	0.5	70.838	32	0.5	59.597
32.5	0.5	66.457	32.5	0.5	58.559	32.5	0.5	55.095	32.5	0.5	72.825	32.5	0.5	58.242
33	0.5	66.655	33	0.5	58.497	33	0.5	54.568	33	0.5	79.208	33	0.5	57.372
33.5	0.5	66.914	33.5	0.5	58.431	33.5	0.5	53.765	33.5	0.5	86.353	33.5	0.5	56.281
34	0.5	67.218	34	0.5	58.414	34	0.5	53.311	34	0.5	92.924	34	0.5	55.215
34.5	0.5	67.546	34.5	0.5	58.375	34.5	0.5	52.935	34.5	0.5	100.9	34.5	0.5	54.1
35	0.5	67.858	35	0.5	58.383	35	0.5	52.663	35	0.5	106.25	35	0.5	53.231
35.5	0.5	68.161	35.5	0.5	58.392	35.5	0.5	52.447	35.5	0.5	109.61	35.5	0.5	52.396
36	0.5	68.448	36	0.5	58.407	36	0.5	52.22	36	0.5	114.67	36	0.5	51.741
36.5	0.5	68.726	36.5	0.5	58.453	36.5	0.5	52.03	36.5	0.5	114.36	36.5	0.5	51.172
37	0.5	68.985	37	0.5	58.485	37	0.5	51.842	37	0.5	114.38	37	0.5	50.629
37.5	0.5	69.252	37.5	0.5	58.549	37.5	0.5	51.656	37.5	0.5	115.17	37.5	0.5	50.176
38	0.5	69.564	38	0.5	58.586	38	0.5	51.445	38	0.5	115.72	38	0.5	49.745
38.5	0.5	69.894	38.5	0.5	58.64	38.5	0.5	51.215	38.5	0.5	106.44	38.5	0.5	49.411
39	0.5	70.253	39	0.5	58.7	39	0.5	50.976	39	0.5	93.871	39	0.5	49.059
39.5	0.5	70.608	39.5	0.5	58.758	39.5	0.5	50.754	39.5	0.5	75.377	39.5	0.5	48.778
40	0.5	70.826	40	0.5	58.8	40	0.5	50.555	40	0.5	60.473	40	0.5	48.521
40.5	0.5	71.154	40.5	0.5	58.833	40.5	0.5	50.402	40.5	0.5	55.896	40.5	0.5	48.298
41	0.5	71.269	41	0.5	58.856	41	0.5	50.308	41	0.5	54.698	41	0.5	48.112
41.5	0.5	71.432	41.5	0.5	58.881	41.5	0.5	50.247	41.5	0.5	54.748	41.5	0.5	47.959
42	0.5	71.514	42	0.5	58.906	42	0.5	50.208	42	0.5	54.833	42	0.5	47.856
30	1	79.763	30	1	64.653	30	1	84.904	30	1	87.347	30	1	101.43
30.5	1	87.708	30.5	1	68.436	30.5	1	81.139	30.5	1	99.785	30.5	1	106.58
31	1	85.179	31	1	67.179	31	1	81.789	31	1	100.98	31	1	108.36
31.5	1	83.7	31.5	1	66.796	31.5	1	75.179	31.5	1	100	31.5	1	105.59
32	1	81.836	32	1	66.01	32	1	75.401	32	1	103.68	32	1	105.9
32.5	1	80.329	32.5	1	65.948	32.5	1	65.511	32.5	1	106.9	32.5	1	103.76
33	1	78.533	33	1	65.486	33	1	64.341	33	1	114.23	33	1	104.05
33.5	1	77.557	33.5	1	65.737	33.5	1	61.467	33.5	1	122.81	33.5	1	105.32
34	1	76.593	34	1	65.385	34	1	59.691	34	1	132.92	34	1	103.2
34.5	1	76.141	34.5	1	65.698	34.5	1	58.281	34.5	1	140.83	34.5	1	100.98
35	1	75.909	35	1	65.474	35	1	59.15	35	1	152.2	35	1	94.509
35.5	1	75.934	35.5	1	65.601	35.5	1	59.163	35.5	1	163.83	35.5	1	88.198
36	1	75.844	36	1	65.454	36	1	60.433	36	1	177.48	36	1	81.632
36.5	1	75.904	36.5	1	65.822	36.5	1	60.563	36.5	1	191.79	36.5	1	76.817
37	1	75.696	37	1	65.548	37	1	61.898	37	1	205.15	37	1	71.446
37.5	1	75.562	37.5	1	65.781	37.5	1	62.753	37.5	1	223.56	37.5	1	66.519
38	1	75.143	38	1	65.201	38	1	63.983	38	1	242.68	38	1	62.72
38.5	1	74.954	38.5	1	65.287	38.5	1	64.486	38.5	1	247.69	38.5	1	60.244
39	1	74.52	39	1	64.323	39	1	65.102	39	1	236.68	39	1	58.596
39.5	1	74.452	39.5	1	64.033	39.5	1	62.229	39.5	1	208.31	39.5	1	56.849
40	1	74.062	40	1	62.923	40	1	58.963	40	1	154.4	40	1	54.647
40.5	1	73.998	40.5	1	62.41	40.5	1	55.516	40.5	1	93.542	40.5	1	52.779
41	1	73.326	41	1	61.098	41	1	53.403	41	1	68.159	41	1	50.765
41.5	1	73.007	41.5	1	60.552	41.5	1	51.896	41.5	1	60.226	41.5	1	49.564
42	1	71.897	42	1	59.15	42	1	50.964	42	1	56.119	42	1	48.33
30	1.5	127.91	30	1.5	115.81	30	1.5	130.51	30	1.5	175.05	30	1.5	292.46
30.5	1.5	115.02	30.5	1.5	91.463	30.5	1.5	102.13	30.5	1.5	151.59	30.5	1.5	202.86
31	1.5	115.75	31	1.5	90.152	31	1.5	103.9	31	1.5	151.83	31	1.5	213.93
31.5	1.5	115.42	31.5	1.5	87.808	31.5	1.5	100.53	31.5	1.5	151.12	31.5	1.5	206.95
32	1.5	114.82	32	1.5	88.028	32	1.5	101.29	32	1.5	154.95	32	1.5	216.7
32.5	1.5	113.61	32.5	1.5	87.839	32.5	1.5	89.561	32.5	1.5	157.76	32.5	1.5	215.79
33	1.5	111.48	33	1.5	89.11	33	1.5	86.855	33	1.5	167.61	33	1.5	221.42
33.5	1.5	109.53	33.5	1.5	90.364	33.5	1.5	80.049	33.5	1.5	180.44	33.5	1.5	228.6
34	1.5	108.62	34	1.5	92.052	34	1.5	76.117	34	1.5	199.39	34	1.5	233.5
34.5	1.5	108.39	34.5	1.5	92.653	34.5	1.5	75.22	34.5	1.5	223.99	34.5	1.5	239.51
35	1.5	109.54	35	1.5	94.818	35	1.5	79.938	35	1.5	247.03	35	1.5	223.22
35.5	1.5	110.57	35.5	1.5	95.643	35.5	1.5	84.187	35.5	1.5	269.07	35.5	1.5	208.49
36	1.5	112.84	36	1.5	98.865	36	1.5	90.416	36	1.5	285.05	36	1.5	190
36.5	1.5	114.25	36.5	1.5	100.78	36.5	1.5	94.696	36.5	1.5	298.31	36.5	1.5	173.66
37	1.5	116.67	37	1.5	103.35	37	1.5	102.09	37	1.5	306.83	37	1.5	159.16
37.5	1.5	117.94	37.5	1.5	105.3	37.5	1.5	110.97	37.5	1.5	316.1	37.5	1.5	141.32
38	1.5	119.1	38	1.5	107.21	38	1.5	121.48	38	1.5	322.46	38	1.5	121.59
38.5	1.5	119.12	38.5	1.5	109.58	38.5	1.5	131.68	38.5	1.5	326.79	38.5	1.5	105.53
39	1.5	119.55	39	1.5	110.17	39	1.5	137.01	39	1.5	319.47	39	1.5	94.719
39.5	1.5	119.92	39.5	1.5	111.59	39.5	1.5	132.68	39.5	1.5	302.87	39.5	1.5	86.395
40	1.5	121.77	40	1.5	110.58	40	1.5	119.48	40	1.5	275.45	40	1.5	82.636
40.5	1.5	124.61	40.5	1.5	111.23	40.5	1.5	100.27	40.5	1.5	272.56	40.5	1.5	79.826
41	1.5	127.71	41	1.5	110.58	41	1.5	91.426	41	1.5	209.87	41	1.5	78.333
41.5	1.5	132.27	41.5	1.5	111.79	41.5	1.5	91.308	41.5	1.5	128.92	41.5	1.5	78.129
42	1.5	135.03	42	1.5	110.97	42	1.5	93.119	42	1.5	83.499	42	1.5	78.069
30	2	127.89	30	2	115.79	30	2	130.48	30	2	175.02	30	2	292.42
30.5	2	135.25	30.5	2	134.07	30.5	2	134.43	30.5	2	194.43	30.5	2	318.44
31	2	134.84	31	2	130.85	31	2	139.63	31	2	196.94	31	2	326.85
31.5	2	133.67	31.5	2	123.66	31.5	2	127.94	31.5	2	205.85	31.5	2	310.84
32	2	134.03	32	2	123.07	32	2	125.54	32	2	215.08	32	2	329.9
32.5	2	132.57	32.5	2	121.45	32.5	2	116.44	32.5	2	223.69	32.5	2	320.83
33	2	132.85	33	2	123.54	33	2	111.13	33	2	241.25	33	2	328.16
33.5	2	132.6	33.5	2	124.86	33.5	2	102.53	33.5	2	251.95	33.5	2	304.75
34	2	133.72	34	2	127.33	34	2	103.87	34	2	276.51	34	2	303.75
34.5	2	134.46	34.5	2	128.09	34.5	2	109.55	34.5	2	290.08	34.5	2	318.57
35	2	136.96	35	2	129.96	35	2	121.42	35	2	299.32	35	2	354.56
35.5	2	138.33	35.5	2	130.95	35.5	2	131.65	35.5	2	302.15	35.5	2	335.82
36	2	140.68	36	2	134.44	36	2	142.87	36	2	302.55	36	2	336.85
36.5	2	141.49	36.5	2	136.46	36.5	2	154.34	36.5	2	309.65	36.5	2	315.63
37	2	143.18	37	2	139.7	37	2	167.54	37	2	314.84	37	2	301.21
37.5	2	142.55	37.5	2	140.06	37.5	2	180.97	37.5	2	332.71	37.5	2	281.54
38	2	141.76	38	2	142.58	38	2	192	38	2	353.12	38	2	253.88
38.5	2	138.96	38.5	2	141.31	38.5	2	201.79	38.5	2	357.52	38.5	2	210.1
39	2	138.07	39	2	141.79	39	2	214.96	39	2	357.87	39	2	171.25
39.5	2	136.12	39.5	2	140.36	39.5	2	220.98	39.5	2	343	39.5	2	129.72
40	2	136.58	40	2	136.48	40	2	213.67	40	2	304.11	40	2	109.25
40.5	2	136.68	40.5	2	130.41	40.5	2	166.29	40.5	2	309.72	40.5	2	95.982
41	2	137.93	41	2	127.13	41	2	111.91	41	2	294.73	41	2	85.993
41.5	2	137.97	41.5	2	121.98	41.5	2	99.64	41.5	2	242.01	41.5	2	85.862
42	2	138.79	42	2	116.48	42	2	95.425	42	2	108.05	42	2	85.474
30	2.5	222.28	30	2.5	217.33	30	2.5	259.22	30	2.5	264.09	30	2.5	497.46
30.5	2.5	181.87	30.5	2.5	208.69	30.5	2.5	191.94	30.5	2.5	217.93	30.5	2.5	434.43
31	2.5	189.33	31	2.5	215.61	31	2.5	197.59	31	2.5	208.05	31	2.5	411.77
31.5	2.5	175.6	31.5	2.5	183.3	31.5	2.5	169.32	31.5	2.5	222.03	31.5	2.5	410.22
32	2.5	174.54	32	2.5	177.66	32	2.5	165.26	32	2.5	231.02	32	2.5	420.02
32.5	2.5	159.5	32.5	2.5	160.27	32.5	2.5	147.64	32.5	2.5	248.32	32.5	2.5	422.6
33	2.5	153.06	33	2.5	157.17	33	2.5	146.89	33	2.5	264.2	33	2.5	432.33
33.5	2.5	148.4	33.5	2.5	147.1	33.5	2.5	142.53	33.5	2.5	274.34	33.5	2.5	417.57
34	2.5	148.96	34	2.5	155.6	34	2.5	141.68	34	2.5	284.03	34	2.5	393.68
34.5	2.5	153.87	34.5	2.5	157.86	34.5	2.5	150.1	34.5	2.5	290.06	34.5	2.5	399.15
35	2.5	159.86	35	2.5	158.27	35	2.5	170.64	35	2.5	297.9	35	2.5	432.54
35.5	2.5	165.65	35.5	2.5	160.88	35.5	2.5	187.58	35.5	2.5	300.58	35.5	2.5	403.09
36	2.5	171.66	36	2.5	171.72	36	2.5	203.31	36	2.5	301.92	36	2.5	404.49
36.5	2.5	177.42	36.5	2.5	181.97	36.5	2.5	218.72	36.5	2.5	311.06	36.5	2.5	391.16
37	2.5	184.95	37	2.5	186.92	37	2.5	235.9	37	2.5	333.02	37	2.5	382.6
37.5	2.5	190.41	37.5	2.5	192.68	37.5	2.5	252.02	37.5	2.5	365.79	37.5	2.5	352.67
38	2.5	193.99	38	2.5	196	38	2.5	262.15	38	2.5	384.59	38	2.5	375.54
38.5	2.5	193.05	38.5	2.5	199.08	38.5	2.5	264.53	38.5	2.5	391.45	38.5	2.5	362.79
39	2.5	191.01	39	2.5	212.31	39	2.5	269.21	39	2.5	392.74	39	2.5	338.7
39.5	2.5	182.15	39.5	2.5	229.39	39.5	2.5	260.99	39.5	2.5	388.3	39.5	2.5	271.62
40	2.5	180.2	40	2.5	241.31	40	2.5	299.9	40	2.5	372.14	40	2.5	235.29
40.5	2.5	183.21	40.5	2.5	231.81	40.5	2.5	284.85	40.5	2.5	342.82	40.5	2.5	187.42
41	2.5	191.22	41	2.5	217.52	41	2.5	216.1	41	2.5	301	41	2.5	118.6
41.5	2.5	196.7	41.5	2.5	209.5	41.5	2.5	162.71	41.5	2.5	293.45	41.5	2.5	122.06
42	2.5	205.5	42	2.5	249.77	42	2.5	155.62	42	2.5	161.95	42	2.5	143.48
30	3	222.25	30	3	217.3	30	3	259.18	30	3	264.05	30	3	497.41
30.5	3	263.24	30.5	3	255.36	30.5	3	259.84	30.5	3	231.23	30.5	3	490
31	3	288.9	31	3	284.76	31	3	268.41	31	3	225.62	31	3	480.98
31.5	3	272.95	31.5	3	261.12	31.5	3	261.93	31.5	3	235.38	31.5	3	485.97
32	3	273.6	32	3	267	32	3	239.5	32	3	242.26	32	3	484.93
32.5	3	247.14	32.5	3	245.89	32.5	3	205.71	32.5	3	258.44	32.5	3	489.55
33	3	217.96	33	3	225.36	33	3	191.81	33	3	270.02	33	3	494.85
33.5	3	189.91	33.5	3	184.93	33.5	3	177.8	33.5	3	287.51	33.5	3	494.85
34	3	175	34	3	195.76	34	3	180.4	34	3	296.9	34	3	479.24
34.5	3	170.79	34.5	3	184.56	34.5	3	178.66	34.5	3	299.98	34.5	3	478.87
35	3	183.75	35	3	191.4	35	3	189.22	35	3	307.47	35	3	482.71
35.5	3	192.7	35.5	3	197.81	35.5	3	197.91	35.5	3	312.68	35.5	3	447.83
36	3	200.83	36	3	215.82	36	3	210.39	36	3	318	36	3	445.98
36.5	3	210.72	36.5	3	230.95	36.5	3	222.38	36.5	3	331.64	36.5	3	462.17
37	3	220.67	37	3	234.03	37	3	237.25	37	3	354.87	37	3	476.63
37.5	3	229.71	37.5	3	242.62	37.5	3	260.8	37.5	3	379.75	37.5	3	450.88
38	3	232.82	38	3	248.74	38	3	289.73	38	3	391.56	38	3	480.28
38.5	3	228.63	38.5	3	258.2	38.5	3	297.89	38.5	3	401.19	38.5	3	434.88
39	3	232.98	39	3	269.23	39	3	323.1	39	3	403.98	39	3	430.72
39.5	3	226.56	39.5	3	287.08	39.5	3	331.33	39.5	3	400.08	39.5	3	400.3
40	3	214.38	40	3	302.41	40	3	338.5	40	3	405.74	40	3	390.93
40.5	3	213.2	40.5	3	295.13	40.5	3	335.6	40.5	3	389.69	40.5	3	319.73
41	3	213.83	41	3	296.77	41	3	331.9	41	3	323.55	41	3	204.79
41.5	3	214.21	41.5	3	289.1	41.5	3	209.74	41.5	3	320.75	41.5	3	190.87
42	3	215.52	42	3	316.46	42	3	177.63	42	3	212.86	42	3	166.64
30	3.5	419.33	30	3.5	310.29	30	3.5	384.76	30	3.5	362.25	30	3.5	586.38
30.5	3.5	415.32	30.5	3.5	308.14	30.5	3.5	375.05	30.5	3.5	292.82	30.5	3.5	580.49
31	3.5	407.27	31	3.5	313.87	31	3.5	352.24	31	3.5	254.36	31	3.5	576.86
31.5	3.5	401.23	31.5	3.5	319.55	31.5	3.5	344.31	31.5	3.5	263.18	31.5	3.5	573.5
32	3.5	395.64	32	3.5	329.14	32	3.5	333.73	32	3.5	270.28	32	3.5	566.59
32.5	3.5	392.76	32.5	3.5	333.79	32.5	3.5	338.79	32.5	3.5	275.34	32.5	3.5	556.74
33	3.5	391.37	33	3.5	335.38	33	3.5	334.15	33	3.5	279.69	33	3.5	545.7
33.5	3.5	366.31	33.5	3.5	320.67	33.5	3.5	300.68	33.5	3.5	293.89	33.5	3.5	543.14
34	3.5	284.95	34	3.5	302.38	34	3.5	277.7	34	3.5	304.88	34	3.5	532.25
34.5	3.5	187.77	34.5	3.5	273.47	34.5	3.5	252.97	34.5	3.5	310.98	34.5	3.5	525.64
35	3.5	192.69	35	3.5	249.73	35	3.5	232.75	35	3.5	318.74	35	3.5	513.62
35.5	3.5	202.15	35.5	3.5	241.07	35.5	3.5	218.94	35.5	3.5	325.86	35.5	3.5	491.97
36	3.5	213.47	36	3.5	239.21	36	3.5	218.54	36	3.5	338.14	36	3.5	493.73
36.5	3.5	224.35	36.5	3.5	250.59	36.5	3.5	228.11	36.5	3.5	351.92	36.5	3.5	511.9
37	3.5	239.35	37	3.5	261.77	37	3.5	235.28	37	3.5	367.29	37	3.5	521.35
37.5	3.5	253.12	37.5	3.5	278.51	37.5	3.5	254.52	37.5	3.5	384.56	37.5	3.5	525.69
38	3.5	259.43	38	3.5	287.13	38	3.5	279.1	38	3.5	393.39	38	3.5	524.37
38.5	3.5	260.45	38.5	3.5	290.22	38.5	3.5	327.91	38.5	3.5	401.09	38.5	3.5	507.12
39	3.5	264.62	39	3.5	299.25	39	3.5	341	39	3.5	407.02	39	3.5	509.86
39.5	3.5	259.49	39.5	3.5	309.01	39.5	3.5	360.04	39.5	3.5	409.84	39.5	3.5	477.65
40	3.5	252.2	40	3.5	324.43	40	3.5	359.62	40	3.5	412.57	40	3.5	496.12
40.5	3.5	247.16	40.5	3.5	326.68	40.5	3.5	365.3	40.5	3.5	407.57	40.5	3.5	444.46
41	3.5	258.15	41	3.5	326.47	41	3.5	365.27	41	3.5	346.86	41	3.5	280.2
41.5	3.5	252.63	41.5	3.5	319.22	41.5	3.5	328.63	41.5	3.5	317.48	41.5	3.5	223.21
42	3.5	299.25	42	3.5	343.71	42	3.5	288.08	42	3.5	279.72	42	3.5	177.33
30	4	419.29	30	4	310.26	30	4	384.73	30	4	362.22	30	4	586.33
30.5	4	430.91	30.5	4	325.9	30.5	4	401.83	30.5	4	358.58	30.5	4	595.64
31	4	446.97	31	4	342.84	31	4	405.43	31	4	335.35	31	4	606.66
31.5	4	461.26	31.5	4	359.69	31.5	4	413.55	31.5	4	324.66	31.5	4	612.09
32	4	468.92	32	4	372.37	32	4	412.56	32	4	324.92	32	4	606.29
32.5	4	473.37	32.5	4	384.69	32.5	4	410.53	32.5	4	318.85	32.5	4	600.53
33	4	469.78	33	4	382.15	33	4	397.31	33	4	312.64	33	4	589.17
33.5	4	436.88	33.5	4	354.12	33.5	4	371.25	33.5	4	318.43	33.5	4	576.11
34	4	363.59	34	4	313.39	34	4	344.75	34	4	321.26	34	4	555.34
34.5	4	279.29	34.5	4	270.62	34.5	4	310.97	34.5	4	327.37	34.5	4	548.64
35	4	225.05	35	4	248.57	35	4	262.79	35	4	334.32	35	4	535.22
35.5	4	229.21	35.5	4	241.74	35.5	4	245.45	35.5	4	340.68	35.5	4	521.34
36	4	248.36	36	4	242.85	36	4	241.46	36	4	346.66	36	4	518.58
36.5	4	251.98	36.5	4	252.4	36.5	4	238.73	36.5	4	356.26	36.5	4	536.38
37	4	257.04	37	4	259.78	37	4	245.36	37	4	365.99	37	4	543.64
37.5	4	256.12	37.5	4	267.04	37.5	4	254.25	37.5	4	377.63	37.5	4	542.95
38	4	281.57	38	4	276.45	38	4	272.41	38	4	384.89	38	4	537.61
38.5	4	287.84	38.5	4	291.96	38.5	4	302.91	38.5	4	397.99	38.5	4	531.82
39	4	298.59	39	4	308.63	39	4	324.45	39	4	407	39	4	531.4
39.5	4	299.21	39.5	4	322.55	39.5	4	360.29	39.5	4	410.82	39.5	4	513.36
40	4	294.21	40	4	342.64	40	4	375.49	40	4	413.91	40	4	517.77
40.5	4	291.91	40.5	4	344.76	40.5	4	381.25	40.5	4	412.42	40.5	4	506.68
41	4	298.87	41	4	351.08	41	4	382.18	41	4	391.49	41	4	410.29
41.5	4	301.21	41.5	4	347.73	41.5	4	373.76	41.5	4	360.78	41.5	4	310.44
42	4	318.18	42	4	357.88	42	4	363.69	42	4	335.7	42	4	199.5
30	4.5	592.09	30	4.5	484.22	30	4.5	484.56	30	4.5	520.54	30	4.5	701.44
30.5	4.5	587.04	30.5	4.5	481.34	30.5	4.5	482.1	30.5	4.5	509.2	30.5	4.5	695.06
31	4.5	581.34	31	4.5	475.42	31	4.5	476.23	31	4.5	486.42	31	4.5	687.63
31.5	4.5	579.54	31.5	4.5	471.67	31.5	4.5	472.24	31.5	4.5	464.28	31.5	4.5	678.95
32	4.5	574.12	32	4.5	467.92	32	4.5	470.24	32	4.5	444.18	32	4.5	669.26
32.5	4.5	568.73	32.5	4.5	466.03	32.5	4.5	467.43	32.5	4.5	423.13	32.5	4.5	657.77
33	4.5	562.22	33	4.5	459.95	33	4.5	455.27	33	4.5	403.06	33	4.5	640.93
33.5	4.5	528.52	33.5	4.5	446.74	33.5	4.5	439.09	33.5	4.5	387.32	33.5	4.5	627.94
34	4.5	460.26	34	4.5	421.09	34	4.5	417.59	34	4.5	366.07	34	4.5	608.44
34.5	4.5	384.2	34.5	4.5	378.67	34.5	4.5	386	34.5	4.5	350.18	34.5	4.5	591.64
35	4.5	331.59	35	4.5	329.51	35	4.5	339.63	35	4.5	342.05	35	4.5	571.09
35.5	4.5	298.29	35.5	4.5	294.83	35.5	4.5	302.61	35.5	4.5	344.23	35.5	4.5	547.24
36	4.5	294.59	36	4.5	269.83	36	4.5	267.77	36	4.5	351.88	36	4.5	537.28
36.5	4.5	288.39	36.5	4.5	268.18	36.5	4.5	256.02	36.5	4.5	361.06	36.5	4.5	541.05
37	4.5	271.19	37	4.5	267.51	37	4.5	270.33	37	4.5	370.84	37	4.5	543.5
37.5	4.5	283.12	37.5	4.5	271.98	37.5	4.5	268.37	37.5	4.5	380.24	37.5	4.5	542.29
38	4.5	308.08	38	4.5	285.88	38	4.5	288.29	38	4.5	389.46	38	4.5	536.18
38.5	4.5	322.36	38.5	4.5	297.02	38.5	4.5	315.63	38.5	4.5	400.24	38.5	4.5	535.57
39	4.5	338.61	39	4.5	316.62	39	4.5	353.55	39	4.5	407.91	39	4.5	535.79
39.5	4.5	333.88	39.5	4.5	337.57	39.5	4.5	377.23	39.5	4.5	410.48	39.5	4.5	528.16
40	4.5	316.1	40	4.5	372.35	40	4.5	402.21	40	4.5	413.8	40	4.5	521.17
40.5	4.5	316.95	40.5	4.5	374.51	40.5	4.5	403.39	40.5	4.5	405.28	40.5	4.5	504.52
41	4.5	323.49	41	4.5	384.42	41	4.5	403.45	41	4.5	403.22	41	4.5	490.1
41.5	4.5	328	41.5	4.5	384.8	41.5	4.5	401.04	41.5	4.5	395.22	41.5	4.5	423.59
42	4.5	343.06	42	4.5	384.46	42	4.5	394.02	42	4.5	374.38	42	4.5	287.15
30	5	592.04	30	5	484.18	30	5	484.52	30	5	520.5	30	5	701.39
30.5	5	594.74	30.5	5	487.48	30.5	5	489.44	30.5	5	513.33	30.5	5	704.54
31	5	599.98	31	5	490.85	31	5	497.67	31	5	502.88	31	5	709.73
31.5	5	605.58	31.5	5	494.16	31.5	5	499.2	31.5	5	494.51	31.5	5	712.6
32	5	610.1	32	5	495.28	32	5	500.35	32	5	481.95	32	5	707.23
32.5	5	612.27	32.5	5	494.52	32.5	5	498.23	32.5	5	468.31	32.5	5	697.31
33	5	608.93	33	5	492.63	33	5	492.94	33	5	454.55	33	5	686.85
33.5	5	595.84	33.5	5	486.97	33.5	5	479.33	33.5	5	435.06	33.5	5	670.5
34	5	558.67	34	5	478.81	34	5	461.89	34	5	408.99	34	5	650.12
34.5	5	474.49	34.5	5	463.51	34.5	5	423.73	34.5	5	375.61	34.5	5	617.52
35	5	385.78	35	5	424.89	35	5	384.42	35	5	353.55	35	5	584.71
35.5	5	351.45	35.5	5	379.84	35.5	5	358.93	35.5	5	348.92	35.5	5	559.98
36	5	331.27	36	5	338.86	36	5	329.52	36	5	352.59	36	5	544.21
36.5	5	322.12	36.5	5	313.7	36.5	5	297.76	36.5	5	358.74	36.5	5	541.17
37	5	311.83	37	5	298.04	37	5	293.15	37	5	366.77	37	5	544.36
37.5	5	309.4	37.5	5	290.02	37.5	5	288.17	37.5	5	374.74	37.5	5	544.83
38	5	335.83	38	5	293.24	38	5	309.28	38	5	381.25	38	5	536.98
38.5	5	356.86	38.5	5	304.35	38.5	5	345.53	38.5	5	394.71	38.5	5	535.45
39	5	369.38	39	5	340.76	39	5	383.59	39	5	409.89	39	5	534.34
39.5	5	360.94	39.5	5	366.59	39.5	5	400.42	39.5	5	411.1	39.5	5	529.05
40	5	347.49	40	5	406.17	40	5	421.04	40	5	412.51	40	5	514.93
40.5	5	357.46	40.5	5	408.45	40.5	5	419.27	40.5	5	365.52	40.5	5	493.05
41	5	362.18	41	5	412.75	41	5	415.61	41	5	382.81	41	5	502.61
41.5	5	358.3	41.5	5	413.33	41.5	5	413.6	41.5	5	393.39	41.5	5	494.12
42	5	369.24	42	5	416.31	42	5	407.3	42	5	380.26	42	5	385.47
30	5.5	707.56	30	5.5	591.74	30	5.5	613.73	30	5.5	564.87	30	5.5	780.86
30.5	5.5	702.84	30.5	5.5	588.37	30.5	5.5	605.87	30.5	5.5	559.18	30.5	5.5	778.6
31	5.5	696.03	31	5.5	581.95	31	5.5	598.41	31	5.5	551.6	31	5.5	778.83
31.5	5.5	688.17	31.5	5.5	576.19	31.5	5.5	589.55	31.5	5.5	542.82	31.5	5.5	780.61
32	5.5	682.48	32	5.5	570.37	32	5.5	581.66	32	5.5	533.9	32	5.5	770.49
32.5	5.5	677.79	32.5	5.5	562.98	32.5	5.5	572.45	32.5	5.5	525.78	32.5	5.5	764.31
33	5.5	671.03	33	5.5	556.23	33	5.5	563.23	33	5.5	517.53	33	5.5	754.72
33.5	5.5	662.49	33.5	5.5	547.14	33.5	5.5	552.59	33.5	5.5	504.99	33.5	5.5	736.88
34	5.5	650	34	5.5	536.49	34	5.5	539.8	34	5.5	487.99	34	5.5	721.97
34.5	5.5	616.63	34.5	5.5	522.4	34.5	5.5	508.77	34.5	5.5	451.02	34.5	5.5	691.43
35	5.5	535.17	35	5.5	497.55	35	5.5	448.36	35	5.5	395.85	35	5.5	632.81
35.5	5.5	444.1	35.5	5.5	451.49	35.5	5.5	374.73	35.5	5.5	358.52	35.5	5.5	585.73
36	5.5	381.36	36	5.5	402.49	36	5.5	346.52	36	5.5	358.68	36	5.5	553.88
36.5	5.5	342.46	36.5	5.5	361.84	36.5	5.5	318.16	36.5	5.5	362.09	36.5	5.5	544.07
37	5.5	325.13	37	5.5	324.59	37	5.5	323.3	37	5.5	370.16	37	5.5	546.97
37.5	5.5	324.72	37.5	5.5	306.35	37.5	5.5	313.19	37.5	5.5	379.33	37.5	5.5	544.67
38	5.5	362.65	38	5.5	312.43	38	5.5	348.33	38	5.5	392.96	38	5.5	538.07
38.5	5.5	393.23	38.5	5.5	332.3	38.5	5.5	384.07	38.5	5.5	407.7	38.5	5.5	535.28
39	5.5	416.13	39	5.5	377.38	39	5.5	413.19	39	5.5	412.07	39	5.5	530.51
39.5	5.5	425.86	39.5	5.5	397.38	39.5	5.5	429.69	39.5	5.5	412.99	39.5	5.5	525.4
40	5.5	423.53	40	5.5	425.48	40	5.5	430.89	40	5.5	412.96	40	5.5	510.81
40.5	5.5	421.73	40.5	5.5	426.83	40.5	5.5	404.31	40.5	5.5	357.65	40.5	5.5	463.95
41	5.5	417.04	41	5.5	430.35	41	5.5	404.08	41	5.5	373.2	41	5.5	489.8
41.5	5.5	408.7	41.5	5.5	435.83	41.5	5.5	403.47	41.5	5.5	386.71	41.5	5.5	484.75
42	5.5	407.7	42	5.5	438.66	42	5.5	400.79	42	5.5	385.39	42	5.5	452.06
30	6	707.5	30	6	591.69	30	6	613.68	30	6	564.82	30	6	780.8
30.5	6	702.06	30.5	6	588.78	30.5	6	610.13	30.5	6	558.99	30.5	6	774.54
31	6	696.2	31	6	582.75	31	6	604.68	31	6	550.66	31	6	770.11
31.5	6	688.32	31.5	6	578.57	31.5	6	598.09	31.5	6	541.27	31.5	6	759.59
32	6	680.6	32	6	572.74	32	6	591.15	32	6	532.11	32	6	743.8
32.5	6	674.92	32.5	6	569.33	32.5	6	584.78	32.5	6	524.71	32.5	6	734.06
33	6	670.07	33	6	565.48	33	6	577.87	33	6	517.37	33	6	720.11
33.5	6	664.7	33.5	6	561.86	33.5	6	572.04	33.5	6	510.7	33.5	6	706.55
34	6	658.47	34	6	557.1	34	6	566.45	34	6	505.4	34	6	699.57
34.5	6	657.42	34.5	6	556.12	34.5	6	560.31	34.5	6	498.3	34.5	6	701.45
35	6	645.26	35	6	551.94	35	6	544.15	35	6	477.3	35	6	684.26
35.5	6	607.63	35.5	6	535.68	35.5	6	482.64	35.5	6	430.21	35.5	6	643.58
36	6	544.64	36	6	505.24	36	6	433.96	36	6	396.3	36	6	595.13
36.5	6	473.75	36.5	6	463.6	36.5	6	375.09	36.5	6	377.35	36.5	6	568.03
37	6	407.32	37	6	419.63	37	6	377.03	37	6	379.01	37	6	558.14
37.5	6	375.05	37.5	6	372.43	37.5	6	370.62	37.5	6	386.75	37.5	6	554.49
38	6	403.29	38	6	369.15	38	6	391.25	38	6	403.39	38	6	543.62
38.5	6	438.27	38.5	6	386.44	38.5	6	418.26	38.5	6	411.1	38.5	6	531.54
39	6	454.66	39	6	400.24	39	6	431.88	39	6	414.85	39	6	527.55
39.5	6	443.49	39.5	6	407.06	39.5	6	434.51	39.5	6	412.83	39.5	6	527.51
40	6	447.97	40	6	431.86	40	6	428.73	40	6	413.18	40	6	505.68
40.5	6	445.71	40.5	6	417.29	40.5	6	381.64	40.5	6	361.3	40.5	6	448.85
41	6	446.16	41	6	425.28	41	6	387.29	41	6	375.89	41	6	467.03
41.5	6	438.68	41.5	6	437.78	41.5	6	384.13	41.5	6	380.13	41.5	6	458.27
42	6	427.96	42	6	439.58	42	6	388.76	42	6	381.8	42	6	448.88
-42	0	20	-42	0	20	-42	0	20	-42	0	20	-42	0	20
-41.5	0	20	-41.5	0	20	-41.5	0	20	-41.5	0	20	-41.5	0	20
-41	0	20	-41	0	20	-41	0	20	-41	0	20	-41	0	20
-40.5	0	20	-40.5	0	20	-40.5	0	20	-40.5	0	20	-40.5	0	20
-40	0	20	-40	0	20	-40	0	20	-40	0	20	-40	0	20
-39.5	0	20	-39.5	0	20	-39.5	0	20	-39.5	0	20	-39.5	0	20
-39	0	20	-39	0	20	-39	0	20	-39	0	20	-39	0	20
-38.5	0	20	-38.5	0	20	-38.5	0	20	-38.5	0	20	-38.5	0	20
-38	0	20	-38	0	20	-38	0	20	-38	0	20	-38	0	20
-37.5	0	20	-37.5	0	20	-37.5	0	20	-37.5	0	20	-37.5	0	20
-37	0	20	-37	0	20	-37	0	20	-37	0	20	-37	0	20
-36.5	0	20	-36.5	0	20	-36.5	0	20	-36.5	0	20	-36.5	0	20
-36	0	20	-36	0	20	-36	0	20	-36	0	20	-36	0	20
-35.5	0	20	-35.5	0	20	-35.5	0	20	-35.5	0	20	-35.5	0	20
-35	0	20	-35	0	20	-35	0	20	-35	0	20	-35	0	20
-34.5	0	20	-34.5	0	20	-34.5	0	20	-34.5	0	20	-34.5	0	20
-34	0	20	-34	0	20	-34	0	20	-34	0	20	-34	0	20
-33.5	0	20	-33.5	0	20	-33.5	0	20	-33.5	0	20	-33.5	0	20
-33	0	20	-33	0	20	-33	0	20	-33	0	20	-33	0	20
-32.5	0	20	-32.5	0	20	-32.5	0	20	-32.5	0	20	-32.5	0	20
-32	0	20	-32	0	20	-32	0	20	-32	0	20	-32	0	20
-31.5	0	20	-31.5	0	20	-31.5	0	20	-31.5	0	20	-31.5	0	20
-31	0	20	-31	0	20	-31	0	20	-31	0	20	-31	0	20
-30.5	0	20	-30.5	0	20	-30.5	0	20	-30.5	0	20	-30.5	0	20
-30	0	20	-30	0	20	-30	0	20	-30	0	20	-30	0	20
-42	0.5	59.843	-42	0.5	55.534	-42	0.5	56.985	-42	0.5	56.275	-42	0.5	42.27
-41.5	0.5	59.911	-41.5	0.5	55.685	-41.5	0.5	57.204	-41.5	0.5	56.3	-41.5	0.5	42.235
-41	0.5	59.922	-41	0.5	55.92	-41	0.5	57.658	-41	0.5	56.309	-41	0.5	42.437
-40.5	0.5	60.036	-40.5	0.5	56.104	-40.5	0.5	58.163	-40.5	0.5	56.324	-40.5	0.5	42.508
-40	0.5	60.092	-40	0.5	56.253	-40	0.5	58.823	-40	0.5	56.342	-40	0.5	42.776
-39.5	0.5	60.195	-39.5	0.5	56.336	-39.5	0.5	59.489	-39.5	0.5	56.352	-39.5	0.5	43.053
-39	0.5	60.322	-39	0.5	56.36	-39	0.5	60.143	-39	0.5	56.375	-39	0.5	43.443
-38.5	0.5	60.427	-38.5	0.5	56.352	-38.5	0.5	60.738	-38.5	0.5	56.413	-38.5	0.5	43.871
-38	0.5	60.628	-38	0.5	56.324	-38	0.5	61.308	-38	0.5	56.441	-38	0.5	44.36
-37.5	0.5	60.723	-37.5	0.5	56.309	-37.5	0.5	61.791	-37.5	0.5	56.488	-37.5	0.5	44.871
-37	0.5	60.92	-37	0.5	56.281	-37	0.5	62.251	-37	0.5	56.523	-37	0.5	45.434
-36.5	0.5	61.002	-36.5	0.5	56.263	-36.5	0.5	62.603	-36.5	0.5	56.599	-36.5	0.5	45.973
-36	0.5	61.218	-36	0.5	56.218	-36	0.5	62.974	-36	0.5	56.654	-36	0.5	46.515
-35.5	0.5	61.307	-35.5	0.5	56.173	-35.5	0.5	63.272	-35.5	0.5	56.757	-35.5	0.5	46.977
-35	0.5	61.54	-35	0.5	56.12	-35	0.5	63.664	-35	0.5	56.812	-35	0.5	47.566
-34.5	0.5	61.64	-34.5	0.5	56.054	-34.5	0.5	64.034	-34.5	0.5	56.887	-34.5	0.5	48.078
-34	0.5	61.861	-34	0.5	56.006	-34	0.5	64.691	-34	0.5	56.944	-34	0.5	48.704
-33.5	0.5	61.95	-33.5	0.5	55.947	-33.5	0.5	64.863	-33.5	0.5	57.013	-33.5	0.5	49.325
-33	0.5	62.114	-33	0.5	55.895	-33	0.5	65.285	-33	0.5	57.08	-33	0.5	50.008
-32.5	0.5	62.224	-32.5	0.5	55.866	-32.5	0.5	65.506	-32.5	0.5	57.142	-32.5	0.5	50.729
-32	0.5	62.426	-32	0.5	55.843	-32	0.5	65.793	-32	0.5	57.233	-32	0.5	51.7
-31.5	0.5	62.612	-31.5	0.5	55.828	-31.5	0.5	66.112	-31.5	0.5	57.363	-31.5	0.5	52.613
-31	0.5	62.929	-31	0.5	55.832	-31	0.5	66.322	-31	0.5	57.563	-31	0.5	53.637
-30.5	0.5	63.192	-30.5	0.5	55.842	-30.5	0.5	66.602	-30.5	0.5	57.761	-30.5	0.5	54.47
-30	0.5	63.941	-30	0.5	55.946	-30	0.5	67.029	-30	0.5	58.553	-30	0.5	56.21
-42	1	59.823	-42	1	55.515	-42	1	56.965	-42	1	56.256	-42	1	42.251
-41.5	1	60.185	-41.5	1	56.539	-41.5	1	57.897	-41.5	1	56.578	-41.5	1	42.446
-41	1	60.739	-41	1	57.4	-41	1	60.504	-41	1	57.468	-41	1	43.341
-40.5	1	61.302	-40.5	1	58.219	-40.5	1	63.954	-40.5	1	58.377	-40.5	1	44.172
-40	1	62.007	-40	1	59.006	-40	1	68.555	-40	1	60.179	-40	1	46.121
-39.5	1	62.621	-39.5	1	59.653	-39.5	1	75.218	-39.5	1	61.9	-39.5	1	46.59
-39	1	63.367	-39	1	60.551	-39	1	80.181	-39	1	64.189	-39	1	48.354
-38.5	1	63.986	-38.5	1	61.042	-38.5	1	82.146	-38.5	1	66.387	-38.5	1	49.693
-38	1	64.663	-38	1	61.84	-38	1	83.332	-38	1	68.655	-38	1	53.843
-37.5	1	64.992	-37.5	1	62.164	-37.5	1	83.094	-37.5	1	70.943	-37.5	1	56.277
-37	1	65.632	-37	1	62.335	-37	1	83.113	-37	1	74.483	-37	1	62.461
-36.5	1	65.899	-36.5	1	62.341	-36.5	1	82.825	-36.5	1	77.217	-36.5	1	64.215
-36	1	66.389	-36	1	62.111	-36	1	83.128	-36	1	78.79	-36	1	68.492
-35.5	1	66.702	-35.5	1	62.282	-35.5	1	82.62	-35.5	1	78.225	-35.5	1	68.072
-35	1	67.277	-35	1	62.334	-35	1	82.91	-35	1	78.996	-35	1	73.226
-34.5	1	67.695	-34.5	1	62.517	-34.5	1	82.902	-34.5	1	77.907	-34.5	1	74.964
-34	1	68.356	-34	1	62.665	-34	1	83.934	-34	1	79.679	-34	1	80.329
-33.5	1	68.756	-33.5	1	62.983	-33.5	1	82.95	-33.5	1	79.843	-33.5	1	81.906
-33	1	69.358	-33	1	63.197	-33	1	83.46	-33	1	82.599	-33	1	85.104
-32.5	1	69.814	-32.5	1	63.504	-32.5	1	81.452	-32.5	1	82.951	-32.5	1	86.893
-32	1	70.508	-32	1	63.777	-32	1	81.629	-32	1	85.431	-32	1	90.509
-31.5	1	71.136	-31.5	1	63.967	-31.5	1	80.631	-31.5	1	86.341	-31.5	1	90.87
-31	1	71.84	-31	1	64.271	-31	1	81.258	-31	1	88.087	-31	1	92.601
-30.5	1	72.233	-30.5	1	64.352	-30.5	1	80.646	-30.5	1	89.307	-30.5	1	93.008
-30	1	73.162	-30	1	65.088	-30	1	81.625	-30	1	90.198	-30	1	93.519
-42	1.5	90.801	-42	1.5	121.66	-42	1.5	111.82	-42	1.5	85.444	-42	1.5	64.924
-41.5	1.5	90.69	-41.5	1.5	122.55	-41.5	1.5	111.08	-41.5	1.5	85.016	-41.5	1.5	64.734
-41	1.5	90.451	-41	1.5	120.93	-41	1.5	111.24	-41	1.5	86.411	-41	1.5	65.114
-40.5	1.5	90.351	-40.5	1.5	117.85	-40.5	1.5	116.88	-40.5	1.5	88.68	-40.5	1.5	65.333
-40	1.5	89.992	-40	1.5	116.37	-40	1.5	140.08	-40	1.5	96.081	-40	1.5	66.459
-39.5	1.5	89.823	-39.5	1.5	113.04	-39.5	1.5	176.52	-39.5	1.5	103.46	-39.5	1.5	66.901
-39	1.5	89.547	-39	1.5	111.69	-39	1.5	182.52	-39	1.5	108.51	-39	1.5	69.121
-38.5	1.5	89.575	-38.5	1.5	112.77	-38.5	1.5	179.87	-38.5	1.5	119.96	-38.5	1.5	83.329
-38	1.5	89.37	-38	1.5	111.15	-38	1.5	170.83	-38	1.5	132.07	-38	1.5	103.18
-37.5	1.5	89.649	-37.5	1.5	109.11	-37.5	1.5	163.93	-37.5	1.5	148.85	-37.5	1.5	129.11
-37	1.5	89.457	-37	1.5	105.55	-37	1.5	153.69	-37	1.5	162.27	-37	1.5	159.23
-36.5	1.5	89.639	-36.5	1.5	101.94	-36.5	1.5	146.07	-36.5	1.5	174	-36.5	1.5	179.07
-36	1.5	89.32	-36	1.5	97.547	-36	1.5	137.08	-36	1.5	172.92	-36	1.5	185.24
-35.5	1.5	89.609	-35.5	1.5	95.818	-35.5	1.5	134.05	-35.5	1.5	168.9	-35.5	1.5	179.16
-35	1.5	89.362	-35	1.5	94.102	-35	1.5	128.62	-35	1.5	158.6	-35	1.5	177.05
-34.5	1.5	89.977	-34.5	1.5	93.812	-34.5	1.5	127.26	-34.5	1.5	154.82	-34.5	1.5	181.54
-34	1.5	90.108	-34	1.5	93.045	-34	1.5	123.89	-34	1.5	151.4	-34	1.5	180.87
-33.5	1.5	90.737	-33.5	1.5	93.741	-33.5	1.5	122.43	-33.5	1.5	154.46	-33.5	1.5	180.57
-33	1.5	90.962	-33	1.5	93.555	-33	1.5	119.32	-33	1.5	156.47	-33	1.5	179.14
-32.5	1.5	91.522	-32.5	1.5	94.019	-32.5	1.5	116.77	-32.5	1.5	165.31	-32.5	1.5	185.96
-32	1.5	91.815	-32	1.5	93.826	-32	1.5	113.54	-32	1.5	165.77	-32	1.5	186.13
-31.5	1.5	92.373	-31.5	1.5	92.926	-31.5	1.5	112.45	-31.5	1.5	173.8	-31.5	1.5	193.44
-31	1.5	92.694	-31	1.5	91.949	-31	1.5	110.95	-31	1.5	165.98	-31	1.5	188.2
-30.5	1.5	92.761	-30.5	1.5	90.696	-30.5	1.5	110.46	-30.5	1.5	168.47	-30.5	1.5	187.77
-30	1.5	93.665	-30	1.5	91.195	-30	1.5	111.15	-30	1.5	156.96	-30	1.5	173.75
-42	2	90.78	-42	2	121.63	-42	2	111.8	-42	2	85.423	-42	2	64.904
-41.5	2	91.474	-41.5	2	136.44	-41.5	2	118.01	-41.5	2	91.705	-41.5	2	66.289
-41	2	92.225	-41	2	142.32	-41	2	125.59	-41	2	100.32	-41	2	68.052
-40.5	2	92.842	-40.5	2	143.86	-40.5	2	182.19	-40.5	2	119.35	-40.5	2	71.209
-40	2	93.238	-40	2	152.95	-40	2	288.06	-40	2	152.95	-40	2	78.162
-39.5	2	93.723	-39.5	2	158.28	-39.5	2	301.69	-39.5	2	172.51	-39.5	2	83.396
-39	2	94.195	-39	2	168.59	-39	2	273.79	-39	2	185.25	-39	2	94.501
-38.5	2	95.008	-38.5	2	176.48	-38.5	2	265.78	-38.5	2	233.58	-38.5	2	138.11
-38	2	95.729	-38	2	177.07	-38	2	249.36	-38	2	274.18	-38	2	175.02
-37.5	2	96.639	-37.5	2	171.98	-37.5	2	233.53	-37.5	2	317.48	-37.5	2	240.72
-37	2	97.561	-37	2	163.91	-37	2	216.23	-37	2	313.49	-37	2	300.72
-36.5	2	98.737	-36.5	2	154.52	-36.5	2	202.69	-36.5	2	324.5	-36.5	2	329.22
-36	2	99.821	-36	2	145.96	-36	2	189.63	-36	2	314.68	-36	2	322.88
-35.5	2	101.23	-35.5	2	139.43	-35.5	2	183.31	-35.5	2	315.25	-35.5	2	319.02
-35	2	102.78	-35	2	135.07	-35	2	175.28	-35	2	283.48	-35	2	307.78
-34.5	2	104.46	-34.5	2	130.52	-34.5	2	169.66	-34.5	2	281.06	-34.5	2	308.88
-34	2	105.83	-34	2	128.81	-34	2	163.97	-34	2	267.39	-34	2	310.35
-33.5	2	106.5	-33.5	2	126.93	-33.5	2	158.98	-33.5	2	274.31	-33.5	2	317.37
-33	2	107.5	-33	2	125.91	-33	2	154.13	-33	2	280.6	-33	2	318.24
-32.5	2	108.11	-32.5	2	125.1	-32.5	2	150.8	-32.5	2	293.09	-32.5	2	334.96
-32	2	109.15	-32	2	124.75	-32	2	146.56	-32	2	292.48	-32	2	334.47
-31.5	2	110.49	-31.5	2	123.71	-31.5	2	147.67	-31.5	2	299.19	-31.5	2	344.39
-31	2	112.9	-31	2	122.43	-31	2	146.8	-31	2	280.71	-31	2	330.88
-30.5	2	113.53	-30.5	2	120.72	-30.5	2	149.26	-30.5	2	266.01	-30.5	2	316.22
-30	2	115.58	-30	2	121.11	-30	2	150.43	-30	2	233.59	-30	2	271.47
-42	2.5	158.26	-42	2.5	236.88	-42	2.5	246.33	-42	2.5	134.05	-42	2.5	107.7
-41.5	2.5	151.73	-41.5	2.5	240.88	-41.5	2.5	241.88	-41.5	2.5	173.09	-41.5	2.5	97.188
-41	2.5	142.76	-41	2.5	222.37	-41	2.5	225.96	-41	2.5	188.78	-41	2.5	90.226
-40.5	2.5	135.62	-40.5	2.5	249.03	-40.5	2.5	363.82	-40.5	2.5	223.96	-40.5	2.5	108.38
-40	2.5	130.24	-40	2.5	253.48	-40	2.5	386.73	-40	2.5	264.19	-40	2.5	146.43
-39.5	2.5	125.74	-39.5	2.5	242.61	-39.5	2.5	369.89	-39.5	2.5	317.17	-39.5	2.5	180.4
-39	2.5	123.6	-39	2.5	241.54	-39	2.5	338.01	-39	2.5	389.48	-39	2.5	217.34
-38.5	2.5	122.04	-38.5	2.5	234.89	-38.5	2.5	307.51	-38.5	2.5	444.83	-38.5	2.5	228.65
-38	2.5	121.68	-38	2.5	225.93	-38	2.5	306.93	-38	2.5	433.98	-38	2.5	264.38
-37.5	2.5	121.26	-37.5	2.5	210.38	-37.5	2.5	301.92	-37.5	2.5	430.56	-37.5	2.5	340.13
-37	2.5	122.5	-37	2.5	197.37	-37	2.5	299.81	-37	2.5	420.33	-37	2.5	397.88
-36.5	2.5	123.94	-36.5	2.5	189.85	-36.5	2.5	279.2	-36.5	2.5	416	-36.5	2.5	416.6
-36	2.5	124.75	-36	2.5	183.98	-36	2.5	260.97	-36	2.5	405.65	-36	2.5	405.81
-35.5	2.5	125.02	-35.5	2.5	180.6	-35.5	2.5	242.95	-35.5	2.5	401.9	-35.5	2.5	396.75
-35	2.5	126.61	-35	2.5	175.14	-35	2.5	235.09	-35	2.5	387.55	-35	2.5	387.4
-34.5	2.5	128.26	-34.5	2.5	170.38	-34.5	2.5	228.04	-34.5	2.5	374.84	-34.5	2.5	378.61
-34	2.5	131	-34	2.5	166.1	-34	2.5	222.27	-34	2.5	367.14	-34	2.5	376.63
-33.5	2.5	131.96	-33.5	2.5	161.8	-33.5	2.5	216.77	-33.5	2.5	370.31	-33.5	2.5	382.8
-33	2.5	132.67	-33	2.5	159.07	-33	2.5	211.54	-33	2.5	397.34	-33	2.5	414.08
-32.5	2.5	134.98	-32.5	2.5	160.45	-32.5	2.5	205.78	-32.5	2.5	394.86	-32.5	2.5	435.05
-32	2.5	137.24	-32	2.5	160.43	-32	2.5	200.63	-32	2.5	393.07	-32	2.5	436.06
-31.5	2.5	153.13	-31.5	2.5	161.89	-31.5	2.5	203.64	-31.5	2.5	380.49	-31.5	2.5	439.01
-31	2.5	151.55	-31	2.5	157.18	-31	2.5	202.65	-31	2.5	366.49	-31	2.5	428.35
-30.5	2.5	159.56	-30.5	2.5	161.51	-30.5	2.5	214.28	-30.5	2.5	351.34	-30.5	2.5	414.2
-30	2.5	153.11	-30	2.5	163.83	-30	2.5	223.44	-30	2.5	314.28	-30	2.5	367.53
-42	3	158.23	-42	3	236.85	-42	3	246.3	-42	3	134.02	-42	3	107.68
-41.5	3	159.38	-41.5	3	297.95	-41.5	3	360.24	-41.5	3	243.09	-41.5	3	130.1
-41	3	165.07	-41	3	308.56	-41	3	360.4	-41	3	316.21	-41	3	166.72
-40.5	3	167.75	-40.5	3	308.88	-40.5	3	415.76	-40.5	3	376.8	-40.5	3	214.39
-40	3	171.04	-40	3	304.15	-40	3	424.31	-40	3	430.29	-40	3	254.57
-39.5	3	169.36	-39.5	3	284.16	-39.5	3	412.54	-39.5	3	463.04	-39.5	3	310.6
-39	3	168.46	-39	3	277.74	-39	3	398.51	-39	3	492.96	-39	3	318.78
-38.5	3	164.97	-38.5	3	262.81	-38.5	3	377.6	-38.5	3	510.76	-38.5	3	371.89
-38	3	161.23	-38	3	253.3	-38	3	370.13	-38	3	495.93	-38	3	364.07
-37.5	3	162.46	-37.5	3	235.66	-37.5	3	369.35	-37.5	3	495.8	-37.5	3	403.35
-37	3	166.12	-37	3	230.31	-37	3	359.77	-37	3	485.32	-37	3	428.36
-36.5	3	171.19	-36.5	3	228.11	-36.5	3	339.52	-36.5	3	476.69	-36.5	3	438.85
-36	3	167.88	-36	3	227.5	-36	3	317.38	-36	3	475.6	-36	3	432.4
-35.5	3	164.28	-35.5	3	231.83	-35.5	3	296.25	-35.5	3	465.26	-35.5	3	434.49
-35	3	164.09	-35	3	227.81	-35	3	281.84	-35	3	455.71	-35	3	439.47
-34.5	3	168.21	-34.5	3	218.42	-34.5	3	270.03	-34.5	3	443.23	-34.5	3	432.85
-34	3	179.5	-34	3	214.92	-34	3	262.52	-34	3	435.64	-34	3	410.95
-33.5	3	185.44	-33.5	3	208.24	-33.5	3	259.27	-33.5	3	429.01	-33.5	3	435.72
-33	3	184.64	-33	3	205.9	-33	3	254.96	-33	3	429.47	-33	3	478.84
-32.5	3	196.54	-32.5	3	216.87	-32.5	3	253.17	-32.5	3	427.27	-32.5	3	478.72
-32	3	204.96	-32	3	223.83	-32	3	252.95	-32	3	433.21	-32	3	472.18
-31.5	3	249.74	-31.5	3	234.42	-31.5	3	267.89	-31.5	3	430.79	-31.5	3	473.94
-31	3	232.02	-31	3	232.48	-31	3	285.53	-31	3	415.93	-31	3	460.41
-30.5	3	254.66	-30.5	3	247.99	-30.5	3	322.48	-30.5	3	412.54	-30.5	3	447.18
-30	3	222.85	-30	3	239.38	-30	3	327.52	-30	3	388.14	-30	3	405.66
-42	3.5	236.48	-42	3.5	331.82	-42	3.5	391.56	-42	3.5	250.88	-42	3.5	161.05
-41.5	3.5	203.64	-41.5	3.5	329.12	-41.5	3.5	417.88	-41.5	3.5	360.79	-41.5	3.5	158.35
-41	3.5	198.36	-41	3.5	334.22	-41	3.5	436.25	-41	3.5	455.22	-41	3.5	220.21
-40.5	3.5	201.92	-40.5	3.5	328.86	-40.5	3.5	444.47	-40.5	3.5	490.65	-40.5	3.5	263.14
-40	3.5	200.71	-40	3.5	330.01	-40	3.5	444.2	-40	3.5	515.74	-40	3.5	328.82
-39.5	3.5	219.8	-39.5	3.5	317.2	-39.5	3.5	437.91	-39.5	3.5	522.09	-39.5	3.5	400.11
-39	3.5	203.62	-39	3.5	318.76	-39	3.5	426.09	-39	3.5	523.96	-39	3.5	412.31
-38.5	3.5	194.1	-38.5	3.5	289.87	-38.5	3.5	423.6	-38.5	3.5	530.93	-38.5	3.5	457.52
-38	3.5	192.76	-38	3.5	272.07	-38	3.5	411.19	-38	3.5	510.35	-38	3.5	443.58
-37.5	3.5	193.58	-37.5	3.5	258.92	-37.5	3.5	415.4	-37.5	3.5	515.18	-37.5	3.5	453.01
-37	3.5	186.87	-37	3.5	248.19	-37	3.5	398.3	-37	3.5	500.81	-37	3.5	462.89
-36.5	3.5	190.34	-36.5	3.5	241.92	-36.5	3.5	382.82	-36.5	3.5	494.24	-36.5	3.5	462.91
-36	3.5	199.93	-36	3.5	231.09	-36	3.5	365.72	-36	3.5	482.61	-36	3.5	456.68
-35.5	3.5	223.57	-35.5	3.5	237.9	-35.5	3.5	354.81	-35.5	3.5	472.79	-35.5	3.5	464.85
-35	3.5	256.55	-35	3.5	264.38	-35	3.5	326.49	-35	3.5	463.94	-35	3.5	471.99
-34.5	3.5	272.16	-34.5	3.5	285.67	-34.5	3.5	303.21	-34.5	3.5	456.85	-34.5	3.5	466.67
-34	3.5	267.41	-34	3.5	299.77	-34	3.5	314.68	-34	3.5	453.78	-34	3.5	456.17
-33.5	3.5	260.12	-33.5	3.5	296.3	-33.5	3.5	332.32	-33.5	3.5	454.44	-33.5	3.5	482.29
-33	3.5	292.17	-33	3.5	316.37	-33	3.5	330.68	-33	3.5	462.49	-33	3.5	493.75
-32.5	3.5	340.24	-32.5	3.5	328.73	-32.5	3.5	329.97	-32.5	3.5	472.38	-32.5	3.5	496.84
-32	3.5	365.92	-32	3.5	332.77	-32	3.5	342.71	-32	3.5	489.05	-32	3.5	495
-31.5	3.5	382.59	-31.5	3.5	349.07	-31.5	3.5	365.51	-31.5	3.5	491.31	-31.5	3.5	491.38
-31	3.5	390.55	-31	3.5	366.65	-31	3.5	401.64	-31	3.5	495.67	-31	3.5	481.65
-30.5	3.5	402.7	-30.5	3.5	388.61	-30.5	3.5	447.79	-30.5	3.5	498.45	-30.5	3.5	473.05
-30	3.5	410.83	-30	3.5	405.5	-30	3.5	473.61	-30	3.5	502.09	-30	3.5	471.41
-42	4	236.45	-42	4	331.79	-42	4	391.52	-42	4	250.85	-42	4	161.02
-41.5	4	247.27	-41.5	4	348.32	-41.5	4	433.5	-41.5	4	446.63	-41.5	4	218.08
-41	4	233.26	-41	4	353.03	-41	4	447.63	-41	4	516.09	-41	4	270.6
-40.5	4	254.12	-40.5	4	359.53	-40.5	4	453.21	-40.5	4	534.89	-40.5	4	321.92
-40	4	243.76	-40	4	359.68	-40	4	453.88	-40	4	540.01	-40	4	417.3
-39.5	4	276.7	-39.5	4	352.28	-39.5	4	449.6	-39.5	4	543.31	-39.5	4	467.14
-39	4	245.55	-39	4	345.39	-39	4	442.01	-39	4	540.39	-39	4	478.57
-38.5	4	239.54	-38.5	4	324.55	-38.5	4	447.61	-38.5	4	544.38	-38.5	4	488.98
-38	4	227.89	-38	4	300.05	-38	4	440.97	-38	4	528.48	-38	4	481.3
-37.5	4	219.64	-37.5	4	280.55	-37.5	4	445.58	-37.5	4	521.16	-37.5	4	477.06
-37	4	214.77	-37	4	266.92	-37	4	446.76	-37	4	508.09	-37	4	474.93
-36.5	4	209.64	-36.5	4	255.67	-36.5	4	439.27	-36.5	4	502.12	-36.5	4	470.66
-36	4	213.19	-36	4	251.17	-36	4	418.62	-36	4	489.16	-36	4	463.49
-35.5	4	229.52	-35.5	4	247.2	-35.5	4	398.74	-35.5	4	482.6	-35.5	4	465.24
-35	4	261.71	-35	4	257.2	-35	4	370.32	-35	4	475.19	-35	4	479.23
-34.5	4	303.47	-34.5	4	289.08	-34.5	4	353.95	-34.5	4	476.36	-34.5	4	486.94
-34	4	331.86	-34	4	349.94	-34	4	373.2	-34	4	483.82	-34	4	488.62
-33.5	4	364.04	-33.5	4	370.17	-33.5	4	387.04	-33.5	4	490.33	-33.5	4	504.73
-33	4	406.99	-33	4	377.14	-33	4	411.41	-33	4	499.93	-33	4	513.2
-32.5	4	434.97	-32.5	4	386.24	-32.5	4	429.4	-32.5	4	516.72	-32.5	4	519.88
-32	4	443.29	-32	4	391.46	-32	4	450.8	-32	4	526.96	-32	4	523.69
-31.5	4	446.08	-31.5	4	403.08	-31.5	4	467.06	-31.5	4	527.9	-31.5	4	521.75
-31	4	443.39	-31	4	412.61	-31	4	492.57	-31	4	526.01	-31	4	516.15
-30.5	4	436.96	-30.5	4	417.16	-30.5	4	507.31	-30.5	4	520.68	-30.5	4	507.79
-30	4	426.41	-30	4	416.12	-30	4	506.39	-30	4	514.95	-30	4	501.97
-42	4.5	349.17	-42	4.5	387.45	-42	4.5	426.31	-42	4.5	416.51	-42	4.5	270.43
-41.5	4.5	306.65	-41.5	4.5	383.2	-41.5	4.5	436.16	-41.5	4.5	499.48	-41.5	4.5	274.04
-41	4.5	295.77	-41	4.5	385.47	-41	4.5	439.9	-41	4.5	532.18	-41	4.5	314.31
-40.5	4.5	313.35	-40.5	4.5	392.1	-40.5	4.5	452.5	-40.5	4.5	533.89	-40.5	4.5	367.88
-40	4.5	304.5	-40	4.5	390.76	-40	4.5	459.29	-40	4.5	530.73	-40	4.5	416.55
-39.5	4.5	303.6	-39.5	4.5	392.54	-39.5	4.5	460.34	-39.5	4.5	542.07	-39.5	4.5	475.31
-39	4.5	283.96	-39	4.5	358.16	-39	4.5	454.8	-39	4.5	549.96	-39	4.5	488.08
-38.5	4.5	272.53	-38.5	4.5	339.2	-38.5	4.5	463.54	-38.5	4.5	550.19	-38.5	4.5	495.99
-38	4.5	253.91	-38	4.5	316.25	-38	4.5	465.08	-38	4.5	541.22	-38	4.5	488.21
-37.5	4.5	246.67	-37.5	4.5	299.44	-37.5	4.5	468.73	-37.5	4.5	534.67	-37.5	4.5	483.73
-37	4.5	253.27	-37	4.5	284.82	-37	4.5	464.53	-37	4.5	523.31	-37	4.5	482.82
-36.5	4.5	256.34	-36.5	4.5	289.39	-36.5	4.5	455.64	-36.5	4.5	516.14	-36.5	4.5	483.69
-36	4.5	270.87	-36	4.5	302.82	-36	4.5	447.72	-36	4.5	503.48	-36	4.5	486.37
-35.5	4.5	312.17	-35.5	4.5	311.54	-35.5	4.5	447.3	-35.5	4.5	500.24	-35.5	4.5	489.73
-35	4.5	361.6	-35	4.5	342.04	-35	4.5	449.14	-35	4.5	501.45	-35	4.5	500.46
-34.5	4.5	417.8	-34.5	4.5	397.48	-34.5	4.5	471.67	-34.5	4.5	509.04	-34.5	4.5	517.25
-34	4.5	468.76	-34	4.5	450.11	-34	4.5	502.04	-34	4.5	526.13	-34	4.5	522.17
-33.5	4.5	516.12	-33.5	4.5	474.34	-33.5	4.5	529.39	-33.5	4.5	542.27	-33.5	4.5	531.7
-33	4.5	550.1	-33	4.5	495.58	-33	4.5	553.41	-33	4.5	557.8	-33	4.5	540.4
-32.5	4.5	571.7	-32.5	4.5	517.61	-32.5	4.5	569.08	-32.5	4.5	568.72	-32.5	4.5	550.19
-32	4.5	584.94	-32	4.5	534.79	-32	4.5	591.91	-32	4.5	573.34	-32	4.5	556.41
-31.5	4.5	594.98	-31.5	4.5	554.71	-31.5	4.5	610.57	-31.5	4.5	576.9	-31.5	4.5	561.8
-31	4.5	601.02	-31	4.5	569.99	-31	4.5	629.65	-31	4.5	579.34	-31	4.5	567.12
-30.5	4.5	607.67	-30.5	4.5	585.37	-30.5	4.5	645.66	-30.5	4.5	582.02	-30.5	4.5	572.01
-30	4.5	613.83	-30	4.5	600.2	-30	4.5	659.97	-30	4.5	584.71	-30	4.5	577.35
-42	5	349.13	-42	5	387.41	-42	5	426.27	-42	5	416.47	-42	5	270.4
-41.5	5	363.6	-41.5	5	400.24	-41.5	5	435.94	-41.5	5	504.07	-41.5	5	320.84
-41	5	354.81	-41	5	405.34	-41	5	427.13	-41	5	522.79	-41	5	358.39
-40.5	5	348.04	-40.5	5	418.67	-40.5	5	434.66	-40.5	5	512.63	-40.5	5	392.01
-40	5	341.62	-40	5	423.21	-40	5	451.49	-40	5	492.16	-40	5	419.71
-39.5	5	331.52	-39.5	5	423.32	-39.5	5	465.39	-39.5	5	534.02	-39.5	5	468.98
-39	5	314.62	-39	5	383.37	-39	5	469.95	-39	5	554.13	-39	5	482.49
-38.5	5	301.81	-38.5	5	363.21	-38.5	5	477.08	-38.5	5	551.72	-38.5	5	494.53
-38	5	288.72	-38	5	332.63	-38	5	473.25	-38	5	544.13	-38	5	489.25
-37.5	5	296.38	-37.5	5	316.84	-37.5	5	472.09	-37.5	5	538.41	-37.5	5	485.98
-37	5	315.69	-37	5	333.9	-37	5	479.99	-37	5	532.06	-37	5	483.96
-36.5	5	328.97	-36.5	5	360.67	-36.5	5	471.6	-36.5	5	528.73	-36.5	5	483.54
-36	5	345.78	-36	5	378.21	-36	5	480.92	-36	5	523.7	-36	5	490.5
-35.5	5	387.75	-35.5	5	390.47	-35.5	5	492.36	-35.5	5	524.85	-35.5	5	496.18
-35	5	455.25	-35	5	439.67	-35	5	510.9	-35	5	528.77	-35	5	511.97
-34.5	5	529.34	-34.5	5	494.31	-34.5	5	544.1	-34.5	5	549.89	-34.5	5	530.11
-34	5	580.92	-34	5	533.77	-34	5	569.21	-34	5	570.43	-34	5	543.46
-33.5	5	616.68	-33.5	5	559.81	-33.5	5	588.69	-33.5	5	583.8	-33.5	5	556.72
-33	5	628.35	-33	5	577.54	-33	5	601.74	-33	5	589.65	-33	5	566.62
-32.5	5	636.61	-32.5	5	589.8	-32.5	5	615.94	-32.5	5	591.13	-32.5	5	574.13
-32	5	638.47	-32	5	596.76	-32	5	627.35	-32	5	591.87	-32	5	578.77
-31.5	5	638.57	-31.5	5	601.47	-31.5	5	639.66	-31.5	5	591.33	-31.5	5	581.02
-31	5	635.04	-31	5	607.01	-31	5	649.93	-31	5	590.55	-31	5	582.51
-30.5	5	630.21	-30.5	5	610.93	-30.5	5	659.05	-30.5	5	589.37	-30.5	5	582.98
-30	5	623.8	-30	5	612.4	-30	5	665.27	-30	5	587.81	-30	5	582.08
-42	5.5	431.47	-42	5.5	392.84	-42	5.5	413.72	-42	5.5	474.1	-42	5.5	363.36
-41.5	5.5	401.14	-41.5	5.5	402.96	-41.5	5.5	420.33	-41.5	5.5	500.32	-41.5	5.5	352.37
-41	5.5	388.34	-41	5.5	401.6	-41	5.5	403.49	-41	5.5	503.81	-41	5.5	383.91
-40.5	5.5	385.22	-40.5	5.5	423.39	-40.5	5.5	402.43	-40.5	5.5	488.93	-40.5	5.5	399.82
-40	5.5	377.34	-40	5.5	436.47	-40	5.5	414.56	-40	5.5	466.89	-40	5.5	415.64
-39.5	5.5	373.48	-39.5	5.5	446.38	-39.5	5.5	462.64	-39.5	5.5	527.5	-39.5	5.5	463.64
-39	5.5	356.37	-39	5.5	412.18	-39	5.5	477.25	-39	5.5	551.32	-39	5.5	476.11
-38.5	5.5	344.67	-38.5	5.5	394.61	-38.5	5.5	495.88	-38.5	5.5	563.33	-38.5	5.5	485.94
-38	5.5	331.07	-38	5.5	366.52	-38	5.5	498.78	-38	5.5	554.43	-38	5.5	488.43
-37.5	5.5	316.78	-37.5	5.5	342.49	-37.5	5.5	485.8	-37.5	5.5	549.1	-37.5	5.5	492.44
-37	5.5	337.23	-37	5.5	342.26	-37	5.5	482.21	-37	5.5	540.75	-37	5.5	489.05
-36.5	5.5	373.37	-36.5	5.5	374.61	-36.5	5.5	489.02	-36.5	5.5	536.58	-36.5	5.5	490.22
-36	5.5	420.69	-36	5.5	420.25	-36	5.5	509.1	-36	5.5	533.87	-36	5.5	496.14
-35.5	5.5	508.66	-35.5	5.5	479.1	-35.5	5.5	533.95	-35.5	5.5	541.74	-35.5	5.5	512.38
-35	5.5	599.08	-35	5.5	539.93	-35	5.5	565.63	-35	5.5	561.52	-35	5.5	542.6
-34.5	5.5	657.29	-34.5	5.5	586.82	-34.5	5.5	597.83	-34.5	5.5	584.28	-34.5	5.5	568.9
-34	5.5	677.86	-34	5.5	614.71	-34	5.5	622.57	-34	5.5	596.26	-34	5.5	593.2
-33.5	5.5	683.87	-33.5	5.5	631.66	-33.5	5.5	640.9	-33.5	5.5	597.33	-33.5	5.5	605.36
-33	5.5	685.79	-33	5.5	642.21	-33	5.5	653.22	-33	5.5	597.45	-33	5.5	613.56
-32.5	5.5	686.6	-32.5	5.5	651.75	-32.5	5.5	665.19	-32.5	5.5	596.95	-32.5	5.5	621.99
-32	5.5	688.21	-32	5.5	659.87	-32	5.5	677.38	-32	5.5	597.64	-32	5.5	627.44
-31.5	5.5	688.38	-31.5	5.5	666.33	-31.5	5.5	687.58	-31.5	5.5	598.69	-31.5	5.5	632.25
-31	5.5	689.16	-31	5.5	672.7	-31	5.5	698.14	-31	5.5	599.2	-31	5.5	636.35
-30.5	5.5	688.1	-30.5	5.5	680.73	-30.5	5.5	707.05	-30.5	5.5	600.3	-30.5	5.5	639.51
-30	5.5	686.7	-30	5.5	687.51	-30	5.5	714.79	-30	5.5	601.92	-30	5.5	643.88
-42	6	431.42	-42	6	392.8	-42	6	413.68	-42	6	474.05	-42	6	363.32
-41.5	6	433.29	-41.5	6	392.45	-41.5	6	408.23	-41.5	6	487.03	-41.5	6	358.86
-41	6	430.51	-41	6	384.53	-41	6	390.7	-41	6	487.53	-41	6	380.9
-40.5	6	430.83	-40.5	6	392.03	-40.5	6	388.66	-40.5	6	482.06	-40.5	6	397.63
-40	6	428.15	-40	6	394.97	-40	6	382.07	-40	6	463.17	-40	6	397.92
-39.5	6	433.99	-39.5	6	453.37	-39.5	6	458	-39.5	6	525.87	-39.5	6	453.59
-39	6	432.3	-39	6	426.08	-39	6	477.51	-39	6	544.43	-39	6	461.08
-38.5	6	423.82	-38.5	6	418.7	-38.5	6	507.79	-38.5	6	556.95	-38.5	6	470.63
-38	6	417.46	-38	6	415.17	-38	6	518.8	-38	6	561.23	-38	6	479.43
-37.5	6	417.86	-37.5	6	397.71	-37.5	6	517.42	-37.5	6	560.17	-37.5	6	487.09
-37	6	456.83	-37	6	412.11	-37	6	516.82	-37	6	554.33	-37	6	493.21
-36.5	6	523.37	-36.5	6	469.33	-36.5	6	538.88	-36.5	6	553.52	-36.5	6	500.04
-36	6	588.71	-36	6	533.15	-36	6	566.51	-36	6	559.8	-36	6	523.21
-35.5	6	646.91	-35.5	6	581.69	-35.5	6	593.6	-35.5	6	574.29	-35.5	6	555.51
-35	6	673.66	-35	6	610.91	-35	6	619.48	-35	6	586.67	-35	6	582.38
-34.5	6	672.3	-34.5	6	623.6	-34.5	6	637.64	-34.5	6	590.66	-34.5	6	591.45
-34	6	668.15	-34	6	627.41	-34	6	644.7	-34	6	583.9	-34	6	594.24
-33.5	6	667.52	-33.5	6	628.83	-33.5	6	649.15	-33.5	6	578.12	-33.5	6	594.2
-33	6	672.44	-33	6	637.09	-33	6	657.26	-33	6	579.61	-33	6	602.02
-32.5	6	675.22	-32.5	6	645.91	-32.5	6	668.15	-32.5	6	579.96	-32.5	6	610.78
-32	6	678.11	-32	6	655.31	-32	6	679.05	-32	6	583.51	-32	6	617.47
-31.5	6	679.85	-31.5	6	662.53	-31.5	6	688.24	-31.5	6	587.34	-31.5	6	624.72
-31	6	683.02	-31	6	669.81	-31	6	697.33	-31	6	591.51	-31	6	630.75
-30.5	6	685.13	-30.5	6	679.58	-30.5	6	707.09	-30.5	6	595.6	-30.5	6	636.69
-30	6	686.06	-30	6	687	-30	6	713.29	-30	6	600.11	-30	6	642.77
42	0	20	42	0	20	42	0	20	42	0	20	42	0	20
43	0	20	43	0	20	43	0	20	43	0	20	43	0	20
44	0	20	44	0	20	44	0	20	44	0	20	44	0	20
45	0	20	45	0	20	45	0	20	45	0	20	45	0	20
46	0	20	46	0	20	46	0	20	46	0	20	46	0	20
47	0	20	47	0	20	47	0	20	47	0	20	47	0	20
48	0	20	48	0	20	48	0	20	48	0	20	48	0	20
49	0	20	49	0	20	49	0	20	49	0	20	49	0	20
50	0	20	50	0	20	50	0	20	50	0	20	50	0	20
51	0	20	51	0	20	51	0	20	51	0	20	51	0	20
52	0	20	52	0	20	52	0	20	52	0	20	52	0	20
53	0	20	53	0	20	53	0	20	53	0	20	53	0	20
54	0	20	54	0	20	54	0	20	54	0	20	54	0	20
55	0	20	55	0	20	55	0	20	55	0	20	55	0	20
56	0	20	56	0	20	56	0	20	56	0	20	56	0	20
57	0	20	57	0	20	57	0	20	57	0	20	57	0	20
58	0	20	58	0	20	58	0	20	58	0	20	58	0	20
59	0	20	59	0	20	59	0	20	59	0	20	59	0	20
60	0	20	60	0	20	60	0	20	60	0	20	60	0	20
61	0	20	61	0	20	61	0	20	61	0	20	61	0	20
62	0	20	62	0	20	62	0	20	62	0	20	62	0	20
63	0	20	63	0	20	63	0	20	63	0	20	63	0	20
64	0	20	64	0	20	64	0	20	64	0	20	64	0	20
65	0	20	65	0	20	65	0	20	65	0	20	65	0	20
66	0	20	66	0	20	66	0	20	66	0	20	66	0	20
67	0	20	67	0	20	67	0	20	67	0	20	67	0	20
68	0	20	68	0	20	68	0	20	68	0	20	68	0	20
69	0	20	69	0	20	69	0	20	69	0	20	69	0	20
70	0	20	70	0	20	70	0	20	70	0	20	70	0	20
71	0	20	71	0	20	71	0	20	71	0	20	71	0	20
72	0	20	72	0	20	72	0	20	72	0	20	72	0	20
73	0	20	73	0	20	73	0	20	73	0	20	73	0	20
74	0	20	74	0	20	74	0	20	74	0	20	74	0	20
75	0	20	75	0	20	75	0	20	75	0	20	75	0	20
76	0	20	76	0	20	76	0	20	76	0	20	76	0	20
77	0	20	77	0	20	77	0	20	77	0	20	77	0	20
78	0	20	78	0	20	78	0	20	78	0	20	78	0	20
79	0	20	79	0	20	79	0	20	79	0	20	79	0	20
80	0	20	80	0	20	80	0	20	80	0	20	80	0	20
81	0	20	81	0	20	81	0	20	81	0	20	81	0	20
82	0	20	82	0	20	82	0	20	82	0	20	82	0	20
83	0	20	83	0	20	83	0	20	83	0	20	83	0	20
84	0	20	84	0	20	84	0	20	84	0	20	84	0	20
85	0	20	85	0	20	85	0	20	85	0	20	85	0	20
86	0	20	86	0	20	86	0	20	86	0	20	86	0	20
87	0	20	87	0	20	87	0	20	87	0	20	87	0	20
88	0	20	88	0	20	88	0	20	88	0	20	88	0	20
89	0	20	89	0	20	89	0	20	89	0	20	89	0	20
90	0	20	90	0	20	90	0	20	90	0	20	90	0	20
91	0	20	91	0	20	91	0	20	91	0	20	91	0	20
92	0	20	92	0	20	92	0	20	92	0	20	92	0	20
93	0	20	93	0	20	93	0	20	93	0	20	93	0	20
94	0	20	94	0	20	94	0	20	94	0	20	94	0	20
95	0	20	95	0	20	95	0	20	95	0	20	95	0	20
96	0	20	96	0	20	96	0	20	96	0	20	96	0	20
97	0	20	97	0	20	97	0	20	97	0	20	97	0	20
98	0	20	98	0	20	98	0	20	98	0	20	98	0	20
99	0	20	99	0	20	99	0	20	99	0	20	99	0	20
100	0	20	100	0	20	100	0	20	100	0	20	100	0	20
101	0	20	101	0	20	101	0	20	101	0	20	101	0	20
102	0	20	102	0	20	102	0	20	102	0	20	102	0	20
103	0	20	103	0	20	103	0	20	103	0	20	103	0	20
104	0	20	104	0	20	104	0	20	104	0	20	104	0	20
105	0	20	105	0	20	105	0	20	105	0	20	105	0	20
42	1	71.633	42	1	59.041	42	1	50.768	42	1	55.487	42	1	48.056
43	1	71.525	43	1	58.907	43	1	50.171	43	1	54.878	43	1	47.797
44	1	71.24	44	1	57.688	44	1	49.104	44	1	54.708	44	1	47.23
45	1	70.889	45	1	57.219	45	1	48.474	45	1	54.228	45	1	46.81
46	1	70.32	46	1	56.845	46	1	48.016	46	1	53.764	46	1	46.192
47	1	69.81	47	1	56.513	47	1	47.539	47	1	53.148	47	1	45.55
48	1	68.486	48	1	56.249	48	1	47.128	48	1	52.44	48	1	44.295
49	1	67.306	49	1	55.947	49	1	46.781	49	1	51.555	49	1	43.495
50	1	64.861	50	1	55.488	50	1	46.598	50	1	50.251	50	1	42.789
51	1	63.457	51	1	55.167	51	1	46.452	51	1	49.479	51	1	42.412
52	1	60.821	52	1	54.394	52	1	46.402	52	1	48.767	52	1	42.1
53	1	58.913	53	1	53.965	53	1	46.238	53	1	48.139	53	1	41.981
54	1	56.604	54	1	53.138	54	1	46.062	54	1	47.352	54	1	41.918
55	1	55.748	55	1	52.46	55	1	45.902	55	1	47.033	55	1	41.81
56	1	54.942	56	1	51.57	56	1	45.645	56	1	46.478	56	1	41.826
57	1	53.855	57	1	50.755	57	1	45.461	57	1	45.824	57	1	41.846
58	1	52.481	58	1	49.822	58	1	45.307	58	1	44.91	58	1	41.89
59	1	51.392	59	1	48.949	59	1	45.115	59	1	44.018	59	1	41.909
60	1	50.748	60	1	48.239	60	1	44.82	60	1	43.458	60	1	42.239
61	1	50.676	61	1	47.789	61	1	44.697	61	1	42.529	61	1	42.361
62	1	50.737	62	1	47.337	62	1	44.582	62	1	42.309	62	1	42.771
63	1	50.762	63	1	46.983	63	1	44.672	63	1	41.808	63	1	42.945
64	1	50.348	64	1	46.519	64	1	44.79	64	1	41.643	64	1	43.136
65	1	49.621	65	1	46.156	65	1	44.875	65	1	41.416	65	1	43.152
66	1	48.831	66	1	45.786	66	1	44.86	66	1	41.119	66	1	43.074
67	1	47.964	67	1	45.359	67	1	44.799	67	1	40.804	67	1	42.789
68	1	46.868	68	1	44.796	68	1	44.696	68	1	40.415	68	1	42.374
69	1	46.032	69	1	44.253	69	1	44.477	69	1	40.14	69	1	41.926
70	1	45.489	70	1	43.533	70	1	44.315	70	1	39.657	70	1	41.437
71	1	45.181	71	1	43.098	71	1	44.097	71	1	39.217	71	1	41.026
72	1	44.995	72	1	42.694	72	1	43.78	72	1	38.797	72	1	41.003
73	1	44.552	73	1	42.508	73	1	43.39	73	1	38.234	73	1	41.33
74	1	44.123	74	1	42.376	74	1	42.856	74	1	37.851	74	1	41.895
75	1	43.799	75	1	42.272	75	1	42.201	75	1	37.536	75	1	42.747
76	1	43.175	76	1	41.917	76	1	41.388	76	1	37.278	76	1	43.743
77	1	42.493	77	1	41.394	77	1	40.603	77	1	37.073	77	1	44.595
78	1	41.788	78	1	40.855	78	1	39.713	78	1	37.105	78	1	44.986
79	1	40.997	79	1	40.587	79	1	38.951	79	1	37.594	79	1	44.933
80	1	40.364	80	1	40.339	80	1	38.284	80	1	38.134	80	1	44.44
81	1	39.857	81	1	40.195	81	1	37.835	81	1	38.839	81	1	43.63
82	1	39.652	82	1	39.997	82	1	37.48	82	1	39.159	82	1	42.484
83	1	39.432	83	1	39.748	83	1	37.361	83	1	38.879	83	1	41.433
84	1	39.324	84	1	39.294	84	1	37.224	84	1	38.149	84	1	40.201
85	1	39.108	85	1	38.734	85	1	37.182	85	1	36.97	85	1	38.984
86	1	38.816	86	1	38	86	1	37.024	86	1	35.582	86	1	37.785
87	1	38.443	87	1	37.133	87	1	36.88	87	1	33.984	87	1	36.355
88	1	38.008	88	1	36.301	88	1	36.477	88	1	32.733	88	1	34.754
89	1	37.495	89	1	35.62	89	1	36.025	89	1	31.643	89	1	32.967
90	1	37.07	90	1	35.238	90	1	35.485	90	1	30.9	90	1	31.501
91	1	36.65	91	1	35.13	91	1	34.871	91	1	30.183	91	1	30.241
92	1	36.316	92	1	35.193	92	1	34.311	92	1	29.657	92	1	30.085
93	1	36.155	93	1	35.375	93	1	33.779	93	1	29.399	93	1	31.266
94	1	36.169	94	1	35.559	94	1	33.286	94	1	29.539	94	1	33.63
95	1	36.302	95	1	35.528	95	1	32.912	95	1	30	95	1	36.353
96	1	36.421	96	1	35.259	96	1	32.646	96	1	30.629	96	1	39.072
97	1	36.528	97	1	34.786	97	1	32.476	97	1	31.258	97	1	41.355
98	1	36.365	98	1	34.272	98	1	32.227	98	1	31.785	98	1	41.986
99	1	36.016	99	1	33.738	99	1	31.776	99	1	32.195	99	1	41.269
100	1	35.495	100	1	33.212	100	1	31.174	100	1	32.518	100	1	39.475
101	1	35.012	101	1	32.755	101	1	30.642	101	1	32.743	101	1	37.598
102	1	34.567	102	1	32.345	102	1	30.168	102	1	32.604	102	1	35.606
103	1	34.091	103	1	31.874	103	1	29.821	103	1	32.174	103	1	33.203
104	1	33.614	104	1	31.147	104	1	29.514	104	1	31.402	104	1	31.09
105	1	33.176	105	1	30.539	105	1	29.196	105	1	30.402	105	1	28.713
42	2	137.12	42	2	115.1	42	2	94.541	42	2	89.649	42	2	79.975
43	2	138.43	43	2	112.57	43	2	94.799	43	2	78.146	43	2	78.027
44	2	141.27	44	2	109.18	44	2	91.978	44	2	87.978	44	2	85.267
45	2	144.29	45	2	109.05	45	2	90.914	45	2	93.11	45	2	88.267
46	2	145.83	46	2	110.84	46	2	92.492	46	2	98.163	46	2	91.001
47	2	154.41	47	2	112.72	47	2	92.066	47	2	103.8	47	2	86.957
48	2	157.86	48	2	112.69	48	2	90.104	48	2	105.48	48	2	83.95
49	2	162.92	49	2	113.8	49	2	85.04	49	2	100.26	49	2	78.883
50	2	157.05	50	2	112.7	50	2	84.114	50	2	90.905	50	2	74.39
51	2	148.72	51	2	113.26	51	2	81.849	51	2	88.456	51	2	71.915
52	2	134.22	52	2	112.2	52	2	82.464	52	2	88.12	52	2	70.193
53	2	122.12	53	2	113.01	53	2	79.201	53	2	89.601	53	2	70.39
54	2	110.03	54	2	110.1	54	2	76.976	54	2	88.889	54	2	69.111
55	2	103.79	55	2	105.85	55	2	75.52	55	2	92.037	55	2	69.046
56	2	103.14	56	2	100.09	56	2	76.135	56	2	92.33	56	2	67.846
57	2	101.5	57	2	95.797	57	2	77.686	57	2	90.916	57	2	67.392
58	2	96.71	58	2	93.181	58	2	78.834	58	2	88.832	58	2	67.166
59	2	89.527	59	2	89.441	59	2	80.076	59	2	86.379	59	2	65.113
60	2	82.99	60	2	86.359	60	2	79.808	60	2	83.841	60	2	64.812
61	2	82.134	61	2	85.321	61	2	78.473	61	2	79.846	61	2	64.787
62	2	85.068	62	2	85.079	62	2	76.659	62	2	77.941	62	2	66.219
63	2	89.339	63	2	84.9	63	2	76.276	63	2	75.38	63	2	67.334
64	2	90.521	64	2	84.262	64	2	77.851	64	2	74.037	64	2	68.122
65	2	87.661	65	2	83.866	65	2	79.817	65	2	73.058	65	2	68.631
66	2	87.01	66	2	84.837	66	2	80.515	66	2	72.111	66	2	70.202
67	2	84.392	67	2	85.32	67	2	81.168	67	2	71.829	67	2	71.24
68	2	80.945	68	2	85.454	68	2	81.122	68	2	71.006	68	2	72.454
69	2	78.854	69	2	85.212	69	2	81.378	69	2	71.853	69	2	73.861
70	2	77.777	70	2	82.915	70	2	82.066	70	2	71.715	70	2	75.017
71	2	78.396	71	2	80.577	71	2	82.661	71	2	73.501	71	2	75.398
72	2	78.457	72	2	77.582	72	2	83.513	72	2	74.137	72	2	74.239
73	2	73.833	73	2	75.836	73	2	84.168	73	2	74.334	73	2	72.474
74	2	72.439	74	2	76.982	74	2	84.536	74	2	73.545	74	2	70.605
75	2	75.337	75	2	80.292	75	2	85.38	75	2	71.361	75	2	70.621
76	2	75.518	76	2	82.084	76	2	84.876	76	2	69.525	76	2	72.047
77	2	72.463	77	2	79.775	77	2	85.027	77	2	68.511	77	2	74.012
78	2	69.761	78	2	76.719	78	2	84.187	78	2	67.48	78	2	76.325
79	2	68.555	79	2	75.204	79	2	83.616	79	2	66.67	79	2	78.483
80	2	68.063	80	2	74.101	80	2	81.575	80	2	64.369	80	2	80.32
81	2	68.096	81	2	74.311	81	2	80.147	81	2	62.877	81	2	81.95
82	2	69.134	82	2	75.16	82	2	78.199	82	2	61.302	82	2	82.848
83	2	69.431	83	2	76.839	83	2	75.756	83	2	60.706	83	2	83.973
84	2	70.176	84	2	77.992	84	2	73.804	84	2	61.536	84	2	83.736
85	2	70.662	85	2	78.795	85	2	72.827	85	2	62.555	85	2	83.422
86	2	70.319	86	2	78.285	86	2	73.042	86	2	63.567	86	2	81.474
87	2	69.637	87	2	75.993	87	2	74.537	87	2	63.205	87	2	77.674
88	2	68.103	88	2	73.698	88	2	75.977	88	2	63.583	88	2	74.555
89	2	65.832	89	2	71.697	89	2	76.307	89	2	63.51	89	2	71.072
90	2	64.902	90	2	70.777	90	2	75.923	90	2	63.6	90	2	68.121
91	2	64.816	91	2	71.225	91	2	74.833	91	2	62.677	91	2	64.627
92	2	65.592	92	2	71.812	92	2	73.643	92	2	61.205	92	2	60.1
93	2	66.66	93	2	72.369	93	2	72.247	93	2	60.151	93	2	55.967
94	2	68.692	94	2	72.513	94	2	70.339	94	2	59.972	94	2	54.241
95	2	71.171	95	2	71.467	95	2	68.565	95	2	61.637	95	2	55.014
96	2	72.885	96	2	70.063	96	2	67.476	96	2	64.038	96	2	56.755
97	2	74.738	97	2	68.743	97	2	66.84	97	2	65.54	97	2	58.301
98	2	75.584	98	2	68.517	98	2	66.09	98	2	65.387	98	2	60.879
99	2	74.381	99	2	68.938	99	2	65.628	99	2	62.776	99	2	64.93
100	2	71.935	100	2	70.375	100	2	64.241	100	2	58.864	100	2	70.13
101	2	69.289	101	2	71.504	101	2	62.788	101	2	54.038	101	2	76.07
102	2	67.931	102	2	71.936	102	2	61.316	102	2	49.225	102	2	80.693
103	2	66.265	103	2	70.689	103	2	60.213	103	2	45.829	103	2	82.714
104	2	62.761	104	2	66.555	104	2	58.901	104	2	44.308	104	2	80.199
105	2	58.96	105	2	60.25	105	2	56.919	105	2	43.072	105	2	71.602
42	3	211.46	42	3	296.45	42	3	169.05	42	3	157	42	3	151.86
43	3	209.3	43	3	276.43	43	3	166.02	43	3	105.93	43	3	120.54
44	3	213.51	44	3	215.85	44	3	153.45	44	3	136.12	44	3	135.61
45	3	204.78	45	3	195.69	45	3	150.2	45	3	142.98	45	3	150.89
46	3	198.22	46	3	215.85	46	3	169.71	46	3	156.04	46	3	161.73
47	3	192.59	47	3	221.14	47	3	178.06	47	3	173.69	47	3	154.16
48	3	189.01	48	3	221.25	48	3	178.84	48	3	189.26	48	3	152.08
49	3	203.3	49	3	217.69	49	3	169.56	49	3	199.31	49	3	144.68
50	3	222.59	50	3	210.36	50	3	168.99	50	3	161.71	50	3	136.04
51	3	225.83	51	3	205.28	51	3	168.16	51	3	139.98	51	3	131.77
52	3	207.96	52	3	202.68	52	3	172.74	52	3	141.88	52	3	133.87
53	3	189.21	53	3	208.3	53	3	160.12	53	3	144.1	53	3	139.62
54	3	172.76	54	3	215.11	54	3	143.39	54	3	140.71	54	3	140.05
55	3	162.79	55	3	218.92	55	3	130.48	55	3	147.46	55	3	141.25
56	3	165.58	56	3	187.83	56	3	128.43	56	3	149.78	56	3	137.84
57	3	174.83	57	3	165.99	57	3	128.73	57	3	147.27	57	3	138.94
58	3	180.54	58	3	160.95	58	3	132.55	58	3	142.84	58	3	126.16
59	3	183.79	59	3	153.25	59	3	134.58	59	3	139.25	59	3	112.88
60	3	177.7	60	3	141.74	60	3	136.62	60	3	136.06	60	3	102.14
61	3	159.3	61	3	138.23	61	3	133.12	61	3	131.88	61	3	98.006
62	3	155.26	62	3	139.79	62	3	124.4	62	3	129.35	62	3	98.635
63	3	171.88	63	3	138.43	63	3	121.69	63	3	127.11	63	3	101.82
64	3	178.37	64	3	133.1	64	3	126.16	64	3	126.05	64	3	103.37
65	3	154.56	65	3	128.54	65	3	132.15	65	3	128.96	65	3	106.33
66	3	140.37	66	3	134.58	66	3	133.3	66	3	129.76	66	3	110.4
67	3	133.77	67	3	144.41	67	3	134.52	67	3	127.82	67	3	114.12
68	3	134.63	68	3	152.75	68	3	133.13	68	3	124.31	68	3	117.98
69	3	135.46	69	3	162.39	69	3	132.45	69	3	122.59	69	3	122.91
70	3	137.64	70	3	166.28	70	3	134.87	70	3	122.19	70	3	127.58
71	3	146.59	71	3	165.22	71	3	137.98	71	3	126.11	71	3	131.97
72	3	143.75	72	3	150.64	72	3	141.45	72	3	130.21	72	3	132.92
73	3	116.67	73	3	135.2	73	3	143.57	73	3	136.88	73	3	128.87
74	3	112.56	74	3	132.53	74	3	145.81	74	3	141.93	74	3	124.35
75	3	134.21	75	3	141.38	75	3	147.87	75	3	130.28	75	3	121.47
76	3	141.33	76	3	147.37	76	3	148.64	76	3	116.11	76	3	119.21
77	3	137.9	77	3	137.11	77	3	150.26	77	3	107.29	77	3	118.23
78	3	124.61	78	3	125.89	78	3	155.51	78	3	104.45	78	3	116.29
79	3	113.34	79	3	119.78	79	3	161.61	79	3	108.54	79	3	112.28
80	3	105.89	80	3	114.6	80	3	160.62	80	3	109.65	80	3	110.61
81	3	101.95	81	3	113.01	81	3	159	81	3	108.97	81	3	111.02
82	3	101.7	82	3	116.77	82	3	156.32	82	3	107.8	82	3	112.6
83	3	104.06	83	3	123.8	83	3	147.2	83	3	108.24	83	3	115.19
84	3	109.64	84	3	129.78	84	3	137.06	84	3	110.64	84	3	115.52
85	3	116.42	85	3	135.71	85	3	129.84	85	3	113.23	85	3	113.55
86	3	122	86	3	138.52	86	3	125.41	86	3	114.54	86	3	109.96
87	3	127.71	87	3	139.05	87	3	125.35	87	3	113.58	87	3	108.17
88	3	128.44	88	3	138.32	88	3	131.61	88	3	112.63	88	3	107.62
89	3	120	89	3	138.74	89	3	134.57	89	3	114.07	89	3	112.35
90	3	113.27	90	3	140.14	90	3	135.79	90	3	115.38	90	3	117.94
91	3	110.65	91	3	140.6	91	3	137.16	91	3	114.48	91	3	119.8
92	3	111.62	92	3	141	92	3	140.2	92	3	111.5	92	3	111.46
93	3	111.04	93	3	141.38	93	3	143.16	93	3	109.88	93	3	99.125
94	3	113.39	94	3	139.4	94	3	138.37	94	3	109.42	94	3	90.967
95	3	118.55	95	3	132.8	95	3	133.41	95	3	114.39	95	3	90.88
96	3	122.73	96	3	125.05	96	3	130.64	96	3	120.16	96	3	92.779
97	3	126.87	97	3	115.83	97	3	128.59	97	3	122.84	97	3	91.149
98	3	132.17	98	3	108.4	98	3	126.67	98	3	122.45	98	3	90.716
99	3	136.48	99	3	108.4	99	3	126.54	99	3	117.15	99	3	95.941
100	3	138.21	100	3	118.28	100	3	126.91	100	3	111.99	100	3	102.87
101	3	132.59	101	3	127.15	101	3	126.06	101	3	104.81	101	3	110.22
102	3	130.68	102	3	133.85	102	3	126.84	102	3	98.663	102	3	119.07
103	3	133.6	103	3	139.82	103	3	133.23	103	3	96.432	103	3	128.49
104	3	131.09	104	3	143	104	3	138.49	104	3	96.842	104	3	135.66
105	3	127.01	105	3	133.7	105	3	137.59	105	3	91.436	105	3	136.82
42	4	307.24	42	4	356.63	42	4	311.65	42	4	262.79	42	4	197.26
43	4	325.79	43	4	358.5	43	4	279.15	43	4	170.85	43	4	170.44
44	4	340.74	44	4	343.86	44	4	232.74	44	4	175.2	44	4	185.44
45	4	349.98	45	4	339.51	45	4	224.42	45	4	183.56	45	4	212.67
46	4	340.34	46	4	340.91	46	4	208.83	46	4	197.01	46	4	232.78
47	4	313.32	47	4	344.27	47	4	210.31	47	4	214.81	47	4	225.1
48	4	291.58	48	4	352.61	48	4	227.46	48	4	231.59	48	4	230.6
49	4	277.78	49	4	357.5	49	4	245.61	49	4	243.59	49	4	235.77
50	4	275.21	50	4	350.21	50	4	250.17	50	4	257.56	50	4	237
51	4	279.24	51	4	332.6	51	4	253.97	51	4	252.01	51	4	218.96
52	4	284.09	52	4	311.66	52	4	263.24	52	4	235.38	52	4	213.6
53	4	274.21	53	4	303.63	53	4	281.92	53	4	226.09	53	4	224.79
54	4	264.94	54	4	302.02	54	4	290.99	54	4	216.87	54	4	229.8
55	4	268.73	55	4	318.12	55	4	288.3	55	4	207.18	55	4	205.52
56	4	279.39	56	4	315.81	56	4	280.24	56	4	207.21	56	4	187.63
57	4	287.21	57	4	250.87	57	4	253.98	57	4	211.39	57	4	186.54
58	4	279.27	58	4	231.66	58	4	222.69	58	4	205.77	58	4	186.47
59	4	265.61	59	4	239.12	59	4	183.53	59	4	191.56	59	4	197.11
60	4	263.39	60	4	207.55	60	4	181.63	60	4	184.56	60	4	194.71
61	4	256.51	61	4	195.74	61	4	189.42	61	4	185.8	61	4	166.54
62	4	257.09	62	4	205.53	62	4	186.47	62	4	187.58	62	4	149.45
63	4	268.25	63	4	215.82	63	4	174.93	63	4	187.39	63	4	152.09
64	4	279.65	64	4	217.82	64	4	174.47	64	4	188.95	64	4	169.12
65	4	271.22	65	4	210.14	65	4	184.57	65	4	191.97	65	4	177.32
66	4	233.65	66	4	199.38	66	4	186.98	66	4	194.38	66	4	180.47
67	4	194.06	67	4	195.49	67	4	195.15	67	4	199.53	67	4	182.61
68	4	169.28	68	4	198.16	68	4	205.89	68	4	200.99	68	4	184.03
69	4	170.22	69	4	207.68	69	4	219.14	69	4	204.31	69	4	190.07
70	4	172.93	70	4	220.1	70	4	221.49	70	4	200.89	70	4	199.33
71	4	184.35	71	4	223.25	71	4	218.52	71	4	199.48	71	4	205.93
72	4	179.98	72	4	216.06	72	4	216.73	72	4	202.39	72	4	201.85
73	4	166.33	73	4	212.18	73	4	215.86	73	4	201.64	73	4	191.69
74	4	156.02	74	4	215.68	74	4	219.72	74	4	203.68	74	4	190.39
75	4	162.88	75	4	222.29	75	4	223.6	75	4	205.88	75	4	191.95
76	4	173.61	76	4	230.08	76	4	229.43	76	4	188.95	76	4	185.33
77	4	184.42	77	4	225.73	77	4	231.22	77	4	167.88	77	4	181.42
78	4	192.74	78	4	211.67	78	4	226.11	78	4	153.01	78	4	172.56
79	4	195.25	79	4	203.57	79	4	231.3	79	4	153.6	79	4	163.97
80	4	191.79	80	4	204.37	80	4	234.64	80	4	154.55	80	4	166.28
81	4	186.1	81	4	201.78	81	4	228.73	81	4	156.45	81	4	169.7
82	4	175.18	82	4	195.04	82	4	218.8	82	4	158.95	82	4	171.41
83	4	167.21	83	4	187.79	83	4	202.33	83	4	163	83	4	162.95
84	4	167.94	84	4	180.01	84	4	184.04	84	4	167.02	84	4	161.85
85	4	174.65	85	4	169.64	85	4	183.54	85	4	170.66	85	4	169.08
86	4	181.25	86	4	169.08	86	4	194.5	86	4	174.3	86	4	162.21
87	4	190.37	87	4	171.4	87	4	188.04	87	4	176.35	87	4	153.58
88	4	198.29	88	4	172.75	88	4	183.23	88	4	177.82	88	4	145.95
89	4	199.32	89	4	175.95	89	4	192.75	89	4	177.76	89	4	144.18
90	4	190.92	90	4	180.08	90	4	209.6	90	4	176.36	90	4	144.94
91	4	182.32	91	4	180.76	91	4	214.02	91	4	171.03	91	4	151.14
92	4	177.31	92	4	178.3	92	4	209.54	92	4	160.96	92	4	150.82
93	4	168.23	93	4	175.97	93	4	215.6	93	4	151.92	93	4	152.45
94	4	159.34	94	4	177.28	94	4	215.06	94	4	149.06	94	4	153.55
95	4	148.04	95	4	183.1	95	4	200.88	95	4	154.09	95	4	149.39
96	4	141.38	96	4	192.26	96	4	184.06	96	4	163.67	96	4	145.19
97	4	139.76	97	4	198.43	97	4	173.65	97	4	171.43	97	4	139.86
98	4	144.17	98	4	188.85	98	4	170.29	98	4	170.97	98	4	132.37
99	4	152.74	99	4	173.95	99	4	176.75	99	4	166.2	99	4	132.34
100	4	162.36	100	4	169.83	100	4	183.7	100	4	162.86	100	4	132.05
101	4	171.33	101	4	178.6	101	4	186.62	101	4	165.99	101	4	136.1
102	4	172.74	102	4	175.59	102	4	184.78	102	4	157.04	102	4	133.46
103	4	173.42	103	4	179.51	103	4	187.48	103	4	153.55	103	4	137.92
104	4	173.59	104	4	186.71	104	4	193.5	104	4	153.85	104	4	147.54
105	4	174.57	105	4	193.09	105	4	197.34	105	4	156.49	105	4	159.23
42	5	354.6	42	5	401.73	42	5	401.54	42	5	363.93	42	5	346.66
43	5	369.54	43	5	401.14	43	5	383.99	43	5	299.22	43	5	288.55
44	5	379.72	44	5	395.56	44	5	357.85	44	5	283.74	44	5	277.76
45	5	386.66	45	5	391.58	45	5	332.64	45	5	275.15	45	5	282.69
46	5	390.17	46	5	392.48	46	5	308.69	46	5	273.14	46	5	283.2
47	5	388.67	47	5	397.31	47	5	302.27	47	5	272.14	47	5	275.2
48	5	382.68	48	5	401.54	48	5	309.72	48	5	273.89	48	5	270.13
49	5	376.46	49	5	402.77	49	5	319.74	49	5	278.33	49	5	272.15
50	5	371.13	50	5	399.49	50	5	326.14	50	5	286.12	50	5	276.09
51	5	368.97	51	5	394.34	51	5	330.36	51	5	291.95	51	5	281.12
52	5	366.56	52	5	388.09	52	5	334.38	52	5	292.84	52	5	284
53	5	364.39	53	5	382.56	53	5	339.32	53	5	288.76	53	5	289.31
54	5	361.73	54	5	376.78	54	5	341.82	54	5	282.54	54	5	291.95
55	5	359.91	55	5	373.06	55	5	340.93	55	5	275.7	55	5	288.14
56	5	358	56	5	369.74	56	5	339.79	56	5	270.43	56	5	280.02
57	5	352.64	57	5	357.56	57	5	336.64	57	5	267.49	57	5	270.56
58	5	345.09	58	5	346.15	58	5	330.45	58	5	264.89	58	5	255.57
59	5	336.86	59	5	335.46	59	5	317.7	59	5	259.66	59	5	246.86
60	5	330.48	60	5	324.04	60	5	295.79	60	5	253.3	60	5	243.1
61	5	323.47	61	5	313.81	61	5	286.01	61	5	246.31	61	5	232.32
62	5	315.74	62	5	303.1	62	5	275.65	62	5	239.93	62	5	219.23
63	5	312.79	63	5	295.36	63	5	264.61	63	5	233.66	63	5	220.7
64	5	311.71	64	5	289.35	64	5	256.5	64	5	229.86	64	5	226.53
65	5	305.68	65	5	283.4	65	5	255.85	65	5	230.61	65	5	231.93
66	5	289.63	66	5	276.62	66	5	256.82	66	5	233.7	66	5	236.77
67	5	265.45	67	5	269.56	67	5	259.81	67	5	238.67	67	5	242.61
68	5	245.08	68	5	263.02	68	5	265.61	68	5	241.62	68	5	248.56
69	5	235.25	69	5	259.14	69	5	272.9	69	5	242.96	69	5	253.79
70	5	228.87	70	5	258.68	70	5	278.85	70	5	243.6	70	5	257.43
71	5	228.94	71	5	258.77	71	5	281.83	71	5	245.19	71	5	258.3
72	5	234.33	72	5	258.4	72	5	281.47	72	5	245.49	72	5	254.7
73	5	239.87	73	5	257.78	73	5	278.94	73	5	242.5	73	5	247.4
74	5	242.92	74	5	258.88	74	5	275.39	74	5	237.9	74	5	238.36
75	5	242.73	75	5	261.1	75	5	269.92	75	5	233.05	75	5	231.95
76	5	242.63	76	5	262.03	76	5	265.67	76	5	226.97	76	5	229.47
77	5	241.05	77	5	259.57	77	5	262.91	77	5	219.85	77	5	230.36
78	5	238.96	78	5	255.97	78	5	261.97	78	5	214.53	78	5	231.25
79	5	237.04	79	5	254.71	79	5	264.08	79	5	210.64	79	5	228.74
80	5	234.32	80	5	256.68	80	5	266.08	80	5	208.17	80	5	226.73
81	5	231.22	81	5	260.29	81	5	264.93	81	5	206.74	81	5	223.45
82	5	227.88	82	5	262.95	82	5	259.2	82	5	207.07	82	5	221.07
83	5	223.31	83	5	262.24	83	5	248.03	83	5	207.35	83	5	217.05
84	5	221.17	84	5	259.3	84	5	234.53	84	5	206.06	84	5	217.13
85	5	220.77	85	5	255.37	85	5	225.84	85	5	204.61	85	5	218.74
86	5	221.39	86	5	251.3	86	5	224.89	86	5	203.44	86	5	220.17
87	5	222.93	87	5	246.67	87	5	228.99	87	5	202.31	87	5	220.45
88	5	224.37	88	5	239.79	88	5	230.24	88	5	201.75	88	5	218.31
89	5	225.03	89	5	230.51	89	5	232.72	89	5	203.11	89	5	214.06
90	5	222.4	90	5	220.42	90	5	237.41	90	5	204.36	90	5	208.94
91	5	218.44	91	5	211.53	91	5	242.37	91	5	204.67	91	5	204.52
92	5	214.23	92	5	205.02	92	5	245.8	92	5	202.21	92	5	197.21
93	5	211.03	93	5	201.84	93	5	247.14	93	5	197.77	93	5	187.67
94	5	209.4	94	5	203.61	94	5	244.32	94	5	192.95	94	5	178.91
95	5	206.46	95	5	208.34	95	5	236.55	95	5	189.28	95	5	174.59
96	5	203.84	96	5	213.34	96	5	225.54	96	5	190.37	96	5	176.04
97	5	202.73	97	5	217.41	97	5	217.25	97	5	193.41	97	5	177.91
98	5	203.82	98	5	217.81	98	5	211.82	98	5	194.04	98	5	176.81
99	5	205.48	99	5	216.23	99	5	212.14	99	5	191.49	99	5	175.15
100	5	206.83	100	5	213.8	100	5	213.49	100	5	188.47	100	5	169.93
101	5	207.26	101	5	214.48	101	5	215.16	101	5	188.33	101	5	166.47
102	5	206.4	102	5	215.05	102	5	215.15	102	5	191.56	102	5	164.9
103	5	204.49	103	5	214.99	103	5	213.36	103	5	194.11	103	5	167.76
104	5	202.66	104	5	215.36	104	5	211.42	104	5	193.02	104	5	172
105	5	200.2	105	5	216.47	105	5	213.21	105	5	193.44	105	5	173.92
42	6	415.76	42	6	431.32	42	6	398.26	42	6	381.45	42	6	447.64
43	6	410.31	43	6	432.23	43	6	393.92	43	6	364.66	43	6	407.24
44	6	403.19	44	6	432.03	44	6	389.65	44	6	358.61	44	6	387.35
45	6	398.84	45	6	429.52	45	6	383.72	45	6	350.61	45	6	380.44
46	6	395.6	46	6	425.32	46	6	376.72	46	6	341.85	46	6	371.19
47	6	392.59	47	6	419.98	47	6	372.02	47	6	332.82	47	6	359.19
48	6	390.4	48	6	413.9	48	6	368.71	48	6	325.74	48	6	346.48
49	6	387.41	49	6	406.9	49	6	365.63	49	6	321.68	49	6	335.23
50	6	384.17	50	6	398.92	50	6	362.69	50	6	317.27	50	6	328.47
51	6	379.53	51	6	392.77	51	6	360.06	51	6	312.64	51	6	325.63
52	6	375.09	52	6	387.5	52	6	357.33	52	6	308.91	52	6	327.45
53	6	372.94	53	6	384.19	53	6	354.59	53	6	306.2	53	6	332.96
54	6	372.61	54	6	380.67	54	6	352.01	54	6	303.35	54	6	337.12
55	6	371.79	55	6	376.66	55	6	350.2	55	6	299.13	55	6	339.27
56	6	370.68	56	6	372.06	56	6	349.07	56	6	295.36	56	6	338.07
57	6	366.34	57	6	366.15	57	6	348.17	57	6	294.18	57	6	334.08
58	6	362.39	58	6	359.68	58	6	347.56	58	6	293.36	58	6	327.71
59	6	356.15	59	6	352.97	59	6	346.66	59	6	291.73	59	6	319.22
60	6	349.02	60	6	346.02	60	6	345.48	60	6	288.72	60	6	309.91
61	6	340.13	61	6	339.31	61	6	343.32	61	6	285.1	61	6	298.81
62	6	332.42	62	6	333.2	62	6	340.09	62	6	281.17	62	6	288.51
63	6	326.27	63	6	328.03	63	6	335.34	63	6	277.03	63	6	280.89
64	6	321.69	64	6	323.59	64	6	330.63	64	6	272.44	64	6	275.17
65	6	317.95	65	6	320.47	65	6	326.73	65	6	268.07	65	6	270.3
66	6	314.69	66	6	317.31	66	6	323.17	66	6	264.64	66	6	266.11
67	6	310.75	67	6	314.21	67	6	320.09	67	6	262.01	67	6	262.97
68	6	305.26	68	6	310.36	68	6	318.04	68	6	259.41	68	6	261.94
69	6	299.08	69	6	306.13	69	6	316.61	69	6	256.96	69	6	263.02
70	6	293.22	70	6	301.31	70	6	314.84	70	6	254.86	70	6	264.59
71	6	287.39	71	6	297.1	71	6	312.93	71	6	253.14	71	6	265.84
72	6	282.94	72	6	292.89	72	6	310.21	72	6	251.71	72	6	266.27
73	6	278.33	73	6	288.83	73	6	307.02	73	6	250.03	73	6	266.24
74	6	274.22	74	6	284.77	74	6	303.42	74	6	247.19	74	6	266.04
75	6	269.76	75	6	281.53	75	6	299.44	75	6	243.64	75	6	265.78
76	6	265.35	76	6	278.55	76	6	295.26	76	6	239.95	76	6	265.38
77	6	259.64	77	6	276.23	77	6	290.63	77	6	236.23	77	6	264.99
78	6	253.14	78	6	274.73	78	6	285.76	78	6	232.54	78	6	264.37
79	6	247.34	79	6	273.84	79	6	281.36	79	6	229.01	79	6	263.36
80	6	242.29	80	6	273.37	80	6	277.35	80	6	225.95	80	6	261.97
81	6	238.52	81	6	272.94	81	6	273.22	81	6	224.02	81	6	260
82	6	236.68	82	6	273.36	82	6	269.12	82	6	222.98	82	6	257.61
83	6	236.31	83	6	273.96	83	6	264.94	83	6	222.29	83	6	255.33
84	6	235.79	84	6	273.82	84	6	260.67	84	6	221.25	84	6	253.42
85	6	235.18	85	6	272.85	85	6	256.49	85	6	220.07	85	6	251.94
86	6	234.5	86	6	270.97	86	6	253.18	86	6	218.76	86	6	250.65
87	6	234.14	87	6	268.61	87	6	251.04	87	6	217.4	87	6	249.2
88	6	234.21	88	6	265.75	88	6	248.92	88	6	216.22	88	6	246.42
89	6	234.65	89	6	262.57	89	6	247.12	89	6	215.32	89	6	240.43
90	6	235.2	90	6	258.79	90	6	246.02	90	6	214.79	90	6	234.5
91	6	235.69	91	6	255.36	91	6	244.86	91	6	214.76	91	6	230.02
92	6	235.64	92	6	251.47	92	6	244.16	92	6	214.56	92	6	224.97
93	6	235.17	93	6	247.74	93	6	244.19	93	6	214.03	93	6	219.41
94	6	234.4	94	6	244.14	94	6	244.58	94	6	213.2	94	6	213.46
95	6	233.77	95	6	240.99	95	6	245	95	6	211.86	95	6	208.11
96	6	232.96	96	6	238.21	96	6	244.73	96	6	210.51	96	6	203.61
97	6	232.22	97	6	235.61	97	6	244.42	97	6	209.3	97	6	200.29
98	6	231.28	98	6	233.88	98	6	243.71	98	6	208.09	98	6	198.09
99	6	230.33	99	6	233.46	99	6	242.73	99	6	207.03	99	6	196.11
100	6	228.78	100	6	233.99	100	6	241.61	100	6	206	100	6	194.27
101	6	226.12	101	6	234.81	101	6	240.05	101	6	204.97	101	6	193.19
102	6	222.6	102	6	235.23	102	6	237.89	102	6	204.39	102	6	192.38
103	6	218.73	103	6	235.46	103	6	234.89	103	6	203.96	103	6	191.87
104	6	214.9	104	6	235.65	104	6	231.44	104	6	203.57	104	6	191.32
105	6	210.82	105	6	234.8	105	6	226.86	105	6	203.21	105	6	190.04
-105	0	20	-105	0	20	-105	0	20	-105	0	20	-105	0	20
-104	0	20	-104	0	20	-104	0	20	-104	0	20	-104	0	20
-103	0	20	-103	0	20	-103	0	20	-103	0	20	-103	0	20
-102	0	20	-102	0	20	-102	0	20	-102	0	20	-102	0	20
-101	0	20	-101	0	20	-101	0	20	-101	0	20	-101	0	20
-100	0	20	-100	0	20	-100	0	20	-100	0	20	-100	0	20
-99	0	20	-99	0	20	-99	0	20	-99	0	20	-99	0	20
-98	0	20	-98	0	20	-98	0	20	-98	0	20	-98	0	20
-97	0	20	-97	0	20	-97	0	20	-97	0	20	-97	0	20
-96	0	20	-96	0	20	-96	0	20	-96	0	20	-96	0	20
-95	0	20	-95	0	20	-95	0	20	-95	0	20	-95	0	20
-94	0	20	-94	0	20	-94	0	20	-94	0	20	-94	0	20
-93	0	20	-93	0	20	-93	0	20	-93	0	20	-93	0	20
-92	0	20	-92	0	20	-92	0	20	-92	0	20	-92	0	20
-91	0	20	-91	0	20	-91	0	20	-91	0	20	-91	0	20
-90	0	20	-90	0	20	-90	0	20	-90	0	20	-90	0	20
-89	0	20	-89	0	20	-89	0	20	-89	0	20	-89	0	20
-88	0	20	-88	0	20	-88	0	20	-88	0	20	-88	0	20
-87	0	20	-87	0	20	-87	0	20	-87	0	20	-87	0	20
-86	0	20	-86	0	20	-86	0	20	-86	0	20	-86	0	20
-85	0	20	-85	0	20	-85	0	20	-85	0	20	-85	0	20
-84	0	20	-84	0	20	-84	0	20	-84	0	20	-84	0	20
-83	0	20	-83	0	20	-83	0	20	-83	0	20	-83	0	20
-82	0	20	-82	0	20	-82	0	20	-82	0	20	-82	0	20
-81	0	20	-81	0	20	-81	0	20	-81	0	20	-81	0	20
-80	0	20	-80	0	20	-80	0	20	-80	0	20	-80	0	20
-79	0	20	-79	0	20	-79	0	20	-79	0	20	-79	0	20
-78	0	20	-78	0	20	-78	0	20	-78	0	20	-78	0	20
-77	0	20	-77	0	20	-77	0	20	-77	0	20	-77	0	20
-76	0	20	-76	0	20	-76	0	20	-76	0	20	-76	0	20
-75	0	20	-75	0	20	-75	0	20	-75	0	20	-75	0	20
-74	0	20	-74	0	20	-74	0	20	-74	0	20	-74	0	20
-73	0	20	-73	0	20	-73	0	20	-73	0	20	-73	0	20
-72	0	20	-72	0	20	-72	0	20	-72	0	20	-72	0	20
-71	0	20	-71	0	20	-71	0	20	-71	0	20	-71	0	20
-70	0	20	-70	0	20	-70	0	20	-70	0	20	-70	0	20
-69	0	20	-69	0	20	-69	0	20	-69	0	20	-69	0	20
-68	0	20	-68	0	20	-68	0	20	-68	0	20	-68	0	20
-67	0	20	-67	0	20	-67	0	20	-67	0	20	-67	0	20
-66	0	20	-66	0	20	-66	0	20	-66	0	20	-66	0	20
-65	0	20	-65	0	20	-65	0	20	-65	0	20	-65	0	20
-64	0	20	-64	0	20	-64	0	20	-64	0	20	-64	0	20
-63	0	20	-63	0	20	-63	0	20	-63	0	20	-63	0	20
-62	0	20	-62	0	20	-62	0	20	-62	0	20	-62	0	20
-61	0	20	-61	0	20	-61	0	20	-61	0	20	-61	0	20
-60	0	20	-60	0	20	-60	0	20	-60	0	20	-60	0	20
-59	0	20	-59	0	20	-59	0	20	-59	0	20	-59	0	20
-58	0	20	-58	0	20	-58	0	20	-58	0	20	-58	0	20
-57	0	20	-57	0	20	-57	0	20	-57	0	20	-57	0	20
-56	0	20	-56	0	20	-56	0	20	-56	0	20	-56	0	20
-55	0	20	-55	0	20	-55	0	20	-55	0	20	-55	0	20
-54	0	20	-54	0	20	-54	0	20	-54	0	20	-54	0	20
-53	0	20	-53	0	20	-53	0	20	-53	0	20	-53	0	20
-52	0	20	-52	0	20	-52	0	20	-52	0	20	-52	0	20
-51	0	20	-51	0	20	-51	0	20	-51	0	20	-51	0	20
-50	0	20	-50	0	20	-50	0	20	-50	0	20	-50	0	20
-49	0	20	-49	0	20	-49	0	20	-49	0	20	-49	0	20
-48	0	20	-48	0	20	-48	0	20	-48	0	20	-48	0	20
-47	0	20	-47	0	20	-47	0	20	-47	0	20	-47	0	20
-46	0	20	-46	0	20	-46	0	20	-46	0	20	-46	0	20
-45	0	20	-45	0	20	-45	0	20	-45	0	20	-45	0	20
-44	0	20	-44	0	20	-44	0	20	-44	0	20	-44	0	20
-43	0	20	-43	0	20	-43	0	20	-43	0	20	-43	0	20
-42	0	20	-42	0	20	-42	0	20	-42	0	20	-42	0	20
-105	1	33.761	-105	1	32.816	-105	1	31.61	-105	1	29.377	-105	1	22.956
-104	1	34.958	-104	1	33.359	-104	1	32.879	-104	1	30.771	-104	1	23.791
-103	1	35.349	-103	1	33.703	-103	1	33.347	-103	1	31.328	-103	1	25.796
-102	1	35.461	-102	1	34.124	-102	1	33.305	-102	1	31.621	-102	1	27.924
-101	1	35.56	-101	1	34.604	-101	1	33.183	-101	1	31.754	-101	1	29.94
-100	1	35.751	-100	1	35.177	-100	1	33.27	-100	1	31.713	-100	1	31.808
-99	1	36.013	-99	1	35.742	-99	1	33.707	-99	1	31.916	-99	1	33.528
-98	1	36.364	-98	1	36.406	-98	1	34.381	-98	1	32.099	-98	1	35.044
-97	1	36.71	-97	1	37.106	-97	1	34.954	-97	1	32.063	-97	1	36.185
-96	1	37.02	-96	1	37.908	-96	1	35.491	-96	1	31.66	-96	1	36.746
-95	1	37.364	-95	1	38.692	-95	1	35.995	-95	1	30.959	-95	1	36.916
-94	1	37.646	-94	1	39.654	-94	1	36.488	-94	1	30.291	-94	1	36.163
-93	1	37.724	-93	1	40.449	-93	1	36.835	-93	1	29.911	-93	1	35.083
-92	1	37.857	-92	1	41.34	-92	1	37.156	-92	1	29.845	-92	1	33.642
-91	1	38.353	-91	1	42.103	-91	1	37.276	-91	1	30.211	-91	1	32.353
-90	1	39.267	-90	1	42.692	-90	1	37.362	-90	1	30.718	-90	1	31.471
-89	1	40.509	-89	1	43.034	-89	1	37.393	-89	1	31.494	-89	1	30.778
-88	1	41.776	-88	1	43.235	-88	1	37.367	-88	1	32.772	-88	1	30.501
-87	1	42.955	-87	1	43.403	-87	1	37.507	-87	1	34.377	-87	1	30.486
-86	1	43.992	-86	1	43.373	-86	1	37.612	-86	1	36.174	-86	1	30.839
-85	1	44.976	-85	1	43.133	-85	1	37.932	-85	1	37.678	-85	1	31.246
-84	1	46.044	-84	1	42.855	-84	1	38.269	-84	1	39.012	-84	1	31.875
-83	1	47.242	-83	1	42.634	-83	1	38.581	-83	1	40.406	-83	1	32.522
-82	1	48.327	-82	1	42.573	-82	1	38.817	-82	1	42.581	-82	1	33.506
-81	1	49.137	-81	1	42.684	-81	1	39.239	-81	1	44.132	-81	1	34.084
-80	1	49.785	-80	1	42.991	-80	1	39.657	-80	1	45.679	-80	1	34.559
-79	1	50.026	-79	1	43.406	-79	1	40.178	-79	1	46.891	-79	1	34.633
-78	1	49.997	-78	1	43.894	-78	1	40.647	-78	1	48.114	-78	1	34.472
-77	1	49.537	-77	1	44.451	-77	1	41.312	-77	1	48.999	-77	1	34.234
-76	1	49.035	-76	1	45.014	-76	1	42.003	-76	1	49.187	-76	1	34.12
-75	1	48.394	-75	1	45.343	-75	1	42.726	-75	1	49.275	-75	1	34.273
-74	1	47.912	-74	1	45.509	-74	1	43.309	-74	1	49.147	-74	1	34.689
-73	1	47.419	-73	1	45.679	-73	1	43.753	-73	1	48.923	-73	1	35.282
-72	1	47.532	-72	1	45.908	-72	1	44.115	-72	1	48.573	-72	1	35.999
-71	1	47.923	-71	1	46.275	-71	1	44.846	-71	1	47.834	-71	1	36.557
-70	1	49.097	-70	1	46.793	-70	1	45.77	-70	1	46.971	-70	1	36.99
-69	1	50.573	-69	1	47.316	-69	1	46.676	-69	1	45.836	-69	1	37.379
-68	1	52.633	-68	1	47.816	-68	1	47.583	-68	1	44.672	-68	1	37.472
-67	1	53.679	-67	1	48.287	-67	1	48.21	-67	1	43.428	-67	1	37.794
-66	1	54.72	-66	1	48.65	-66	1	48.859	-66	1	42.061	-66	1	37.97
-65	1	55.448	-65	1	48.983	-65	1	49.319	-65	1	40.913	-65	1	38.52
-64	1	56.243	-64	1	49.177	-64	1	49.667	-64	1	39.771	-64	1	39.104
-63	1	57.051	-63	1	49.069	-63	1	49.664	-63	1	39.466	-63	1	39.612
-62	1	57.835	-62	1	48.719	-62	1	49.218	-62	1	39.005	-62	1	40.133
-61	1	58.322	-61	1	48.117	-61	1	48.89	-61	1	39.289	-61	1	40.514
-60	1	58.617	-60	1	47.469	-60	1	48.394	-60	1	39.477	-60	1	40.751
-59	1	58.654	-59	1	46.594	-59	1	48.378	-59	1	39.894	-59	1	40.813
-58	1	58.545	-58	1	45.958	-58	1	48.57	-58	1	40.49	-58	1	40.727
-57	1	58.358	-57	1	45.273	-57	1	49.398	-57	1	41.533	-57	1	40.483
-56	1	58.174	-56	1	44.903	-56	1	50.387	-56	1	43.082	-56	1	40.012
-55	1	58.031	-55	1	44.565	-55	1	51.714	-55	1	44.728	-55	1	39.483
-54	1	57.919	-54	1	44.478	-54	1	52.773	-54	1	46.286	-54	1	38.887
-53	1	58.081	-53	1	44.517	-53	1	53.376	-53	1	47.859	-53	1	38.374
-52	1	58.32	-52	1	44.981	-52	1	53.632	-52	1	49.092	-52	1	38.072
-51	1	58.621	-51	1	45.613	-51	1	53.642	-51	1	50.202	-51	1	38.044
-50	1	59.038	-50	1	46.624	-50	1	53.575	-50	1	51.034	-50	1	38.122
-49	1	59.237	-49	1	47.523	-49	1	53.39	-49	1	51.74	-49	1	38.735
-48	1	59.555	-48	1	48.403	-48	1	53.171	-48	1	52.538	-48	1	39.096
-47	1	59.499	-47	1	49.366	-47	1	52.991	-47	1	53.313	-47	1	39.632
-46	1	59.499	-46	1	50.167	-46	1	53.065	-46	1	53.982	-46	1	40.007
-45	1	59.404	-45	1	51.107	-45	1	53.288	-45	1	54.666	-45	1	40.411
-44	1	59.379	-44	1	52.034	-44	1	53.923	-44	1	55.176	-44	1	40.899
-43	1	59.523	-43	1	53.449	-43	1	54.752	-43	1	55.667	-43	1	41.312
-42	1	59.833	-42	1	55.524	-42	1	56.975	-42	1	56.266	-42	1	42.26
-105	2	64.353	-105	2	60.317	-105	2	66.847	-105	2	52.578	-105	2	39.883
-104	2	71.136	-104	2	62.209	-104	2	71.441	-104	2	59.621	-104	2	55.232
-103	2	71.589	-103	2	61.831	-103	2	72.843	-103	2	60.599	-103	2	68.493
-102	2	69.431	-102	2	62	-102	2	72.816	-102	2	60.277	-102	2	70.756
-101	2	66.523	-101	2	63.685	-101	2	72.491	-101	2	60.84	-101	2	69.402
-100	2	63.898	-100	2	67.136	-100	2	72.674	-100	2	62.973	-100	2	67.507
-99	2	63.713	-99	2	71.337	-99	2	73.04	-99	2	66.664	-99	2	66.343
-98	2	64.366	-98	2	75.556	-98	2	73.078	-98	2	70.073	-98	2	64.35
-97	2	65.246	-97	2	81.027	-97	2	72.613	-97	2	71.77	-97	2	62.376
-96	2	64.449	-96	2	86.463	-96	2	71.506	-96	2	70.089	-96	2	61.434
-95	2	62.964	-95	2	91.381	-95	2	70.209	-95	2	66.634	-95	2	61.37
-94	2	61.093	-94	2	95.099	-94	2	69.529	-94	2	62.155	-94	2	60.874
-93	2	60.346	-93	2	97.835	-93	2	69.229	-93	2	59.359	-93	2	59.879
-92	2	63.323	-92	2	99.844	-92	2	68.603	-92	2	58.487	-92	2	57.993
-91	2	68.577	-91	2	101	-91	2	67.299	-91	2	59.452	-91	2	56.062
-90	2	78.111	-90	2	101.26	-90	2	65.662	-90	2	61.353	-90	2	54.394
-89	2	84.063	-89	2	100.83	-89	2	63.567	-89	2	62.976	-89	2	53.593
-88	2	87.349	-88	2	99.968	-88	2	62.224	-88	2	63.828	-88	2	54.548
-87	2	88.896	-87	2	97.923	-87	2	62.708	-87	2	64.25	-87	2	56.967
-86	2	83.91	-86	2	94.039	-86	2	63.914	-86	2	65.421	-86	2	59.806
-85	2	78.898	-85	2	88.5	-85	2	65.88	-85	2	65.938	-85	2	62.742
-84	2	79.771	-84	2	85.145	-84	2	68.109	-84	2	67.471	-84	2	65.48
-83	2	83.663	-83	2	82.891	-83	2	69.558	-83	2	71.308	-83	2	68.278
-82	2	89.046	-82	2	81.095	-82	2	70.118	-82	2	76.989	-82	2	71.382
-81	2	93.336	-81	2	80.299	-81	2	70.45	-81	2	81.373	-81	2	72.349
-80	2	97.293	-80	2	81.674	-80	2	70.416	-80	2	82.779	-80	2	72.384
-79	2	99.504	-79	2	84.596	-79	2	70.438	-79	2	81.291	-79	2	71.725
-78	2	100.08	-78	2	88.007	-78	2	71.081	-78	2	78.402	-78	2	70.532
-77	2	99.877	-77	2	91.021	-77	2	72.776	-77	2	74.713	-77	2	68.631
-76	2	99.866	-76	2	93.065	-76	2	74.01	-76	2	71.687	-76	2	67.052
-75	2	99.187	-75	2	93.028	-75	2	75.033	-75	2	69.539	-75	2	66.306
-74	2	97.89	-74	2	90.656	-74	2	75.353	-74	2	70.962	-74	2	67.081
-73	2	96.641	-73	2	86.776	-73	2	75.153	-73	2	73.774	-73	2	68.178
-72	2	96.661	-72	2	83.394	-72	2	74.732	-72	2	74.289	-72	2	69.64
-71	2	99.535	-71	2	80.927	-71	2	73.257	-71	2	72.917	-71	2	70.237
-70	2	107.82	-70	2	79.163	-70	2	72.203	-70	2	72.15	-70	2	70.254
-69	2	117.09	-69	2	77.002	-69	2	72.771	-69	2	72.546	-69	2	68.524
-68	2	124.78	-68	2	75.097	-68	2	73.396	-68	2	74.259	-68	2	65.927
-67	2	127.27	-67	2	73.315	-67	2	74.154	-67	2	76.113	-67	2	64.245
-66	2	129.27	-66	2	71.86	-66	2	77.731	-66	2	76.887	-66	2	63.288
-65	2	130.15	-65	2	70.685	-65	2	83.996	-65	2	76.93	-65	2	64.115
-64	2	131.13	-64	2	71.181	-64	2	87.808	-64	2	76.583	-64	2	64.284
-63	2	133.07	-63	2	72.543	-63	2	89.262	-63	2	77.482	-63	2	64.395
-62	2	134.54	-62	2	75.05	-62	2	88.54	-62	2	78.319	-62	2	63.797
-61	2	135.13	-61	2	76.971	-61	2	88.636	-61	2	79.524	-61	2	62.718
-60	2	134.17	-60	2	79.366	-60	2	88.838	-60	2	79.523	-60	2	61.479
-59	2	131.67	-59	2	79.873	-59	2	90.421	-59	2	78.941	-59	2	60.625
-58	2	127.53	-58	2	82.89	-58	2	94.186	-58	2	78.8	-58	2	59.84
-57	2	121.86	-57	2	85.205	-57	2	100.33	-57	2	78.001	-57	2	59.439
-56	2	117.59	-56	2	86.312	-56	2	107.12	-56	2	78.54	-56	2	58.971
-55	2	115.4	-55	2	87.019	-55	2	113.57	-55	2	79.849	-55	2	58.961
-54	2	117.09	-54	2	88.369	-54	2	117.85	-54	2	82.721	-54	2	58.835
-53	2	119.19	-53	2	90.768	-53	2	117.66	-53	2	86.934	-53	2	59.096
-52	2	120.58	-52	2	93.458	-52	2	116.11	-52	2	89.932	-52	2	59.429
-51	2	119.42	-51	2	96.805	-51	2	114.14	-51	2	93.81	-51	2	61.687
-50	2	115.84	-50	2	102.94	-50	2	110.82	-50	2	97.188	-50	2	63.072
-49	2	110.77	-49	2	102.93	-49	2	111.29	-49	2	99.047	-49	2	65.184
-48	2	106.05	-48	2	101.89	-48	2	107.75	-48	2	102.64	-48	2	66.478
-47	2	100.36	-47	2	97.953	-47	2	104.88	-47	2	102.41	-47	2	66.897
-46	2	96.439	-46	2	90.424	-46	2	100.55	-46	2	101.61	-46	2	66.407
-45	2	93.244	-45	2	92.093	-45	2	95.149	-45	2	98.192	-45	2	68.134
-44	2	92.562	-44	2	97.043	-44	2	95.068	-44	2	90.396	-44	2	68.436
-43	2	92.758	-43	2	110.4	-43	2	98.224	-43	2	85.76	-43	2	66.302
-42	2	90.79	-42	2	121.65	-42	2	111.81	-42	2	85.433	-42	2	64.914
-105	3	128.1	-105	3	118.44	-105	3	126.85	-105	3	100.53	-105	3	105.77
-104	3	143.18	-104	3	118.35	-104	3	129.31	-104	3	114.83	-104	3	130
-103	3	138.48	-103	3	110.98	-103	3	130.17	-103	3	107.56	-103	3	133.44
-102	3	126.07	-102	3	112.04	-102	3	129.52	-102	3	98.022	-102	3	122.67
-101	3	115.55	-101	3	120.6	-101	3	126.95	-101	3	102.34	-101	3	109.57
-100	3	109.61	-100	3	136.54	-100	3	123.25	-100	3	112.14	-100	3	103.84
-99	3	113.54	-99	3	150.45	-99	3	119.59	-99	3	117.19	-99	3	102.12
-98	3	121.23	-98	3	159.72	-98	3	117.54	-98	3	123.38	-98	3	100.49
-97	3	130.97	-97	3	171.09	-97	3	114.34	-97	3	130.18	-97	3	99.768
-96	3	126.76	-96	3	175.35	-96	3	110.63	-96	3	128.56	-96	3	100.48
-95	3	117.38	-95	3	174.88	-95	3	108.74	-95	3	123.16	-95	3	100.3
-94	3	110.59	-94	3	173.65	-94	3	109.32	-94	3	114.11	-94	3	96.614
-93	3	111.42	-93	3	170.81	-93	3	112.15	-93	3	107.26	-93	3	90.441
-92	3	128	-92	3	165.84	-92	3	113.73	-92	3	105.56	-92	3	83.458
-91	3	150.73	-91	3	160	-91	3	113.42	-91	3	103.65	-91	3	80.241
-90	3	171.98	-90	3	154.89	-90	3	110.93	-90	3	102.27	-90	3	81.941
-89	3	171.89	-89	3	151.9	-89	3	108.37	-89	3	101.27	-89	3	86.362
-88	3	171.77	-88	3	152.25	-88	3	107.55	-88	3	102.01	-88	3	93.526
-87	3	171.46	-87	3	149.27	-87	3	110.71	-87	3	103.19	-87	3	100.56
-86	3	156.21	-86	3	142.13	-86	3	115.86	-86	3	108.9	-86	3	104.55
-85	3	131.48	-85	3	134.21	-85	3	120.94	-85	3	111.02	-85	3	108.98
-84	3	133.15	-84	3	133.51	-84	3	123.76	-84	3	117.13	-84	3	111.86
-83	3	150.69	-83	3	136.09	-83	3	122.24	-83	3	124.16	-83	3	114.87
-82	3	167.81	-82	3	135.14	-82	3	117.95	-82	3	127.76	-82	3	117.49
-81	3	176.97	-81	3	133.22	-81	3	113.13	-81	3	129.57	-81	3	115.4
-80	3	178.77	-80	3	135.86	-80	3	114.65	-80	3	126.87	-80	3	113.25
-79	3	173.72	-79	3	138.95	-79	3	116.76	-79	3	121.13	-79	3	112.98
-78	3	167.38	-78	3	141.97	-78	3	119.66	-78	3	117.94	-78	3	112.49
-77	3	162.57	-77	3	143.81	-77	3	122.48	-77	3	114.43	-77	3	110.73
-76	3	161.92	-76	3	143.19	-76	3	123.53	-76	3	111.34	-76	3	109.95
-75	3	158.64	-75	3	140.48	-75	3	123.68	-75	3	113.15	-75	3	108.77
-74	3	153.96	-74	3	136.23	-74	3	123.04	-74	3	121.76	-74	3	107.68
-73	3	155.1	-73	3	128.7	-73	3	122.93	-73	3	133.21	-73	3	106.63
-72	3	159.17	-72	3	121.43	-72	3	123.67	-72	3	133.3	-72	3	105.45
-71	3	177.4	-71	3	123.12	-71	3	121.54	-71	3	125.28	-71	3	103.86
-70	3	215.18	-70	3	122.46	-70	3	122.11	-70	3	121.78	-70	3	101.6
-69	3	220.03	-69	3	119.78	-69	3	121.99	-69	3	124.27	-69	3	98.604
-68	3	207.35	-68	3	116.05	-68	3	119.32	-68	3	130.29	-68	3	94.258
-67	3	203.16	-67	3	113.15	-67	3	118.61	-67	3	134.53	-67	3	94.586
-66	3	204.88	-66	3	110.12	-66	3	131	-66	3	133.44	-66	3	97.76
-65	3	209.36	-65	3	109.33	-65	3	150.55	-65	3	129.53	-65	3	102.76
-64	3	214.55	-64	3	113.91	-64	3	152.41	-64	3	125.22	-64	3	103.88
-63	3	224.53	-63	3	127.68	-63	3	146.35	-63	3	125.42	-63	3	103.65
-62	3	222.96	-62	3	146.22	-62	3	144.51	-62	3	126.64	-62	3	102.14
-61	3	215.67	-61	3	162.21	-61	3	145.42	-61	3	128.27	-61	3	100.12
-60	3	205.8	-60	3	169.98	-60	3	147.7	-60	3	130.9	-60	3	99.802
-59	3	202.89	-59	3	176.66	-59	3	155.37	-59	3	128.86	-59	3	100.36
-58	3	196.32	-58	3	185.19	-58	3	171.96	-58	3	127.05	-58	3	100.82
-57	3	188.85	-57	3	189.84	-57	3	186.28	-57	3	125.69	-57	3	100.07
-56	3	183.9	-56	3	181.76	-56	3	200.94	-56	3	129.2	-56	3	100.11
-55	3	182.43	-55	3	175.67	-55	3	213.56	-55	3	137.91	-55	3	101.8
-54	3	185.14	-54	3	174.55	-54	3	212.12	-54	3	153.42	-54	3	104.53
-53	3	190.58	-53	3	183.06	-53	3	205.43	-53	3	168.56	-53	3	107.63
-52	3	193.62	-52	3	185.03	-52	3	196.9	-52	3	177.04	-52	3	110.21
-51	3	189.91	-51	3	198.26	-51	3	191.2	-51	3	186.76	-51	3	115.17
-50	3	182.41	-50	3	216.43	-50	3	182.02	-50	3	197.27	-50	3	117.28
-49	3	173.62	-49	3	218.27	-49	3	177.91	-49	3	206.71	-49	3	115.52
-48	3	167.06	-48	3	210.52	-48	3	172.25	-48	3	216.32	-48	3	119.26
-47	3	161.61	-47	3	191.12	-47	3	166.12	-47	3	209.52	-47	3	116.51
-46	3	159.28	-46	3	155.21	-46	3	161.73	-46	3	201.82	-46	3	118.07
-45	3	157.75	-45	3	174.5	-45	3	148.13	-45	3	190.05	-45	3	130.32
-44	3	162.68	-44	3	245.13	-44	3	147.98	-44	3	159.11	-44	3	135.79
-43	3	165.62	-43	3	248.12	-43	3	171.75	-43	3	129.19	-43	3	125.6
-42	3	158.25	-42	3	236.87	-42	3	246.31	-42	3	134.04	-42	3	107.69
-105	4	191.04	-105	4	187.06	-105	4	152.19	-105	4	141.85	-105	4	166.49
-104	4	187.99	-104	4	189.94	-104	4	150.36	-104	4	146.52	-104	4	169.21
-103	4	187.38	-103	4	198.95	-103	4	144.64	-103	4	138.41	-103	4	166.79
-102	4	190.09	-102	4	205.5	-102	4	145.98	-102	4	134.35	-102	4	160.14
-101	4	189.48	-101	4	194.6	-101	4	148.23	-101	4	138.58	-101	4	147.96
-100	4	185.59	-100	4	192.9	-100	4	159.48	-100	4	144.75	-100	4	139.63
-99	4	188.93	-99	4	194.07	-99	4	180.73	-99	4	152.36	-99	4	138.29
-98	4	200.74	-98	4	203.74	-98	4	192.62	-98	4	165.73	-98	4	138.16
-97	4	204.74	-97	4	214.35	-97	4	190.06	-97	4	172.31	-97	4	134.43
-96	4	191.31	-96	4	207.32	-96	4	185.98	-96	4	167.74	-96	4	136.07
-95	4	172.76	-95	4	203.32	-95	4	180.31	-95	4	161.15	-95	4	144.61
-94	4	163.91	-94	4	205.48	-94	4	173.27	-94	4	154.85	-94	4	147.98
-93	4	186.61	-93	4	204.31	-93	4	164.77	-93	4	151.1	-93	4	148.29
-92	4	218.35	-92	4	197.83	-92	4	157.61	-92	4	150.31	-92	4	145.68
-91	4	217.25	-91	4	188.93	-91	4	156.52	-91	4	149.35	-91	4	141.02
-90	4	200.47	-90	4	193.53	-90	4	157.2	-90	4	148.28	-90	4	140.73
-89	4	188.19	-89	4	215.36	-89	4	164.76	-89	4	143.51	-89	4	144.14
-88	4	187.3	-88	4	215.54	-88	4	176.09	-88	4	141.65	-88	4	145.58
-87	4	187.43	-87	4	207.39	-87	4	179.49	-87	4	141.49	-87	4	147.03
-86	4	191.06	-86	4	201.62	-86	4	182.27	-86	4	152.4	-86	4	145.57
-85	4	201.53	-85	4	197.37	-85	4	190.5	-85	4	172.06	-85	4	143.92
-84	4	212.73	-84	4	194.04	-84	4	195.09	-84	4	181	-84	4	142.18
-83	4	224.7	-83	4	195.32	-83	4	179.55	-83	4	177.15	-83	4	149.43
-82	4	219.65	-82	4	194.88	-82	4	161.3	-82	4	174.11	-82	4	161.26
-81	4	231.81	-81	4	192.69	-81	4	187.02	-81	4	174.25	-81	4	158.51
-80	4	233.3	-80	4	191.86	-80	4	221.02	-80	4	161.22	-80	4	162.61
-79	4	216.78	-79	4	190.41	-79	4	228.93	-79	4	152.35	-79	4	168.05
-78	4	208.02	-78	4	188.05	-78	4	212.58	-78	4	161.83	-78	4	162.16
-77	4	203.19	-77	4	186.59	-77	4	187.3	-77	4	168.91	-77	4	159.09
-76	4	206.12	-76	4	180.24	-76	4	181.68	-76	4	176.96	-76	4	156.12
-75	4	214.4	-75	4	171.3	-75	4	185.48	-75	4	188.26	-75	4	148.18
-74	4	219.05	-74	4	163.87	-74	4	188.66	-74	4	191.97	-74	4	140.89
-73	4	224.64	-73	4	155.4	-73	4	185.75	-73	4	184.72	-73	4	136.07
-72	4	251.85	-72	4	150.39	-72	4	188.6	-72	4	175.19	-72	4	134.49
-71	4	280.53	-71	4	194.73	-71	4	196.85	-71	4	170.53	-71	4	134.55
-70	4	285.85	-70	4	194.1	-70	4	196.93	-70	4	172.92	-70	4	132.38
-69	4	282.46	-69	4	182.81	-69	4	189.05	-69	4	178.67	-69	4	129.2
-68	4	278.4	-68	4	188.94	-68	4	185.33	-68	4	183.41	-68	4	125.47
-67	4	272.96	-67	4	181.96	-67	4	202.4	-67	4	181.53	-67	4	132.03
-66	4	271.59	-66	4	179.71	-66	4	227.76	-66	4	178.34	-66	4	150.64
-65	4	281.57	-65	4	191.48	-65	4	238.03	-65	4	173.56	-65	4	156.44
-64	4	295.48	-64	4	204.36	-64	4	239.54	-64	4	181.2	-64	4	152.85
-63	4	304.86	-63	4	250.12	-63	4	243.18	-63	4	185.58	-63	4	153.04
-62	4	298.74	-62	4	291.17	-62	4	244.35	-62	4	173.45	-62	4	151.7
-61	4	294.82	-61	4	295.63	-61	4	241.22	-61	4	174.5	-61	4	154.6
-60	4	297.07	-60	4	278.95	-60	4	241.16	-60	4	205.92	-60	4	167.14
-59	4	289.81	-59	4	273.12	-59	4	254.49	-59	4	222.84	-59	4	178.65
-58	4	270.09	-58	4	275.83	-58	4	269.69	-58	4	231.44	-58	4	186.55
-57	4	260.47	-57	4	274.08	-57	4	273.2	-57	4	247.88	-57	4	185.15
-56	4	263.29	-56	4	279.63	-56	4	276.08	-56	4	274.99	-56	4	181.53
-55	4	268.75	-55	4	280.3	-55	4	269.78	-55	4	286.54	-55	4	180.5
-54	4	279.28	-54	4	275.29	-54	4	267.32	-54	4	273.13	-54	4	183.52
-53	4	285.33	-53	4	271.24	-53	4	274.21	-53	4	268.85	-53	4	189.28
-52	4	285.41	-52	4	278.46	-52	4	280.54	-52	4	294.41	-52	4	195.23
-51	4	287.67	-51	4	298.75	-51	4	270.1	-51	4	322.33	-51	4	195.21
-50	4	286.83	-50	4	315.03	-50	4	257.21	-50	4	335.99	-50	4	194.21
-49	4	280.1	-49	4	308.05	-49	4	242.72	-49	4	325.5	-49	4	208.78
-48	4	268.17	-48	4	291.14	-48	4	231.92	-48	4	298.09	-48	4	231.85
-47	4	253.73	-47	4	273.79	-47	4	217.88	-47	4	269.62	-47	4	238.41
-46	4	240.32	-46	4	264.19	-46	4	217.12	-46	4	246.7	-46	4	235.23
-45	4	228.64	-45	4	306.78	-45	4	212.8	-45	4	224.47	-45	4	227.63
-44	4	223.41	-44	4	327.18	-44	4	256.71	-44	4	205.4	-44	4	193.46
-43	4	233.52	-43	4	324.02	-43	4	333.75	-43	4	177.73	-43	4	174.5
-42	4	236.46	-42	4	331.81	-42	4	391.54	-42	4	250.86	-42	4	161.03
-105	5	223.42	-105	5	228.54	-105	5	187.86	-105	5	177.31	-105	5	181.03
-104	5	224.28	-104	5	229.08	-104	5	188.58	-104	5	178.97	-104	5	182.84
-103	5	228.76	-103	5	228.51	-103	5	194.54	-103	5	183.69	-103	5	183.7
-102	5	234.26	-102	5	226.1	-102	5	204.93	-102	5	186.87	-102	5	181.54
-101	5	237.28	-101	5	223.56	-101	5	212.75	-101	5	187.97	-101	5	179.08
-100	5	237.89	-100	5	225.34	-100	5	218.81	-100	5	187.41	-100	5	178.81
-99	5	238.26	-99	5	227.56	-99	5	221.17	-99	5	185.9	-99	5	179.35
-98	5	240.01	-98	5	229.81	-98	5	221.68	-98	5	184.42	-98	5	180.82
-97	5	242.07	-97	5	231.89	-97	5	220.43	-97	5	181.08	-97	5	183.1
-96	5	241.19	-96	5	233.53	-96	5	217.59	-96	5	179.05	-96	5	184.14
-95	5	239.82	-95	5	235.39	-95	5	216.09	-95	5	180.49	-95	5	181.87
-94	5	239.56	-94	5	236.57	-94	5	216.24	-94	5	185.75	-94	5	177.75
-93	5	239.07	-93	5	236.31	-93	5	217.18	-93	5	191.08	-93	5	173.51
-92	5	235.98	-92	5	236.23	-92	5	220.31	-92	5	194.24	-92	5	171.3
-91	5	229.44	-91	5	236.56	-91	5	225.86	-91	5	193.76	-91	5	170.69
-90	5	223.25	-90	5	239.07	-90	5	230.41	-90	5	188.83	-90	5	171.88
-89	5	224.96	-89	5	241.27	-89	5	237.47	-89	5	182.85	-89	5	174.29
-88	5	231.44	-88	5	240.47	-88	5	244.36	-88	5	183.15	-88	5	176.45
-87	5	238.11	-87	5	240.13	-87	5	246.2	-87	5	191.14	-87	5	177.89
-86	5	244.47	-86	5	241.78	-86	5	246.67	-86	5	203.98	-86	5	177.29
-85	5	252.6	-85	5	242.78	-85	5	248.14	-85	5	214.03	-85	5	175.95
-84	5	254.95	-84	5	242.59	-84	5	251.01	-84	5	220.32	-84	5	176.62
-83	5	255.77	-83	5	242.96	-83	5	255.69	-83	5	223.82	-83	5	180.53
-82	5	256.18	-82	5	242.84	-82	5	263.86	-82	5	218.77	-82	5	184.97
-81	5	255.14	-81	5	242.5	-81	5	271.04	-81	5	212.37	-81	5	187.28
-80	5	250.34	-80	5	242.69	-80	5	270.42	-80	5	208.04	-80	5	188.68
-79	5	244.82	-79	5	243.71	-79	5	263.1	-79	5	209.27	-79	5	187.67
-78	5	243	-78	5	245.7	-78	5	254.43	-78	5	215.23	-78	5	183.92
-77	5	247.53	-77	5	247.97	-77	5	247.73	-77	5	218.28	-77	5	182.37
-76	5	258.43	-76	5	241.79	-76	5	245.06	-76	5	221.35	-76	5	181.2
-75	5	273.62	-75	5	234.03	-75	5	242.22	-75	5	224.8	-75	5	179.63
-74	5	287.62	-74	5	229.57	-74	5	236.99	-74	5	226.74	-74	5	179.19
-73	5	299.25	-73	5	234.65	-73	5	235.9	-73	5	228.52	-73	5	180.81
-72	5	308.05	-72	5	250.84	-72	5	241.74	-72	5	229.44	-72	5	183.35
-71	5	315.97	-71	5	269.08	-71	5	248.68	-71	5	234.75	-71	5	185.72
-70	5	323.71	-70	5	275.46	-70	5	255.06	-70	5	242.43	-70	5	187.13
-69	5	331.35	-69	5	282.36	-69	5	260.45	-69	5	249.01	-69	5	184.42
-68	5	336.65	-68	5	294.67	-68	5	268.52	-68	5	255.24	-68	5	182.1
-67	5	340.57	-67	5	306.48	-67	5	280.8	-67	5	256.89	-67	5	183.59
-66	5	344.16	-66	5	319.02	-66	5	292.47	-66	5	255.12	-66	5	186.21
-65	5	347.43	-65	5	327.52	-65	5	298.41	-65	5	252.35	-65	5	189.05
-64	5	347.44	-64	5	332.5	-64	5	301.12	-64	5	251.34	-64	5	195.78
-63	5	345.15	-63	5	342.55	-63	5	304.48	-63	5	256.32	-63	5	204.86
-62	5	343	-62	5	346.01	-62	5	308.09	-62	5	269.28	-62	5	207.24
-61	5	341.07	-61	5	349.77	-61	5	311.47	-61	5	292.89	-61	5	205.89
-60	5	341.36	-60	5	355.69	-60	5	314.52	-60	5	316.73	-60	5	211.82
-59	5	341.14	-59	5	364.93	-59	5	317.36	-59	5	334.87	-59	5	223.13
-58	5	341.13	-58	5	371.58	-58	5	319.74	-58	5	349.66	-58	5	234.64
-57	5	343.99	-57	5	373.29	-57	5	320.58	-57	5	363.29	-57	5	243.4
-56	5	343.33	-56	5	369.67	-56	5	322.12	-56	5	370.55	-56	5	250.63
-55	5	342.62	-55	5	362.64	-55	5	325.39	-55	5	371.99	-55	5	255.81
-54	5	344.42	-54	5	357.41	-54	5	329.63	-54	5	370.54	-54	5	259.58
-53	5	348.76	-53	5	356.63	-53	5	337.36	-53	5	376.11	-53	5	264.11
-52	5	353.55	-52	5	361.79	-52	5	340.11	-52	5	383.32	-52	5	270.38
-51	5	357.67	-51	5	368.36	-51	5	335.91	-51	5	383.61	-51	5	277.3
-50	5	356.85	-50	5	371.07	-50	5	329.15	-50	5	375.82	-50	5	285.32
-49	5	353.6	-49	5	365.21	-49	5	322.31	-49	5	361.68	-49	5	293.05
-48	5	348.33	-48	5	360.65	-48	5	320.67	-48	5	343.92	-48	5	297.41
-47	5	347.17	-47	5	357.99	-47	5	318.29	-47	5	326.23	-47	5	296.46
-46	5	350.02	-46	5	357.87	-46	5	326.45	-46	5	309.27	-46	5	290.87
-45	5	354.96	-45	5	366.33	-45	5	347.32	-45	5	296.11	-45	5	279.68
-44	5	357.97	-44	5	371.44	-44	5	388.18	-44	5	288.97	-44	5	266.65
-43	5	356.67	-43	5	378.26	-43	5	415.92	-43	5	320.55	-43	5	260.29
-42	5	349.15	-42	5	387.43	-42	5	426.29	-42	5	416.49	-42	5	270.41
-105	6	243	-105	6	230.21	-105	6	219.59	-105	6	197.61	-105	6	189.58
-104	6	243.98	-104	6	230.4	-104	6	220.79	-104	6	197.78	-104	6	190.05
-103	6	246.37	-103	6	230.92	-103	6	225.17	-103	6	197.85	-103	6	190.93
-102	6	248.37	-102	6	231.05	-102	6	227.68	-102	6	197.95	-102	6	191.45
-101	6	249.52	-101	6	231.4	-101	6	229.14	-101	6	198.09	-101	6	192.14
-100	6	249.98	-100	6	232.36	-100	6	230.92	-100	6	198.41	-100	6	192.29
-99	6	250.06	-99	6	234	-99	6	233.12	-99	6	199.43	-99	6	192.09
-98	6	249.83	-98	6	236.07	-98	6	235.55	-98	6	201.12	-98	6	191.67
-97	6	249.58	-97	6	238.34	-97	6	238.05	-97	6	203.02	-97	6	191.05
-96	6	249.44	-96	6	240.78	-96	6	240.62	-96	6	204.96	-96	6	190.13
-95	6	249.21	-95	6	243.29	-95	6	243.55	-95	6	206.84	-95	6	188.76
-94	6	248.66	-94	6	246.35	-94	6	247.2	-94	6	208.52	-94	6	187.28
-93	6	248.13	-93	6	250.53	-93	6	252.12	-93	6	209.8	-93	6	186.23
-92	6	248.13	-92	6	254.82	-92	6	257.96	-92	6	210.56	-92	6	185.68
-91	6	248.71	-91	6	258.59	-91	6	262.57	-91	6	211.77	-91	6	185.32
-90	6	249.56	-90	6	261.88	-90	6	265.39	-90	6	214.08	-90	6	185.03
-89	6	250.64	-89	6	265.38	-89	6	267.59	-89	6	218.01	-89	6	185.35
-88	6	251.98	-88	6	268.78	-88	6	269.77	-88	6	222.78	-88	6	186.22
-87	6	253.37	-87	6	272.17	-87	6	271.85	-87	6	227.57	-87	6	187.48
-86	6	254.98	-86	6	275.88	-86	6	274.09	-86	6	231.98	-86	6	188.85
-85	6	256.42	-85	6	279.79	-85	6	276.15	-85	6	237.13	-85	6	190.78
-84	6	257.52	-84	6	284.46	-84	6	277.8	-84	6	243.2	-84	6	193.18
-83	6	258.67	-83	6	287.55	-83	6	278.65	-83	6	248.59	-83	6	196.03
-82	6	260.08	-82	6	290.24	-82	6	278.5	-82	6	253.14	-82	6	198.85
-81	6	261.68	-81	6	292.07	-81	6	277.54	-81	6	257.67	-81	6	201.83
-80	6	263.47	-80	6	294.13	-80	6	276.24	-80	6	262.14	-80	6	205.15
-79	6	266.09	-79	6	295.97	-79	6	274.93	-79	6	266.76	-79	6	208.92
-78	6	270.6	-78	6	298.2	-78	6	274.37	-78	6	271.38	-78	6	213.04
-77	6	276.36	-77	6	300.72	-77	6	274.62	-77	6	275.11	-77	6	217.26
-76	6	283.14	-76	6	303.5	-76	6	274.77	-76	6	277.97	-76	6	220.76
-75	6	291.79	-75	6	306.66	-75	6	275.83	-75	6	280.63	-75	6	223.22
-74	6	299.82	-74	6	310.61	-74	6	279.41	-74	6	283	-74	6	224.84
-73	6	307.35	-73	6	315.34	-73	6	285.12	-73	6	284.92	-73	6	225.75
-72	6	314.73	-72	6	320.06	-72	6	292.14	-72	6	285.82	-72	6	225.44
-71	6	323.06	-71	6	324.18	-71	6	298.81	-71	6	286.68	-71	6	224.32
-70	6	332.68	-70	6	328.22	-70	6	304.04	-70	6	287.73	-70	6	222.78
-69	6	342	-69	6	332.9	-69	6	307.95	-69	6	289.77	-69	6	221.64
-68	6	349.1	-68	6	338.55	-68	6	310.93	-68	6	293.28	-68	6	222.4
-67	6	354.81	-67	6	344.01	-67	6	313.02	-67	6	298.27	-67	6	224.73
-66	6	360.3	-66	6	349.36	-66	6	314.28	-66	6	305.06	-66	6	228.61
-65	6	362.06	-65	6	354.16	-65	6	314.92	-65	6	313.46	-65	6	233.94
-64	6	363.45	-64	6	358.73	-64	6	316.1	-64	6	323.13	-64	6	240.46
-63	6	363.3	-63	6	363.36	-63	6	317.88	-63	6	334.33	-63	6	247.2
-62	6	363.36	-62	6	367.78	-62	6	319.74	-62	6	346.95	-62	6	251.92
-61	6	362.74	-61	6	372.34	-61	6	321.63	-61	6	358.45	-61	6	256.75
-60	6	363.38	-60	6	376.39	-60	6	323.85	-60	6	368.86	-60	6	263.02
-59	6	362.96	-59	6	380.4	-59	6	327.35	-59	6	378.01	-59	6	268.66
-58	6	362.9	-58	6	383.65	-58	6	331.86	-58	6	385.41	-58	6	270.42
-57	6	362.11	-57	6	386.15	-57	6	336.52	-57	6	391.05	-57	6	271.29
-56	6	360.97	-56	6	388.14	-56	6	340.92	-56	6	395.83	-56	6	273.08
-55	6	362.52	-55	6	390.15	-55	6	345.7	-55	6	400.28	-55	6	276.06
-54	6	365.06	-54	6	391.72	-54	6	351.02	-54	6	404.11	-54	6	279.62
-53	6	368.52	-53	6	390.61	-53	6	356.73	-53	6	407.4	-53	6	283.66
-52	6	374.55	-52	6	386.83	-52	6	361.59	-52	6	409.26	-52	6	288.11
-51	6	381.53	-51	6	382.47	-51	6	365.68	-51	6	408.57	-51	6	293.65
-50	6	388.56	-50	6	380.76	-50	6	369.48	-50	6	405.7	-50	6	300.19
-49	6	394.86	-49	6	380.08	-49	6	373.89	-49	6	402.32	-49	6	308.74
-48	6	400.67	-48	6	380.55	-48	6	379.42	-48	6	400.98	-48	6	318.75
-47	6	405.36	-47	6	381.72	-47	6	385.49	-47	6	403.76	-47	6	328.92
-46	6	410.98	-46	6	383.21	-46	6	392.75	-46	6	407.93	-46	6	338.17
-45	6	417.86	-45	6	383.99	-45	6	400.54	-45	6	413.54	-45	6	345.57
-44	6	424.33	-44	6	385.03	-44	6	405.21	-44	6	426.65	-44	6	350.48
-43	6	428.47	-43	6	388.4	-43	6	409.84	-43	6	451.9	-43	6	354.54
-42	6	431.45	-42	6	392.82	-42	6	413.7	-42	6	474.07	-42	6	363.34
-122	0	20	-122	0	20	-122	0	20	-122	0	20	-122	0	20
-121.5	0	20	-121.5	0	20	-121.5	0	20	-121.5	0	20	-121.5	0	20
-121	0	20	-121	0	20	-121	0	20	-121	0	20	-121	0	20
-120.5	0	20	-120.5	0	20	-120.5	0	20	-120.5	0	20	-120.5	0	20
-120	0	20	-120	0	20	-120	0	20	-120	0	20	-120	0	20
-119.5	0	20	-119.5	0	20	-119.5	0	20	-119.5	0	20	-119.5	0	20
-119	0	20	-119	0	20	-119	0	20	-119	0	20	-119	0	20
-118.5	0	20	-118.5	0	20	-118.5	0	20	-118.5	0	20	-118.5	0	20
-118	0	20	-118	0	20	-118	0	20	-118	0	20	-118	0	20
-117.5	0	20	-117.5	0	20	-117.5	0	20	-117.5	0	20	-117.5	0	20
-117	0	20	-117	0	20	-117	0	20	-117	0	20	-117	0	20
-116.5	0	20	-116.5	0	20	-116.5	0	20	-116.5	0	20	-116.5	0	20
-116	0	20	-116	0	20	-116	0	20	-116	0	20	-116	0	20
-115.5	0	20	-115.5	0	20	-115.5	0	20	-115.5	0	20	-115.5	0	20
-115	0	20	-115	0	20	-115	0	20	-115	0	20	-115	0	20
-114.5	0	20	-114.5	0	20	-114.5	0	20	-114.5	0	20	-114.5	0	20
-114	0	20	-114	0	20	-114	0	20	-114	0	20	-114	0	20
-113.5	0	20	-113.5	0	20	-113.5	0	20	-113.5	0	20	-113.5	0	20
-113	0	20	-113	0	20	-113	0	20	-113	0	20	-113	0	20
-112.5	0	20	-112.5	0	20	-112.5	0	20	-112.5	0	20	-112.5	0	20
-112	0	20	-112	0	20	-112	0	20	-112	0	20	-112	0	20
-111.5	0	20	-111.5	0	20	-111.5	0	20	-111.5	0	20	-111.5	0	20
-111	0	20	-111	0	20	-111	0	20	-111	0	20	-111	0	20
-110.5	0	20	-110.5	0	20	-110.5	0	20	-110.5	0	20	-110.5	0	20
-110	0	20	-110	0	20	-110	0	20	-110	0	20	-110	0	20
[truncated: 2,019 more rows]
