# Supplementary material for: Study on modular smoke extraction with solid screen in urban road tunnel fires
Source: PLoS One. 2026 Feb 17;21(2):e0342557. doi: 10.1371/journal.pone.0342557 (PMC12912539; doi:10.1371/journal.pone.0342557)
Supplement: S1 Data — (ZIP) [file pone.0342557.s001.zip › Fig8_CO_Hazard_Zones.csv]

Time	Case Z3	Case Z5	Case Z7	Case Z9
0	8.05E-06	6.53E-06	4.37E-06	1.13E-09
1	3.32E-05	2.95E-05	1.87E-05	1.08E-08
2	7.03E-05	6.12E-05	4.12E-05	8.76E-08
3	1.09E-04	8.95E-05	6.33E-05	4.47E-07
4	1.35E-04	1.13E-04	7.84E-05	1.10E-06
5	1.52E-04	1.31E-04	8.74E-05	3.34E-06
6	1.63E-04	1.42E-04	9.22E-05	7.35E-06
7	1.69E-04	1.48E-04	9.37E-05	1.07E-05
8	1.71E-04	1.54E-04	9.33E-05	1.33E-05
9	1.69E-04	1.56E-04	9.30E-05	1.54E-05
10	1.64E-04	1.56E-04	9.31E-05	1.75E-05
11	1.60E-04	1.54E-04	9.25E-05	1.95E-05
12	1.58E-04	1.54E-04	9.08E-05	2.07E-05
13	1.57E-04	1.54E-04	8.83E-05	2.15E-05
14	1.55E-04	1.52E-04	8.66E-05	2.28E-05
15	1.52E-04	1.50E-04	8.49E-05	2.36E-05
16	1.49E-04	1.49E-04	8.33E-05	2.36E-05
17	1.47E-04	1.48E-04	8.24E-05	2.28E-05
18	1.44E-04	1.48E-04	8.23E-05	2.20E-05
19	1.41E-04	1.46E-04	8.29E-05	2.12E-05
20	1.39E-04	1.45E-04	8.31E-05	2.07E-05
21	1.37E-04	1.43E-04	8.30E-05	2.02E-05
22	1.35E-04	1.42E-04	8.32E-05	2.02E-05
23	1.35E-04	1.40E-04	8.31E-05	2.03E-05
24	1.37E-04	1.38E-04	8.22E-05	2.08E-05
25	1.41E-04	1.36E-04	8.09E-05	2.13E-05
26	1.48E-04	1.35E-04	8.08E-05	2.17E-05
27	1.60E-04	1.34E-04	8.11E-05	2.22E-05
28	1.76E-04	1.34E-04	8.15E-05	2.30E-05
29	1.92E-04	1.34E-04	8.17E-05	2.36E-05
30	2.08E-04	1.33E-04	8.21E-05	2.46E-05
31	2.22E-04	1.33E-04	8.26E-05	2.52E-05
32	2.34E-04	1.33E-04	8.32E-05	2.59E-05
33	2.40E-04	1.33E-04	8.28E-05	2.69E-05
34	2.43E-04	1.33E-04	8.21E-05	2.82E-05
35	2.43E-04	1.34E-04	8.13E-05	2.95E-05
36	2.41E-04	1.35E-04	8.09E-05	3.13E-05
37	2.39E-04	1.36E-04	8.06E-05	3.21E-05
38	2.37E-04	1.38E-04	8.06E-05	3.39E-05
39	2.37E-04	1.39E-04	8.04E-05	3.52E-05
40	2.36E-04	1.40E-04	8.08E-05	3.70E-05
41	2.38E-04	1.41E-04	8.07E-05	3.85E-05
42	2.38E-04	1.43E-04	8.11E-05	4.02E-05
43	2.40E-04	1.44E-04	8.14E-05	4.33E-05
44	2.43E-04	1.46E-04	8.18E-05	5.09E-05
45	2.49E-04	1.47E-04	8.25E-05	5.14E-05
46	2.57E-04	1.48E-04	8.36E-05	8.39E-05
47	2.64E-04	1.49E-04	8.43E-05	1.29E-04
48	2.69E-04	1.50E-04	8.68E-05	1.61E-04
49	2.74E-04	1.50E-04	8.76E-05	1.76E-04
50	2.79E-04	1.51E-04	9.13E-05	1.80E-04
51	2.82E-04	1.51E-04	9.41E-05	1.75E-04
52	2.84E-04	1.54E-04	1.02E-04	1.67E-04
53	2.85E-04	1.55E-04	1.18E-04	1.57E-04
54	2.83E-04	1.57E-04	1.18E-04	1.44E-04
55	2.82E-04	1.57E-04	2.37E-04	1.54E-04
56	2.79E-04	1.59E-04	3.16E-04	1.47E-04
57	2.75E-04	1.60E-04	3.57E-04	1.40E-04
58	2.72E-04	1.62E-04	3.64E-04	1.35E-04
59	2.69E-04	1.63E-04	3.39E-04	1.32E-04
60	2.67E-04	1.66E-04	2.97E-04	1.28E-04
61	2.66E-04	1.66E-04	2.46E-04	1.26E-04
62	2.64E-04	1.68E-04	2.04E-04	1.25E-04
63	2.63E-04	1.67E-04	1.75E-04	1.24E-04
64	2.63E-04	1.69E-04	1.94E-04	1.24E-04
65	2.62E-04	1.69E-04	1.90E-04	1.24E-04
66	2.62E-04	1.72E-04	1.89E-04	1.25E-04
67	2.62E-04	1.71E-04	1.93E-04	1.25E-04
68	2.62E-04	1.73E-04	2.06E-04	1.25E-04
69	2.63E-04	1.72E-04	2.25E-04	1.26E-04
70	2.63E-04	1.75E-04	2.47E-04	1.30E-04
71	2.64E-04	1.76E-04	2.71E-04	1.40E-04
72	2.65E-04	1.84E-04	2.93E-04	1.56E-04
73	2.66E-04	1.93E-04	3.06E-04	1.76E-04
74	2.66E-04	2.08E-04	3.11E-04	1.94E-04
75	2.68E-04	2.14E-04	3.09E-04	2.09E-04
76	2.69E-04	2.20E-04	3.04E-04	2.21E-04
77	2.69E-04	2.12E-04	2.99E-04	2.29E-04
78	2.68E-04	2.07E-04	2.98E-04	2.33E-04
79	2.68E-04	2.15E-04	2.99E-04	2.39E-04
80	2.68E-04	3.57E-04	3.02E-04	2.44E-04
81	2.69E-04	4.98E-04	3.03E-04	2.48E-04
82	2.70E-04	5.56E-04	3.05E-04	2.51E-04
83	2.71E-04	5.55E-04	3.08E-04	2.55E-04
84	2.71E-04	5.22E-04	3.12E-04	2.61E-04
85	2.71E-04	4.70E-04	3.15E-04	2.72E-04
86	2.66E-04	4.18E-04	3.18E-04	2.78E-04
87	2.62E-04	3.76E-04	3.21E-04	2.78E-04
88	2.58E-04	3.53E-04	3.24E-04	2.54E-04
89	2.54E-04	3.43E-04	3.28E-04	2.60E-04
90	2.50E-04	3.49E-04	3.32E-04	3.46E-04
91	2.48E-04	3.63E-04	3.37E-04	3.78E-04
92	2.45E-04	3.84E-04	3.41E-04	4.06E-04
93	2.43E-04	4.14E-04	3.44E-04	4.17E-04
94	2.42E-04	4.47E-04	3.47E-04	4.21E-04
95	2.42E-04	5.53E-04	3.48E-04	4.25E-04
96	2.43E-04	5.47E-04	3.50E-04	4.31E-04
97	2.45E-04	5.28E-04	3.52E-04	4.50E-04
98	2.47E-04	5.10E-04	3.55E-04	4.43E-04
99	2.49E-04	5.00E-04	3.58E-04	5.05E-04
100	2.52E-04	4.99E-04	3.63E-04	4.97E-04
101	2.55E-04	5.03E-04	3.70E-04	4.92E-04
102	2.60E-04	5.09E-04	3.79E-04	4.87E-04
103	2.65E-04	5.16E-04	3.85E-04	4.83E-04
104	2.69E-04	5.19E-04	3.91E-04	4.77E-04
105	2.74E-04	5.21E-04	3.98E-04	4.73E-04
106	2.78E-04	5.23E-04	4.18E-04	4.70E-04
107	2.84E-04	5.23E-04	4.40E-04	4.68E-04
108	2.87E-04	5.21E-04	4.53E-04	4.66E-04
109	2.93E-04	5.20E-04	4.35E-04	4.65E-04
110	2.96E-04	5.21E-04	3.83E-04	4.64E-04
111	3.01E-04	5.20E-04	3.80E-04	4.62E-04
112	3.02E-04	5.19E-04	4.45E-04	4.61E-04
113	3.04E-04	5.18E-04	7.06E-04	4.60E-04
114	3.03E-04	5.16E-04	7.91E-04	4.60E-04
115	3.03E-04	5.16E-04	8.18E-04	4.61E-04
116	3.01E-04	5.20E-04	8.04E-04	4.61E-04
117	3.03E-04	5.24E-04	7.62E-04	4.63E-04
118	3.00E-04	5.28E-04	7.23E-04	4.65E-04
119	3.01E-04	5.33E-04	6.87E-04	4.67E-04
120	2.98E-04	5.36E-04	6.67E-04	4.70E-04
121	3.03E-04	5.37E-04	6.54E-04	4.72E-04
122	3.04E-04	5.36E-04	7.71E-04	4.74E-04
123	3.10E-04	5.34E-04	7.80E-04	4.76E-04
124	3.14E-04	5.31E-04	7.79E-04	4.87E-04
125	3.28E-04	5.29E-04	7.71E-04	5.08E-04
126	3.30E-04	5.28E-04	7.62E-04	5.35E-04
127	3.41E-04	5.29E-04	7.51E-04	5.56E-04
128	3.35E-04	5.29E-04	7.39E-04	5.54E-04
129	3.45E-04	5.29E-04	7.30E-04	5.32E-04
130	3.35E-04	5.29E-04	7.23E-04	4.84E-04
131	3.35E-04	5.27E-04	7.16E-04	4.26E-04
132	4.56E-04	5.24E-04	7.13E-04	4.56E-04
133	7.10E-04	5.20E-04	7.07E-04	5.18E-04
134	8.67E-04	5.21E-04	7.01E-04	8.42E-04
135	9.00E-04	5.23E-04	6.93E-04	9.14E-04
136	8.76E-04	5.27E-04	6.86E-04	9.52E-04
137	8.19E-04	5.30E-04	6.80E-04	9.58E-04
138	7.37E-04	5.30E-04	6.76E-04	9.53E-04
139	6.35E-04	5.29E-04	6.73E-04	9.43E-04
140	5.54E-04	5.30E-04	6.71E-04	9.34E-04
141	5.12E-04	5.34E-04	6.69E-04	9.23E-04
142	5.75E-04	5.39E-04	6.69E-04	9.10E-04
143	6.13E-04	5.45E-04	6.69E-04	9.94E-04
144	6.39E-04	5.50E-04	6.73E-04	9.87E-04
145	6.53E-04	5.57E-04	6.75E-04	9.76E-04
146	6.62E-04	5.64E-04	6.74E-04	9.59E-04
147	6.75E-04	5.63E-04	6.73E-04	9.39E-04
148	6.82E-04	5.73E-04	6.74E-04	9.19E-04
149	6.88E-04	5.90E-04	6.74E-04	9.03E-04
150	6.94E-04	6.05E-04	6.74E-04	8.88E-04
151	7.07E-04	6.09E-04	6.77E-04	8.70E-04
152	7.19E-04	6.06E-04	6.81E-04	8.55E-04
153	7.25E-04	5.87E-04	6.86E-04	8.45E-04
154	7.30E-04	5.67E-04	6.97E-04	8.40E-04
155	7.35E-04	5.29E-04	7.01E-04	8.38E-04
156	7.41E-04	4.97E-04	7.02E-04	8.34E-04
157	7.40E-04	4.93E-04	7.01E-04	8.35E-04
158	7.33E-04	5.42E-04	7.04E-04	8.36E-04
159	7.25E-04	8.34E-04	7.06E-04	8.37E-04
160	7.18E-04	0.00117	7.08E-04	8.40E-04
161	7.12E-04	0.00126	7.22E-04	8.41E-04
162	7.08E-04	0.00127	7.30E-04	8.32E-04
163	6.99E-04	0.0012	7.30E-04	8.22E-04
164	6.82E-04	0.00111	7.19E-04	8.21E-04
165	6.68E-04	0.00103	6.87E-04	8.28E-04
166	6.57E-04	9.77E-04	6.43E-04	8.24E-04
167	6.45E-04	9.43E-04	5.89E-04	8.21E-04
168	6.39E-04	9.19E-04	5.82E-04	8.14E-04
169	6.33E-04	8.95E-04	6.97E-04	8.04E-04
170	6.22E-04	9.02E-04	7.74E-04	7.89E-04
171	6.08E-04	8.65E-04	0.0012	7.73E-04
172	5.92E-04	8.37E-04	0.00135	7.44E-04
173	5.77E-04	8.13E-04	0.00136	7.01E-04
174	5.66E-04	7.89E-04	0.00131	6.50E-04
175	5.54E-04	7.63E-04	0.00125	6.31E-04
176	5.41E-04	7.41E-04	0.00118	7.34E-04
177	5.30E-04	7.20E-04	0.00112	8.10E-04
178	5.20E-04	7.01E-04	0.00108	0.0012
179	5.06E-04	6.84E-04	0.00108	0.00132
180	4.95E-04	6.62E-04	0.00101	0.0013
181	4.84E-04	6.36E-04	9.64E-04	0.00124
182	4.73E-04	6.11E-04	9.11E-04	0.00117
183	4.66E-04	5.89E-04	8.69E-04	0.00111
184	4.53E-04	5.67E-04	8.24E-04	0.00105
185	4.40E-04	5.45E-04	7.82E-04	0.00102
186	4.32E-04	5.25E-04	7.49E-04	0.00105
187	4.20E-04	5.06E-04	7.22E-04	9.54E-04
188	4.09E-04	4.84E-04	6.92E-04	9.04E-04
189	3.96E-04	4.70E-04	6.60E-04	8.40E-04
190	3.85E-04	4.54E-04	6.35E-04	7.88E-04
191	3.77E-04	4.40E-04	6.06E-04	7.41E-04
192	3.65E-04	4.26E-04	5.78E-04	7.17E-04
193	3.56E-04	4.18E-04	5.64E-04	7.10E-04
194	3.49E-04	4.17E-04	5.92E-04	7.70E-04
195	3.59E-04	4.56E-04	7.48E-04	9.41E-04
196	4.38E-04	6.07E-04	0.00107	0.00114
197	7.43E-04	9.93E-04	0.00148	0.00135
198	0.00145	1.71E-03	0.00198	0.00175
199	0.00213	2.25E-03	0.0023	0.00212
200	0.00222	2.16E-03	0.00209	0.00217
201	0.00168	0.00147	0.00143	0.00182
202	9.78E-04	7.67E-04	8.50E-04	0.00137
203	5.77E-04	4.74E-04	6.23E-04	0.001
204	4.05E-04	4.18E-04	5.69E-04	7.79E-04
205	3.61E-04	4.15E-04	5.74E-04	6.80E-04
206	3.65E-04	4.29E-04	6.01E-04	6.74E-04
207	3.77E-04	4.42E-04	6.28E-04	7.00E-04
208	3.89E-04	4.57E-04	6.55E-04	7.40E-04
209	4.02E-04	4.71E-04	6.82E-04	7.93E-04
210	4.02E-04	4.91E-04	7.11E-04	8.43E-04
211	4.33E-04	5.12E-04	7.43E-04	9.05E-04
212	4.43E-04	5.29E-04	7.77E-04	9.62E-04
213	4.56E-04	5.42E-04	8.05E-04	0.00106
214	4.66E-04	5.62E-04	8.42E-04	0.00103
215	4.77E-04	5.81E-04	8.83E-04	0.00106
216	4.86E-04	5.99E-04	9.25E-04	0.00111
217	4.94E-04	6.16E-04	9.58E-04	0.00117
218	5.05E-04	6.35E-04	9.99E-04	0.00124
219	5.16E-04	6.55E-04	0.00104	0.00128
220	5.25E-04	6.70E-04	0.00111	0.00131
221	5.36E-04	6.84E-04	0.00111	0.00123
222	5.51E-04	7.03E-04	0.0011	9.76E-04
223	5.65E-04	7.25E-04	0.00115	8.13E-04
224	5.79E-04	7.46E-04	0.00119	6.32E-04
225	5.93E-04	7.69E-04	0.00125	6.43E-04
226	6.02E-04	7.89E-04	0.0013	7.06E-04
227	6.12E-04	8.13E-04	0.00131	7.54E-04
228	6.23E-04	8.41E-04	0.00119	7.89E-04
229	6.38E-04	8.77E-04	9.07E-04	8.05E-04
230	6.49E-04	8.77E-04	7.63E-04	8.17E-04
231	6.60E-04	8.69E-04	5.38E-04	8.13E-04
232	6.71E-04	8.85E-04	5.71E-04	8.07E-04
233	6.80E-04	9.05E-04	6.33E-04	7.97E-04
234	6.93E-04	9.42E-04	6.81E-04	7.89E-04
235	6.93E-04	0.001	7.19E-04	7.99E-04
236	7.12E-04	0.00108	7.34E-04	8.10E-04
237	7.16E-04	0.00116	7.37E-04	8.17E-04
238	7.21E-04	0.00119	7.33E-04	8.25E-04
239	7.27E-04	0.00113	7.26E-04	8.28E-04
240	7.33E-04	9.10E-04	7.17E-04	8.29E-04
241	7.42E-04	6.00E-04	7.13E-04	8.26E-04
242	7.50E-04	5.09E-04	7.11E-04	8.27E-04
243	7.53E-04	4.96E-04	7.07E-04	8.31E-04
244	7.54E-04	5.32E-04	6.92E-04	8.37E-04
245	7.54E-04	5.76E-04	6.86E-04	8.41E-04
246	7.44E-04	5.98E-04	6.84E-04	8.45E-04
247	7.32E-04	6.13E-04	6.79E-04	8.54E-04
248	7.25E-04	6.13E-04	6.76E-04	8.64E-04
249	7.21E-04	6.04E-04	6.77E-04	8.77E-04
250	7.18E-04	5.83E-04	6.71E-04	8.91E-04
251	7.15E-04	5.71E-04	6.62E-04	9.06E-04
252	7.06E-04	5.59E-04	6.53E-04	9.23E-04
253	6.93E-04	5.54E-04	6.51E-04	9.36E-04
254	6.78E-04	5.45E-04	6.52E-04	9.50E-04
255	6.65E-04	5.40E-04	6.51E-04	9.68E-04
256	6.42E-04	5.37E-04	6.46E-04	9.83E-04
257	5.99E-04	5.30E-04	6.41E-04	9.87E-04
258	5.67E-04	5.21E-04	6.38E-04	9.05E-04
259	5.14E-04	5.13E-04	6.37E-04	9.14E-04
260	5.88E-04	5.08E-04	6.36E-04	9.18E-04
261	6.84E-04	5.06E-04	6.36E-04	9.28E-04
262	7.89E-04	5.05E-04	6.38E-04	9.33E-04
263	8.71E-04	5.07E-04	6.42E-04	9.31E-04
264	9.19E-04	5.06E-04	6.47E-04	8.97E-04
265	9.23E-04	5.04E-04	6.55E-04	7.89E-04
266	8.27E-04	5.01E-04	6.63E-04	5.78E-04
267	5.43E-04	4.99E-04	6.70E-04	5.20E-04
268	3.78E-04	4.98E-04	6.77E-04	4.14E-04
269	3.60E-04	4.99E-04	6.81E-04	4.73E-04
270	3.66E-04	4.99E-04	6.85E-04	5.27E-04
271	3.58E-04	4.99E-04	6.88E-04	5.46E-04
272	3.58E-04	5.01E-04	6.92E-04	5.42E-04
273	3.48E-04	5.05E-04	7.03E-04	5.20E-04
274	3.44E-04	5.08E-04	7.14E-04	4.93E-04
275	3.35E-04	5.11E-04	7.29E-04	4.77E-04
276	3.33E-04	5.11E-04	7.42E-04	4.64E-04
277	3.26E-04	5.11E-04	7.45E-04	4.60E-04
278	3.26E-04	5.11E-04	7.30E-04	4.61E-04
279	3.23E-04	5.13E-04	6.33E-04	4.59E-04
280	3.24E-04	5.16E-04	6.42E-04	4.56E-04
281	3.21E-04	5.19E-04	6.66E-04	4.54E-04
282	3.22E-04	5.18E-04	7.08E-04	4.53E-04
283	3.19E-04	5.16E-04	7.55E-04	4.52E-04
284	3.18E-04	5.13E-04	7.77E-04	4.51E-04
285	3.14E-04	5.10E-04	7.69E-04	4.51E-04
286	3.10E-04	5.06E-04	7.22E-04	4.53E-04
287	3.01E-04	5.06E-04	5.28E-04	4.54E-04
288	2.94E-04	5.07E-04	4.50E-04	4.53E-04
289	2.84E-04	5.09E-04	3.81E-04	4.53E-04
290	2.75E-04	5.11E-04	4.14E-04	4.54E-04
291	2.65E-04	5.11E-04	4.29E-04	4.54E-04
292	2.58E-04	5.10E-04	4.11E-04	4.56E-04
293	2.51E-04	5.07E-04	3.94E-04	4.58E-04
294	2.45E-04	5.03E-04	3.82E-04	4.59E-04
295	2.42E-04	4.98E-04	3.77E-04	4.61E-04
296	2.40E-04	4.94E-04	3.71E-04	4.63E-04
297	2.38E-04	4.91E-04	3.66E-04	4.67E-04
298	2.37E-04	4.87E-04	3.58E-04	4.73E-04
299	2.36E-04	4.88E-04	3.55E-04	4.85E-04
300	2.35E-04	4.92E-04	3.51E-04	4.99E-04
301	2.34E-04	5.01E-04	3.50E-04	4.99E-04
302	2.34E-04	5.14E-04	3.48E-04	4.25E-04
303	2.34E-04	5.28E-04	3.48E-04	4.11E-04
304	2.35E-04	5.29E-04	3.47E-04	4.08E-04
305	2.35E-04	5.29E-04	3.47E-04	4.05E-04
306	2.36E-04	4.07E-04	3.46E-04	4.02E-04
307	2.37E-04	3.86E-04	3.46E-04	4.02E-04
308	2.38E-04	3.63E-04	3.44E-04	4.02E-04
309	2.39E-04	3.50E-04	3.41E-04	3.75E-04
310	2.41E-04	3.47E-04	3.38E-04	2.88E-04
311	2.43E-04	3.54E-04	3.34E-04	2.61E-04
312	2.45E-04	3.77E-04	3.30E-04	2.69E-04
313	2.46E-04	4.18E-04	3.27E-04	2.64E-04
314	2.48E-04	4.71E-04	3.22E-04	2.56E-04
315	2.48E-04	5.26E-04	3.17E-04	2.44E-04
316	2.49E-04	5.68E-04	3.11E-04	2.33E-04
317	2.51E-04	5.82E-04	3.05E-04	2.20E-04
318	2.52E-04	5.52E-04	2.98E-04	2.09E-04
319	2.53E-04	4.55E-04	2.93E-04	1.95E-04
320	2.55E-04	2.46E-04	2.90E-04	1.82E-04
321	2.57E-04	1.97E-04	2.90E-04	1.69E-04
322	2.59E-04	2.03E-04	2.93E-04	1.60E-04
323	2.61E-04	2.08E-04	2.95E-04	1.54E-04
324	2.63E-04	1.98E-04	2.95E-04	1.48E-04
325	2.65E-04	1.90E-04	2.92E-04	1.43E-04
326	2.67E-04	1.79E-04	2.77E-04	1.38E-04
327	2.68E-04	1.73E-04	2.51E-04	1.31E-04
328	2.70E-04	1.66E-04	2.22E-04	1.26E-04
329	2.71E-04	1.64E-04	1.99E-04	1.23E-04
330	2.73E-04	1.60E-04	1.86E-04	1.23E-04
331	2.76E-04	1.61E-04	1.78E-04	1.23E-04
332	2.79E-04	1.58E-04	1.76E-04	1.23E-04
333	2.82E-04	1.58E-04	1.75E-04	1.21E-04
334	2.86E-04	1.56E-04	1.77E-04	1.20E-04
335	2.90E-04	1.56E-04	1.80E-04	1.20E-04
336	2.93E-04	1.54E-04	1.83E-04	1.19E-04
337	2.96E-04	1.55E-04	1.63E-04	1.20E-04
338	2.99E-04	1.54E-04	2.00E-04	1.21E-04
339	3.01E-04	1.54E-04	2.44E-04	1.23E-04
340	3.03E-04	1.54E-04	2.89E-04	1.26E-04
341	3.03E-04	1.55E-04	3.25E-04	1.28E-04
342	3.02E-04	1.55E-04	3.34E-04	1.31E-04
343	3.00E-04	1.56E-04	3.15E-04	1.35E-04
344	2.99E-04	1.56E-04	2.58E-04	1.38E-04
345	2.97E-04	1.57E-04	1.48E-04	1.41E-04
346	2.95E-04	1.58E-04	1.20E-04	1.13E-04
347	2.92E-04	1.59E-04	9.36E-05	1.29E-04
348	2.88E-04	1.60E-04	8.54E-05	1.41E-04
349	2.82E-04	1.62E-04	8.19E-05	1.52E-04
350	2.75E-04	1.62E-04	7.88E-05	1.58E-04
351	2.67E-04	1.63E-04	7.83E-05	1.53E-04
352	2.59E-04	1.63E-04	7.69E-05	1.34E-04
353	2.53E-04	1.64E-04	7.70E-05	9.77E-05
354	2.48E-04	1.64E-04	7.61E-05	4.77E-05
355	2.45E-04	1.66E-04	7.62E-05	4.05E-05
356	2.44E-04	1.67E-04	7.57E-05	3.52E-05
357	2.44E-04	1.68E-04	7.60E-05	3.30E-05
358	2.47E-04	1.68E-04	7.53E-05	3.09E-05
359	2.49E-04	1.68E-04	7.55E-05	2.87E-05
360	2.49E-04	1.66E-04	7.50E-05	2.69E-05
361	2.51E-04	1.65E-04	7.51E-05	2.46E-05
362	2.51E-04	1.62E-04	7.45E-05	2.32E-05
363	2.49E-04	1.61E-04	7.42E-05	2.18E-05
364	2.44E-04	1.59E-04	7.33E-05	2.02E-05
365	2.37E-04	1.58E-04	7.33E-05	1.90E-05
366	2.29E-04	1.57E-04	7.31E-05	1.80E-05
367	2.20E-04	1.55E-04	7.33E-05	1.71E-05
368	2.10E-04	1.52E-04	7.26E-05	1.64E-05
369	1.99E-04	1.51E-04	7.17E-05	1.60E-05
370	1.87E-04	1.49E-04	7.05E-05	1.54E-05
371	1.77E-04	1.48E-04	6.99E-05	1.51E-05
372	1.68E-04	1.47E-04	6.93E-05	1.46E-05
373	1.63E-04	1.47E-04	6.91E-05	1.39E-05
374	1.59E-04	1.48E-04	6.83E-05	1.30E-05
375	1.56E-04	1.48E-04	6.76E-05	1.22E-05
376	1.55E-04	1.50E-04	6.73E-05	1.12E-05
377	1.54E-04	1.50E-04	6.74E-05	1.05E-05
378	1.55E-04	1.50E-04	6.80E-05	9.59E-06
379	1.56E-04	1.50E-04	6.94E-05	8.83E-06
380	1.56E-04	1.50E-04	7.01E-05	8.21E-06
381	1.57E-04	1.52E-04	7.04E-05	7.67E-06
382	1.60E-04	1.53E-04	7.08E-05	6.68E-06
383	1.64E-04	1.56E-04	7.16E-05	5.59E-06
384	1.68E-04	1.58E-04	7.16E-05	4.76E-06
385	1.71E-04	1.60E-04	7.07E-05	4.42E-06
386	1.73E-04	1.61E-04	6.96E-05	4.34E-06
387	1.74E-04	1.64E-04	6.87E-05	4.20E-06
388	1.76E-04	1.68E-04	6.92E-05	3.22E-06
389	1.78E-04	1.69E-04	7.06E-05	1.75E-06
390	1.80E-04	1.69E-04	7.18E-05	7.35E-07
391	1.81E-04	1.65E-04	7.14E-05	2.33E-07
392	1.79E-04	1.60E-04	6.88E-05	5.18E-08
393	1.75E-04	1.51E-04	6.35E-05	9.84E-09
394	1.63E-04	1.37E-04	5.63E-05	1.64E-09
395	1.42E-04	1.19E-04	4.65E-05	6.53E-11
396	1.15E-04	9.61E-05	3.46E-05	5.22E-12
397	7.76E-05	6.74E-05	2.03E-05	1.42E-12
398	3.79E-05	3.45E-05	8.82E-06	5.57E-13
399	9.45E-06	8.10E-06	2.65E-06	2.86E-14
