# Supplementary material for: Study on modular smoke extraction with solid screen in urban road tunnel fires
Source: PLoS One. 2026 Feb 17;21(2):e0342557. doi: 10.1371/journal.pone.0342557 (PMC12912539; doi:10.1371/journal.pone.0342557)
Supplement: S1 Data — (ZIP) [file pone.0342557.s001.zip › Fig9_Temperature_Zones..csv]

Fig.9a			Fig.9b			Fig.9c			Fig.9d
X	Y	T	X	Y	T	X	Y	T	X	Y	T
-10	0	20	-30	0	20	-22	0	20	15	0	2.00E+01
-9	0	20	-29	0	20	-21	0	20	15.5	0	2.00E+01
-8	0	20	-28	0	20	-20	0	20	16	0	2.00E+01
-7	0	20	-27	0	20	-19	0	20	16.5	0	2.00E+01
-6	0	20	-26	0	20	-18	0	20	17	0	2.00E+01
-5	0	20	-25	0	20	-17	0	20	17.5	0	2.00E+01
-4	0	20	-24	0	20	-16	0	20	18	0	2.00E+01
-3	0	20	-23	0	20	-15	0	20	18.5	0	2.00E+01
-2	0	20	-22	0	20	-14	0	20	19	0	2.00E+01
-1	0	20	-21	0	20	-13	0	20	19.5	0	2.00E+01
0	0	20	-20	0	20	-12	0	20	20	0	2.00E+01
1	0	20	-19	0	20	-11	0	20	20.5	0	2.00E+01
2	0	20	-18	0	20	-10	0	20	21	0	2.00E+01
3	0	20	-17	0	20	-9	0	20	21.5	0	2.00E+01
4	0	20	-16	0	20	-8	0	20	22	0	2.00E+01
5	0	20	-15	0	20	-7	0	20	22.5	0	2.00E+01
6	0	20	-14	0	20	-6	0	20	23	0	2.00E+01
7	0	20	-13	0	20	-5	0	20	15	0.5	1.14E+02
8	0	20	-12	0	20	-4	0	20	15.5	0.5	9.23E+01
9	0	20	-11	0	20	-3	0	20	16	0.5	9.04E+01
10	0	20	-10	0	20	-2	0	20	16.5	0.5	8.98E+01
-10	1	123.17	-9	0	20	-1	0	20	17	0.5	8.90E+01
-9	1	126.11	-8	0	20	0	0	20	17.5	0.5	8.83E+01
-8	1	129.34	-7	0	20	1	0	20	18	0.5	8.77E+01
-7	1	132.88	-6	0	20	2	0	20	18.5	0.5	8.71E+01
-6	1	1.37E+02	-5	0	20	3	0	20	19	0.5	8.65E+01
-5	1	1.42E+02	-4	0	20	4	0	20	19.5	0.5	8.60E+01
-4	1	1.50E+02	-3	0	20	5	0	20	20	0.5	8.55E+01
-3	1	1.70E+02	-2	0	20	6	0	20	20.5	0.5	8.50E+01
-2	1	3.31E+02	-1	0	20	7	0	20	21	0.5	8.46E+01
-1	1	6.47E+02	0	0	20	8	0	20	21.5	0.5	8.42E+01
0	1	7.55E+02	1	0	20	9	0	20	22	0.5	8.39E+01
1	1	7.65E+02	2	0	20	10	0	20	22.5	0.5	8.36E+01
2	1	6.71E+02	3	0	20	11	0	20	23	0.5	8.34E+01
3	1	4.54E+02	4	0	20	12	0	20	15	1	1.14E+02
4	1	3.08E+02	5	0	20	13	0	20	15.5	1	1.19E+02
5	1	2.05E+02	6	0	20	14	0	20	16	1	1.14E+02
6	1	1.59E+02	7	0	20	15	0	20	16.5	1	1.13E+02
7	1	1.51E+02	8	0	20	16	0	20	17	1	1.10E+02
8	1	1.45E+02	9	0	20	17	0	20	17.5	1	1.10E+02
9	1	1.40E+02	10	0	20	18	0	20	18	1	1.08E+02
10	1	1.36E+02	11	0	20	19	0	20	18.5	1	1.07E+02
-10	2	1.92E+02	12	0	20	20	0	20	19	1	1.05E+02
-9	2	1.89E+02	13	0	20	21	0	20	19.5	1	1.04E+02
-8	2	1.88E+02	14	0	20	22	0	20	20	1	1.01E+02
-7	2	1.87E+02	15	0	20	-22	1	20	20.5	1	9.91E+01
-6	2	1.89E+02	16	0	20	-21	1	20	21	1	9.58E+01
-5	2	1.90E+02	17	0	20	-20	1	20	21.5	1	9.35E+01
-4	2	1.98E+02	18	0	20	-19	1	20	22	1	9.01E+01
-3	2	2.14E+02	19	0	20	-18	1	20	22.5	1	8.77E+01
-2	2	3.76E+02	20	0	20	-17	1	20	23	1	8.48E+01
-1	2	7.21E+02	21	0	20	-16	1	20	15	1.5	2.43E+02
0	2	8.96E+02	22	0	20	-15	1	20	15.5	1.5	1.80E+02
1	2	9.22E+02	23	0	20	-14	1	20	16	1.5	1.74E+02
2	2	7.83E+02	24	0	20	-13	1	20	16.5	1.5	1.67E+02
3	2	5.18E+02	25	0	20	-12	1	20	17	1.5	1.68E+02
4	2	3.54E+02	26	0	20	-11	1	20	17.5	1.5	1.65E+02
5	2	2.51E+02	27	0	20	-10	1	20	18	1.5	1.65E+02
6	2	2.07E+02	28	0	20	-9	1	20	18.5	1.5	1.63E+02
7	2	2.07E+02	29	0	20	-8	1	20	19	1.5	1.62E+02
8	2	2.05E+02	30	0	20	-7	1	20	19.5	1.5	1.61E+02
9	2	2.07E+02	-30	1	82.318	-6	1	82.318	20	1.5	1.58E+02
10	2	2.06E+02	-29	1	87.586	-5	1	87.586	20.5	1.5	1.55E+02
-10	3	3.14E+02	-28	1	90.181	-4	1	90.181	21	1.5	1.50E+02
-9	3	3.10E+02	-27	1	92.175	-3	1	92.175	21.5	1.5	1.46E+02
-8	3	3.12E+02	-26	1	94.243	-2	1	94.243	22	1.5	1.40E+02
-7	3	3.14E+02	-25	1	96.363	-1	1	96.363	22.5	1.5	1.37E+02
-6	3	3.16E+02	-24	1	98.543	0	1	98.543	23	1.5	1.35E+02
-5	3	3.15E+02	-23	1	100.88	1	1	100.88	15	2	2.43E+02
-4	3	3.20E+02	-22	1	103.18	2	1	103.18	15.5	2	2.65E+02
-3	3	3.54E+02	-21	1	105.49	3	1	105.49	16	2	2.57E+02
-2	3	5.37E+02	-20	1	108.09	4	1	108.09	16.5	2	2.40E+02
-1	3	8.31E+02	-19	1	110.6	5	1	110.6	17	2	2.47E+02
0	3	1.01E+03	-18	1	113.45	6	1	113.45	17.5	2	2.37E+02
1	3	1.05E+03	-17	1	116.25	7	1	116.25	18	2	2.45E+02
2	3	9.06E+02	-16	1	119.31	8	1	119.31	18.5	2	2.39E+02
3	3	6.79E+02	-15	1	122.52	9	1	122.52	19	2	2.44E+02
4	3	5.13E+02	-14	1	125.96	10	1	125.96	19.5	2	2.39E+02
5	3	3.99E+02	-13	1	129.37	11	1	129.37	20	2	2.40E+02
6	3	3.46E+02	-12	1	133.07	12	1	133.07	20.5	2	2.29E+02
7	3	3.47E+02	-11	1	136.59	13	1	136.59	21	2	2.22E+02
8	3	3.53E+02	-10	1	140.45	14	1	140.45	21.5	2	2.05E+02
9	3	3.56E+02	-9	1	144.52	15	1	144.52	22	2	1.90E+02
10	3	3.62E+02	-8	1	148.85	16	1	148.85	22.5	2	1.66E+02
-10	4	5.09E+02	-7	1	153.9	17	1	153.9	23	2	1.51E+02
-9	4	5.12E+02	-6	1	159.68	18	1	159.68	15	2.5	4.33E+02
-8	4	5.23E+02	-5	1	167.4	19	1	167.4	15.5	2.5	3.86E+02
-7	4	5.34E+02	-4	1	190.78	20	1	190.78	16	2.5	3.62E+02
-6	4	5.38E+02	-3	1	261.88	21	1	261.88	16.5	2.5	3.44E+02
-5	4	5.37E+02	-2	1	436.18	22	1	436.18	17	2.5	3.33E+02
-4	4	5.35E+02	-1	1	669.21	-22	2	669.21	17.5	2.5	3.24E+02
-3	4	5.77E+02	0	1	734.68	-21	2	734.68	18	2.5	3.26E+02
-2	4	7.32E+02	1	1	747.75	-20	2	747.75	18.5	2.5	3.26E+02
-1	4	9.51E+02	2	1	622.45	-19	2	622.45	19	2.5	3.33E+02
0	4	1.09E+03	3	1	291.77	-18	2	291.77	19.5	2.5	3.40E+02
1	4	1.14E+03	4	1	196.74	-17	2	196.74	20	2.5	3.47E+02
2	4	1.03E+03	5	1	168.97	-16	2	168.97	20.5	2.5	3.40E+02
3	4	8.65E+02	6	1	160.58	-15	2	160.58	21	2.5	3.42E+02
4	4	7.38E+02	7	1	154.84	-14	2	154.84	21.5	2.5	3.20E+02
5	4	6.42E+02	8	1	149.55	-13	2	149.55	22	2.5	3.02E+02
6	4	5.96E+02	9	1	145.29	-12	2	145.29	22.5	2.5	2.61E+02
7	4	5.87E+02	10	1	140.99	-11	2	140.99	23	2.5	2.50E+02
8	4	5.85E+02	11	1	137.38	-10	2	137.38	15	3	4.33E+02
9	4	5.79E+02	12	1	133.78	-9	2	133.78	15.5	3	4.62E+02
10	4	5.74E+02	13	1	130.27	-8	2	130.27	16	3	4.62E+02
-10	5	7.56E+02	14	1	127.01	-7	2	127.01	16.5	3	4.45E+02
-9	5	7.72E+02	15	1	123.92	-6	2	123.92	17	3	4.23E+02
-8	5	7.91E+02	16	1	120.93	-5	2	120.93	17.5	3	4.07E+02
-7	5	8.09E+02	17	1	118.37	-4	2	118.37	18	3	4.03E+02
-6	5	8.24E+02	18	1	115.85	-3	2	115.85	18.5	3	4.00E+02
-5	5	8.39E+02	19	1	113.46	-2	2	113.46	19	3	4.14E+02
-4	5	8.63E+02	20	1	111.02	-1	2	111.02	19.5	3	4.24E+02
-3	5	9.14E+02	21	1	108.77	0	2	108.77	20	3	4.37E+02
-2	5	1.01E+03	22	1	106.46	1	2	106.46	20.5	3	4.39E+02
-1	5	1.11E+03	23	1	104.33	2	2	104.33	21	3	4.46E+02
0	5	1.17E+03	24	1	102.16	3	2	102.16	21.5	3	4.31E+02
1	5	1.19E+03	25	1	100.06	4	2	100.06	22	3	4.12E+02
2	5	1.16E+03	26	1	97.72	5	2	97.72	22.5	3	3.67E+02
3	5	1.10E+03	27	1	95.498	6	2	95.498	23	3	3.27E+02
4	5	1.03E+03	28	1	93.199	7	2	93.199	15	3.5	6.10E+02
5	5	9.75E+02	29	1	91.083	8	2	91.083	15.5	3.5	6.02E+02
6	5	9.38E+02	30	1	88.374	9	2	88.374	16	3.5	5.89E+02
7	5	9.09E+02	-30	2	202.25	10	2	202.25	16.5	3.5	5.69E+02
8	5	8.85E+02	-29	2	207.49	11	2	207.49	17	3.5	5.48E+02
9	5	8.65E+02	-28	2	206.94	12	2	206.94	17.5	3.5	5.22E+02
10	5	848.68	-27	2	205.75	13	2	205.75	18	3.5	5.05E+02
-10	6	9.51E+02	-26	2	205.84	14	2	205.84	18.5	3.5	4.90E+02
-9	6	975.05	-25	2	206.49	15	2	206.49	19	3.5	4.92E+02
-8	6	999.07	-24	2	208.19	16	2	208.19	19.5	3.5	4.93E+02
-7	6	1.02E+03	-23	2	209.6	17	2	209.6	20	3.5	5.07E+02
-6	6	1.05E+03	-22	2	209.86	18	2	209.86	20.5	3.5	5.10E+02
-5	6	1.08E+03	-21	2	209.63	19	2	209.63	21	3.5	5.24E+02
-4	6	1102.4	-20	2	212.26	20	2	212.26	21.5	3.5	5.23E+02
-3	6	1128.8	-19	2	213.41	21	2	213.41	22	3.5	5.21E+02
-2	6	1149.7	-18	2	214.68	22	2	214.68	22.5	3.5	4.94E+02
-1	6	1162.5	-17	2	215.87	-22	3	215.87	23	3.5	4.46E+02
0	6	1159.7	-16	2	218.23	-21	3	218.23	15	4	6.10E+02
1	6	1158.1	-15	2	222.19	-20	3	222.19	15.5	4	6.23E+02
2	6	1156.9	-14	2	226.2	-19	3	226.2	16	4	6.32E+02
3	6	1158.7	-13	2	229	-18	3	229	16.5	4	6.30E+02
4	6	1149.9	-12	2	229.65	-17	3	229.65	17	4	6.24E+02
5	6	1133.6	-11	2	226.94	-16	3	226.94	17.5	4	6.08E+02
6	6	1114.1	-10	2	225.19	-15	3	225.19	18	4	5.96E+02
7	6	1.09E+03	-9	2	224.09	-14	3	224.09	18.5	4	5.79E+02
8	6	1.07E+03	-8	2	224.96	-13	3	224.96	19	4	5.74E+02
9	6	1.05E+03	-7	2	223.91	-12	3	223.91	19.5	4	5.66E+02
10	6	1.03E+03	-6	2	225.27	-11	3	225.27	20	4	5.75E+02
59	0	2.00E+01	-5	2	226.45	-10	3	226.45	20.5	4	5.73E+02
59.5	0	2.00E+01	-4	2	247.37	-9	3	247.37	21	4	5.92E+02
60	0	2.00E+01	-3	2	315.49	-8	3	315.49	21.5	4	5.93E+02
60.5	0	20	-2	2	499.47	-7	3	499.47	22	4	6.05E+02
61	0	20	-1	2	788.64	-6	3	788.64	22.5	4	593.38
61.5	0	20	0	2	888	-5	3	888	23	4	551.13
62	0	20	1	2	899.18	-4	3	899.18	15	4.5	7.89E+02
62.5	0	20	2	2	719.42	-3	3	719.42	15.5	4.5	7.79E+02
63	0	20	3	2	360.63	-2	3	360.63	16	4.5	7.65E+02
63.5	0	20	4	2	250.01	-1	3	250.01	16.5	4.5	7.48E+02
64	0	20	5	2	235.82	0	3	235.82	17	4.5	7.32E+02
64.5	0	20	6	2	229.58	1	3	229.58	17.5	4.5	7.11E+02
65	0	20	7	2	228.81	2	3	228.81	18	4.5	6.97E+02
65.5	0	20	8	2	223.83	3	3	223.83	18.5	4.5	6.77E+02
66	0	20	9	2	225.17	4	3	225.17	19	4.5	6.68E+02
66.5	0	20	10	2	223.56	5	3	223.56	19.5	4.5	6.51E+02
67	0	20	11	2	224.19	6	3	224.19	20	4.5	6.54E+02
67.5	0	20	12	2	223.07	7	3	223.07	20.5	4.5	6.43E+02
68	0	20	13	2	221.67	8	3	221.67	21	4.5	6.59E+02
68.5	0	20	14	2	216.98	9	3	216.98	21.5	4.5	6.56E+02
69	0	20	15	2	214.56	10	3	214.56	22	4.5	6.79E+02
59	0.5	50.645	16	2	211.22	11	3	211.22	22.5	4.5	6.79E+02
59.5	0.5	40.723	17	2	210.74	12	3	210.74	23	4.5	6.45E+02
60	0.5	4.06E+01	18	2	210.14	13	3	210.14	15	5	7.88E+02
60.5	0.5	4.05E+01	19	2	211.19	14	3	211.19	15.5	5	7.97E+02
61	0.5	4.05E+01	20	2	209.84	15	3	209.84	16	5	8.08E+02
61.5	0.5	4.04E+01	21	2	207.45	16	3	207.45	16.5	5	8.03E+02
62	0.5	4.01E+01	22	2	207.79	17	3	207.79	17	5	7.97E+02
62.5	0.5	39.614	23	2	209.98	18	3	209.98	17.5	5	7.77E+02
63	0.5	39.042	24	2	210.87	19	3	210.87	18	5	7.65E+02
63.5	0.5	38.263	25	2	209.32	20	3	209.32	18.5	5	7.39E+02
64	0.5	37.263	26	2	204.93	21	3	204.93	19	5	7.33E+02
64.5	0.5	36.208	27	2	199.76	22	3	199.76	19.5	5	7.09E+02
65	0.5	35.046	28	2	194.76	-22	4	194.76	20	5	7.14E+02
65.5	0.5	34.166	29	2	194.23	-21	4	194.23	20.5	5	6.97E+02
66	0.5	33.289	30	2	195.6	-20	4	195.6	21	5	7.12E+02
66.5	0.5	32.73	-30	3	345.56	-19	4	345.56	21.5	5	7.11E+02
67	0.5	32.477	-29	3	358.22	-18	4	358.22	22	5	726.99
67.5	0.5	32.391	-28	3	354.17	-17	4	354.17	22.5	5	719.9
68	0.5	32.345	-27	3	355.19	-16	4	355.19	23	5	694.17
68.5	0.5	32.315	-26	3	361.09	-15	4	361.09	15	5.5	885.82
69	0.5	32.299	-25	3	363.5	-14	4	363.5	15.5	5.5	883.68
59	1	50.626	-24	3	366.91	-13	4	366.91	16	5.5	8.82E+02
59.5	1	56.289	-23	3	364.99	-12	4	364.99	16.5	5.5	8.77E+02
60	1	57.755	-22	3	359.01	-11	4	359.01	17	5.5	8.70E+02
60.5	1	59.122	-21	3	357.69	-10	4	357.69	17.5	5.5	858.79
61	1	60.585	-20	3	367.11	-9	4	367.11	18	5.5	846.18
61.5	1	62.616	-19	3	370.07	-8	4	370.07	18.5	5.5	820.01
62	1	64.686	-18	3	366.93	-7	4	366.93	19	5.5	802.08
62.5	1	6.64E+01	-17	3	370.45	-6	4	370.45	19.5	5.5	773.83
63	1	6.71E+01	-16	3	377.22	-5	4	377.22	20	5.5	761.9
63.5	1	6.72E+01	-15	3	384.86	-4	4	384.86	20.5	5.5	746.22
64	1	6.49E+01	-14	3	389.21	-3	4	389.21	21	5.5	747.83
64.5	1	61.845	-13	3	392.01	-2	4	392.01	21.5	5.5	749.14
65	1	56.846	-12	3	389.2	-1	4	389.2	22	5.5	722.33
65.5	1	51.47	-11	3	378.6	0	4	378.6	22.5	5.5	6.68E+02
66	1	45.86	-10	3	379.39	1	4	379.39	23	5.5	6.72E+02
66.5	1	41.039	-9	3	383.55	2	4	383.55	15	6	8.86E+02
67	1	37.303	-8	3	377.56	3	4	377.56	15.5	6	8.81E+02
67.5	1	35.299	-7	3	369.54	4	4	369.54	16	6	8.70E+02
68	1	34.361	-6	3	367.46	5	4	367.46	16.5	6	8.60E+02
68.5	1	33.504	-5	3	368.61	6	4	368.61	17	6	8.49E+02
69	1	32.851	-4	3	386.32	7	4	386.32	17.5	6	8.53E+02
59	1.5	98.997	-3	3	463.45	8	4	463.45	18	6	8.57E+02
59.5	1.5	86.079	-2	3	677.4	9	4	677.4	18.5	6	8.57E+02
60	1.5	91.983	-1	3	929.38	10	4	929.38	19	6	8.51E+02
60.5	1.5	95.461	0	3	1029.5	11	4	1029.5	19.5	6	8.39E+02
61	1.5	101.89	1	3	1026.2	12	4	1026.2	20	6	8.24E+02
61.5	1.5	106.83	2	3	833.49	13	4	833.49	20.5	6	8.09E+02
62	1.5	113.15	3	3	543.45	14	4	543.45	21	6	7.94E+02
62.5	1.5	117.45	4	3	400.1	15	4	400.1	21.5	6	7.61E+02
63	1.5	121.65	5	3	390.81	16	4	390.81	22	6	7.06E+02
63.5	1.5	122.74	6	3	374.75	17	4	374.75	22.5	6	621.36
64	1.5	122.15	7	3	380.71	18	4	380.71	23	6	646.46
64.5	1.5	118.27	8	3	375.21	19	4	375.21	59	0	20
65	1.5	111.95	9	3	381.04	20	4	381.04	59.5	0	20
65.5	1.5	1.01E+02	10	3	384.13	21	4	384.13	60	0	20
66	1.5	8.82E+01	11	3	383.56	22	4	383.56	60.5	0	20
66.5	1.5	73.939	12	3	385.62	-22	5	385.62	61	0	2.00E+01
67	1.5	60.78	13	3	388.57	-21	5	388.57	61.5	0	2.00E+01
67.5	1.5	51.291	14	3	383.39	-20	5	383.39	62	0	20
68	1.5	49.094	15	3	377.91	-19	5	377.91	62.5	0	20
68.5	1.5	47.472	16	3	367.14	-18	5	367.14	63	0	20
69	1.5	47.764	17	3	359.84	-17	5	359.84	63.5	0	20
59	2	98.975	18	3	361.07	-16	5	361.07	64	0	20
59.5	2	117.76	19	3	365.2	-15	5	365.2	64.5	0	20
60	2	128.76	20	3	362	-14	5	362	65	0	20
60.5	2	134.77	21	3	352.68	-13	5	352.68	65.5	0	20
61	2	145.03	22	3	352.64	-12	5	352.64	66	0	20
61.5	2	152.73	23	3	358.16	-11	5	358.16	66.5	0	20
62	2	162.33	24	3	362.48	-10	5	362.48	67	0	20
62.5	2	168.66	25	3	360.59	-9	5	360.59	59	0.5	51.42
63	2	175.57	26	3	353.97	-8	5	353.97	59.5	0.5	45.234
63.5	2	179.46	27	3	341.14	-7	5	341.14	60	0.5	45.146
64	2	181.28	28	3	330.92	-6	5	330.92	60.5	0.5	45.13
64.5	2	179.46	29	3	328.5	-5	5	328.5	61	0.5	45.107
65	2	174.68	30	3	332.14	-4	5	332.14	61.5	0.5	45.091
65.5	2	164.16	-30	4	489.21	-3	5	489.21	62	0.5	45.079
66	2	149.18	-29	4	492.95	-2	5	492.95	62.5	0.5	4.51E+01
66.5	2	126.99	-28	4	495.6	-1	5	495.6	63	0.5	4.51E+01
67	2	101.49	-27	4	502.58	0	5	502.58	63.5	0.5	4.51E+01
67.5	2	74.314	-26	4	507.29	1	5	507.29	64	0.5	4.51E+01
68	2	6.39E+01	-25	4	511.11	2	5	511.11	64.5	0.5	4.51E+01
68.5	2	53.358	-24	4	512.7	3	5	512.7	65	0.5	4.51E+01
69	2	50.361	-23	4	514.79	4	5	514.79	65.5	0.5	4.51E+01
59	2.5	157.12	-22	4	519.13	5	5	519.13	66	0.5	4.51E+01
59.5	2.5	139.34	-21	4	526.39	6	5	526.39	66.5	0.5	4.52E+01
60	2.5	148.65	-20	4	534.73	7	5	534.73	67	0.5	45.2
60.5	2.5	156.55	-19	4	540.76	8	5	540.76	59	1	51.402
61	2.5	168.19	-18	4	546.74	9	5	546.74	59.5	1	54.418
61.5	2.5	178.77	-17	4	556.11	10	5	556.11	60	1	53.6
62	2.5	190.33	-16	4	564.63	11	5	564.63	60.5	1	53.466
62.5	2.5	200.29	-15	4	574.9	12	5	574.9	61	1	52.995
63	2.5	209.24	-14	4	583.97	13	5	583.97	61.5	1	52.965
63.5	2.5	216.67	-13	4	591.99	14	5	591.99	62	1	5.25E+01
64	2.5	222.06	-12	4	596.47	15	5	596.47	62.5	1	52.495
64.5	2.5	225.04	-11	4	599	16	5	599	63	1	52.043
65	2.5	225.15	-10	4	602.67	17	5	602.67	63.5	1	51.938
65.5	2.5	222.22	-9	4	606.57	18	5	606.57	64	1	51.349
66	2.5	214.22	-8	4	605.95	19	5	605.95	64.5	1	51
66.5	2.5	195.44	-7	4	607.83	20	5	607.83	65	1	49.963
67	2.5	167.24	-6	4	611.58	21	5	611.58	65.5	1	49.235
67.5	2.5	126.98	-5	4	620.87	22	5	620.87	66	1	47.799
68	2.5	111.26	-4	4	633.63	-22	6	633.63	66.5	1	46.95
68.5	2.5	92.319	-3	4	693.13	-21	6	693.13	67	1	45.746
69	2.5	87.085	-2	4	873.83	-20	6	873.83	59	1.5	106.76
59	3	157.1	-1	4	1048.4	-19	6	1048.4	59.5	1.5	81.87
59.5	3	163.12	0	4	1124.1	-18	6	1124.1	60	1.5	82.184
60	3	168.93	1	4	1112.1	-17	6	1112.1	60.5	1.5	81.318
60.5	3	174.26	2	4	956.4	-16	6	956.4	61	1.5	82.345
61	3	183.85	3	4	744.92	-15	6	744.92	61.5	1.5	82.102
61.5	3	192.15	4	4	637.82	-14	6	637.82	62	1.5	83.556
62	3	204.34	5	4	615.05	-13	6	615.05	62.5	1.5	83.986
62.5	3	215.46	6	4	609.02	-12	6	609.02	63	1.5	85.933
63	3	225.75	7	4	607.83	-11	6	607.83	63.5	1.5	8.67E+01
63.5	3	235.3	8	4	605.25	-10	6	605.25	64	1.5	8.86E+01
64	3	242.22	9	4	604.37	-9	6	604.37	64.5	1.5	8.88E+01
64.5	3	246.35	10	4	600.5	-8	6	600.5	65	1.5	8.86E+01
65	3	251.28	11	4	594.51	-7	6	594.51	65.5	1.5	8.69E+01
65.5	3	255.39	12	4	590.85	-6	6	590.85	66	1.5	8.41E+01
66	3	256.59	13	4	585.43	-5	6	585.43	66.5	1.5	8.22E+01
66.5	3	247.59	14	4	578.69	-4	6	578.69	67	1.5	81.804
67	3	222.02	15	4	572.08	-3	6	572.08	59	2	106.74
67.5	3	165.6	16	4	562.93	-2	6	562.93	59.5	2	118.8
68	3	144.63	17	4	549.98	-1	6	549.98	60	2	118.82
68.5	3	116.66	18	4	538.96	0	6	538.96	60.5	2	117.12
69	3	97.519	19	4	533.74	1	6	533.74	61	2	117.94
59	3.5	251.72	20	4	529.48	2	6	529.48	61.5	2	117.01
59.5	3.5	217.56	21	4	523.75	3	6	523.75	62	2	118.45
60	3.5	206.01	22	4	519.33	4	6	519.33	62.5	2	119.14
60.5	3.5	196.9	23	4	514.75	5	6	514.75	63	2	122.28
61	3.5	196.23	24	4	511.48	6	6	511.48	63.5	2	123.92
61.5	3.5	200.57	25	4	508.81	7	6	508.81	64	2	127.45
62	3.5	210.13	26	4	504.42	8	6	504.42	64.5	2	128.38
62.5	3.5	220.86	27	4	496.09	9	6	496.09	65	2	129.21
63	3.5	231.08	28	4	485.94	10	6	485.94	65.5	2	124.38
63.5	3.5	240.5	29	4	475.11	11	6	475.11	66	2	114.69
64	3.5	248.39	30	4	468.89	12	6	468.89	66.5	2	98.9
64.5	3.5	255.84	-30	5	602.2	13	6	602.2	67	2	91.143
65	3.5	264.85	-29	5	604.58	14	6	604.58	59	2.5	198.35
65.5	3.5	273.55	-28	5	617.01	15	6	617.01	59.5	2.5	168.63
66	3.5	281.86	-27	5	627.74	16	6	627.74	60	2.5	170.75
66.5	3.5	283.93	-26	5	638.71	17	6	638.71	60.5	2.5	164.29
67	3.5	275.9	-25	5	648.62	18	6	648.62	61	2.5	165.7
67.5	3.5	220.24	-24	5	658.55	19	6	658.55	61.5	2.5	163.6
68	3.5	196.6	-23	5	668.53	20	6	668.53	62	2.5	163.43
68.5	3.5	161.28	-22	5	680.73	21	6	680.73	62.5	2.5	164.23
69	3.5	140.55	-21	5	692.82	22	6	692.82	63	2.5	167.62
59	4	251.69	-20	5	706.18	22	0	706.18	63.5	2.5	173.31
59.5	4	242.61	-19	5	720.17	22.5	0	720.17	64	2.5	178.85
60	4	230.38	-18	5	735.3	23	0	735.3	64.5	2.5	186.98
60.5	4	215.8	-17	5	749.97	23.5	0	749.97	65	2.5	1.92E+02
61	4	207.92	-16	5	765.98	24	0	765.98	65.5	2.5	1.93E+02
61.5	4	207.76	-15	5	781.66	24.5	0	781.66	66	2.5	1.98E+02
62	4	212.78	-14	5	797.89	25	0	797.89	66.5	2.5	1.75E+02
62.5	4	219.34	-13	5	813.72	25.5	0	813.72	67	2.5	171.07
63	4	227.65	-12	5	829.29	26	0	829.29	59	3	198.32
63.5	4	238.93	-11	5	843.95	26.5	0	843.95	59.5	3	210.09
64	4	249.45	-10	5	859.61	27	0	859.61	60	3	220.8
64.5	4	259.23	-9	5	875.63	27.5	0	875.63	60.5	3	212.88
65	4	271.14	-8	5	892.78	28	0	892.78	61	3	217.82
65.5	4	284.03	-7	5	911.21	28.5	0	911.21	61.5	3	212.06
66	4	294	-6	5	931.59	29	0	931.59	62	3	213.85
66.5	4	302.62	-5	5	956.27	29.5	0	956.27	62.5	3	212.97
67	4	308.35	-4	5	983.38	30	0	983.38	63	3	218.15
67.5	4	272.25	-3	5	1032.8	22	0.5	1032.8	63.5	3	220.6
68	4	247.87	-2	5	1106.2	22.5	0.5	1106.2	64	3	227.42
68.5	4	211.74	-1	5	1158.1	23	0.5	1158.1	64.5	3	233.4
69	4	184.66	0	5	1178.6	23.5	0.5	1178.6	65	3	243.99
59	4.5	366.9	1	5	1172.9	24	0.5	1172.9	65.5	3	241.8
59.5	4.5	349.14	2	5	1113.5	24.5	0.5	1113.5	66	3	253.82
60	4.5	321.51	3	5	1018.4	25	0.5	1018.4	66.5	3	235.76
60.5	4.5	287.56	4	5	957.64	25.5	0.5	957.64	67	3	217.9
61	4.5	254.81	5	5	917.53	26	0.5	917.53	59	3.5	276.77
61.5	4.5	234.48	6	5	899.05	26.5	0.5	899.05	59.5	3.5	263.42
62	4.5	224.74	7	5	886.01	27	0.5	886.01	60	3.5	257.83
62.5	4.5	225.22	8	5	873.06	27.5	0.5	873.06	60.5	3.5	253.75
63	4.5	232.88	9	5	859.3	28	0.5	859.3	61	3.5	251.64
63.5	4.5	242.91	10	5	844.92	28.5	0.5	844.92	61.5	3.5	248.72
64	4.5	252.45	11	5	829.83	29	0.5	829.83	62	3.5	248.49
64.5	4.5	261.83	12	5	815.07	29.5	0.5	815.07	62.5	3.5	246.94
65	4.5	274.44	13	5	799.73	30	0.5	799.73	63	3.5	249.46
65.5	4.5	290.04	14	5	784.76	22	1	784.76	63.5	3.5	250.96
66	4.5	301.03	15	5	769.85	22.5	1	769.85	64	3.5	258.18
66.5	4.5	313.36	16	5	755.05	23	1	755.05	64.5	3.5	261.38
67	4.5	327.43	17	5	739.93	23.5	1	739.93	65	3.5	274.14
67.5	4.5	297.53	18	5	725.37	24	1	725.37	65.5	3.5	274.76
68	4.5	279.52	19	5	711.95	24.5	1	711.95	66	3.5	286.64
68.5	4.5	251.19	20	5	699.09	25	1	699.09	66.5	3.5	281.44
69	4.5	220.97	21	5	687.36	25.5	1	687.36	67	3.5	274.78
59	5	366.86	22	5	677.03	26	1	677.03	59	4	276.74
59.5	5	366.7	23	5	666.42	26.5	1	666.42	59.5	4	280.4
60	5	360.41	24	5	655.78	27	1	655.78	60	4	282.31
60.5	5	342.44	25	5	645.91	27.5	1	645.91	60.5	4	279.97
61	5	308.29	26	5	636.52	28	1	636.52	61	4	277.93
61.5	5	269.36	27	5	626.48	28.5	1	626.48	61.5	4	274.46
62	5	244.18	28	5	615.92	29	1	615.92	62	4	273.12
62.5	5	233.01	29	5	604.78	29.5	1	604.78	62.5	4	269.48
63	5	233.54	30	5	591.28	30	1	591.28	63	4	270.76
63.5	5	239.98	-30	6	666.16	22	1.5	666.16	63.5	4	270.79
64	5	250.28	-29	6	669.84	22.5	1.5	669.84	64	4	278.03
64.5	5	261.13	-28	6	685.15	23	1.5	685.15	64.5	4	278.86
65	5	277.48	-27	6	698.02	23.5	1.5	698.02	65	4	289.48
65.5	5	296.78	-26	6	711.87	24	1.5	711.87	65.5	4	292.73
66	5	309.32	-25	6	726.01	24.5	1.5	726.01	66	4	303.67
66.5	5	323.46	-24	6	740.54	25	1.5	740.54	66.5	4	306.03
67	5	337.99	-23	6	755.66	25.5	1.5	755.66	67	4	299.67
67.5	5	277.81	-22	6	770.88	26	1.5	770.88	59	4.5	335
68	5	278.47	-21	6	786.47	26.5	1.5	786.47	59.5	4.5	332.25
68.5	5	265.4	-20	6	803.03	27	1.5	803.03	60	4.5	328.47
69	5	240.03	-19	6	819.8	27.5	1.5	819.8	60.5	4.5	323.49
59	5.5	424.84	-18	6	836.74	28	1.5	836.74	61	4.5	317.87
59.5	5.5	420.98	-17	6	854.34	28.5	1.5	854.34	61.5	4.5	311.18
60	5.5	414.62	-16	6	872.68	29	1.5	872.68	62	4.5	305.87
60.5	5.5	406.28	-15	6	891.17	29.5	1.5	891.17	62.5	4.5	300.15
61	5.5	386.01	-14	6	910.2	30	1.5	910.2	63	4.5	297.1
61.5	5.5	333.5	-13	6	929.68	22	2	929.68	63.5	4.5	292.84
62	5.5	273.27	-12	6	950.01	22.5	2	950.01	64	4.5	294.08
62.5	5.5	244.22	-11	6	971.71	23	2	971.71	64.5	4.5	294.36
63	5.5	238.45	-10	6	994.05	23.5	2	994.05	65	4.5	301.12
63.5	5.5	243.1	-9	6	1017.7	24	2	1017.7	65.5	4.5	305.8
64	5.5	254.64	-8	6	1041.4	24.5	2	1041.4	66	4.5	315.98
64.5	5.5	268.57	-7	6	1064	25	2	1064	66.5	4.5	317.09
65	5.5	290.52	-6	6	1085	25.5	2	1085	67	4.5	311.61
65.5	5.5	306.79	-5	6	1104.8	26	2	1104.8	59	5	334.96
66	5.5	318.15	-4	6	1123.2	26.5	2	1123.2	59.5	5	335.45
66.5	5.5	331.56	-3	6	1139.5	27	2	1139.5	60	5	336.39
67	5.5	340.3	-2	6	1147.6	27.5	2	1147.6	60.5	5	335.52
67.5	5.5	263.42	-1	6	1150.2	28	2	1150.2	61	5	333.52
68	5.5	270.33	0	6	1146.5	28.5	2	1146.5	61.5	5	328.1
68.5	5.5	263.5	1	6	1147.6	29	2	1147.6	62	5	321.99
69	5.5	249.64	2	6	1153.2	29.5	2	1153.2	62.5	5	314.44
59	6	424.79	3	6	1145.3	30	2	1145.3	63	5	310.34
59.5	6	422.94	4	6	1129.1	22	2.5	1129.1	63.5	5	305.6
60	6	420.02	5	6	1106.2	22.5	2.5	1106.2	64	5	306.2
60.5	6	417.03	6	6	1082.5	23	2.5	1082.5	64.5	5	306.26
61	6	413.89	7	6	1058.5	23.5	2.5	1058.5	65	5	312.19
61.5	6	399	8	6	1034	24	2.5	1034	65.5	5	317.82
62	6	352.05	9	6	1009.5	24.5	2.5	1009.5	66	5	323.52
62.5	6	296.03	10	6	984.27	25	2.5	984.27	66.5	5	318.55
63	6	266.33	11	6	959.91	25.5	2.5	959.91	67	5	311.81
63.5	6	261.09	12	6	936.97	26	2.5	936.97	59	5.5	370.59
64	6	268.88	13	6	916	26.5	2.5	916	59.5	5.5	368.64
64.5	6	284.95	14	6	896.48	27	2.5	896.48	60	5.5	366.37
65	6	304.48	15	6	877.77	27.5	2.5	877.77	60.5	5.5	363.42
65.5	6	315.26	16	6	859.14	28	2.5	859.14	61	5.5	360.7
66	6	326.18	17	6	842.38	28.5	2.5	842.38	61.5	5.5	355.51
66.5	6	334.24	18	6	825.57	29	2.5	825.57	62	5.5	348.26
67	6	338.29	19	6	809.27	29.5	2.5	809.27	62.5	5.5	338.04
67.5	6	255.17	20	6	794.29	30	2.5	794.29	63	5.5	328.9
68	6	260.11	21	6	779.47	22	3	779.47	63.5	5.5	320.65
68.5	6	256.01	22	6	764.89	22.5	3	764.89	64	5.5	316.87
69	6	247.57	23	6	750.64	23	3	750.64	64.5	5.5	315.73
10	0	20	24	6	736.45	23.5	3	736.45	65	5.5	320.71
11	0	20	25	6	723.21	24	3	723.21	65.5	5.5	326.07
12	0	20	26	6	710.43	24.5	3	710.43	66	5.5	325.12
13	0	20	27	6	698.23	25	3	698.23	66.5	5.5	304.42
14	0	20	28	6	685.99	25.5	3	685.99	67	5.5	304.49
15	0	20	29	6	674.86	26	3	674.86	59	6	370.55
16	0	20	30	6	660.58	26.5	3	660.58	59.5	6	369.03
17	0	20	30	0	20	27	3	20	60	6	366.55
18	0	20	30.5	0	20	27.5	3	20	60.5	6	364.11
19	0	20	31	0	20	28	3	20	61	6	361.46
20	0	20	31.5	0	20	28.5	3	20	61.5	6	360.63
21	0	20	32	0	20	29	3	20	62	6	359.64
22	0	20	32.5	0	20	29.5	3	20	62.5	6	356.72
23	0	20	33	0	20	30	3	20	63	6	351.69
24	0	20	33.5	0	20	22	3.5	20	63.5	6	345
25	0	20	34	0	20	22.5	3.5	20	64	6	338.17
26	0	20	34.5	0	20	23	3.5	20	64.5	6	333.59
27	0	20	35	0	20	23.5	3.5	20	65	6	332.39
28	0	20	35.5	0	20	24	3.5	20	65.5	6	328.85
29	0	20	36	0	20	24.5	3.5	20	66	6	323.02
30	0	20	36.5	0	20	25	3.5	20	66.5	6	291.11
31	0	20	37	0	20	25.5	3.5	20	67	6	297.56
32	0	20	37.5	0	20	26	3.5	20	103	0	20
33	0	20	38	0	20	26.5	3.5	20	103.5	0	20
34	0	20	38.5	0	20	27	3.5	20	104	0	20
35	0	20	39	0	20	27.5	3.5	20	104.5	0	20
10	1	136.11	39.5	0	20	28	3.5	20	105	0	20
11	1	132.51	40	0	20	28.5	3.5	20	105.5	0	20
12	1	128.85	40.5	0	20	29	3.5	20	106	0	20
13	1	125.86	41	0	20	29.5	3.5	20	106.5	0	20
14	1	122.85	41.5	0	20	30	3.5	20	107	0	20
15	1	120.16	42	0	20	22	4	20	107.5	0	20
16	1	117.63	30	0.5	88.385	22.5	4	88.385	108	0	20
17	1	115.14	30.5	0.5	65.703	23	4	65.703	108.5	0	20
18	1	112.87	31	0.5	64.77	23.5	4	64.77	109	0	20
19	1	110.76	31.5	0.5	64.251	24	4	64.251	109.5	0	20
20	1	108.85	32	0.5	63.844	24.5	4	63.844	110	0	20
21	1	107	32.5	0.5	63.189	25	4	63.189	110.5	0	20
22	1	105.21	33	0.5	62.88	25.5	4	62.88	111	0	20
23	1	103.51	33.5	0.5	62.268	26	4	62.268	103	0.5	32.053
24	1	101.81	34	0.5	61.858	26.5	4	61.858	103.5	0.5	27.906
25	1	100.16	34.5	0.5	61.442	27	4	61.442	104	0.5	27.826
26	1	98.453	35	0.5	61.05	27.5	4	61.05	104.5	0.5	27.803
27	1	96.618	35.5	0.5	60.521	28	4	60.521	105	0.5	27.772
28	1	94.781	36	0.5	60.247	28.5	4	60.247	105.5	0.5	27.742
29	1	92.967	36.5	0.5	59.703	29	4	59.703	106	0.5	27.718
30	1	91.235	37	0.5	59.357	29.5	4	59.357	106.5	0.5	27.68
31	1	89.559	37.5	0.5	58.956	30	4	58.956	107	0.5	27.658
32	1	87.977	38	0.5	58.555	22	4.5	58.555	107.5	0.5	27.63
33	1	86.445	38.5	0.5	57.817	22.5	4.5	57.817	108	0.5	27.614
34	1	84.878	39	0.5	56.953	23	4.5	56.953	108.5	0.5	27.604
35	1	83.284	39.5	0.5	55.864	23.5	4.5	55.864	109	0.5	27.596
10	2	205.53	40	0.5	55.026	24	4.5	55.026	109.5	0.5	27.591
11	2	203.92	40.5	0.5	54.474	24.5	4.5	54.474	110	0.5	27.586
12	2	197.92	41	0.5	54.295	25	4.5	54.295	110.5	0.5	27.589
13	2	193.18	41.5	0.5	54.149	25.5	4.5	54.149	111	0.5	27.592
14	2	187.73	42	0.5	54.084	26	4.5	54.084	103	1	32.036
15	2	185.72	30	1	88.364	26.5	4.5	88.364	103.5	1	34.284
16	2	183.8	30.5	1	100.81	27	4.5	100.81	104	1	33.827
17	2	183.3	31	1	102.46	27.5	4.5	102.46	104.5	1	33.838
18	2	181.32	31.5	1	103	28	4.5	103	105	1	33.466
19	2	180.28	32	1	103.4	28.5	4.5	103.4	105.5	1	33.403
20	2	178.73	32.5	1	104.04	29	4.5	104.04	106	1	33.019
21	2	177.71	33	1	103.88	29.5	4.5	103.88	106.5	1	32.764
22	2	176.99	33.5	1	104.19	30	4.5	104.19	107	1	32.3
23	2	177.92	34	1	103.44	22	5	103.44	107.5	1	31.911
24	2	179.11	34.5	1	103.44	22.5	5	103.44	108	1	31.353
25	2	180.62	35	1	102.09	23	5	102.09	108.5	1	30.959
26	2	180.58	35.5	1	101.51	23.5	5	101.51	109	1	30.36
27	2	179.8	36	1	99.689	24	5	99.689	109.5	1	29.86
28	2	177.97	36.5	1	98.679	24.5	5	98.679	110	1	29.16
29	2	176.68	37	1	96.842	25	5	96.842	110.5	1	28.646
30	2	175.36	37.5	1	95.97	25.5	5	95.97	111	1	28.014
31	2	174.77	38	1	93.996	26	5	93.996	103	1.5	68.65
32	2	173.47	38.5	1	91.043	26.5	5	91.043	103.5	1.5	52.826
33	2	172.63	39	1	85.592	27	5	85.592	104	1.5	53.86
34	2	171.41	39.5	1	78.304	27.5	5	78.304	104.5	1.5	52.936
35	2	170.48	40	1	70.458	28	5	70.458	105	1.5	53.957
10	3	361.98	40.5	1	62.34	28.5	5	62.34	105.5	1.5	52.899
11	3	358.99	41	1	58.964	29	5	58.964	106	1.5	53.789
12	3	354.53	41.5	1	55.991	29.5	5	55.991	106.5	1.5	52.436
13	3	336.13	42	1	54.817	30	5	54.817	107	1.5	52.759
14	3	319.97	30	1.5	195.62	22	5.5	195.62	107.5	1.5	50.773
15	3	315.07	30.5	1.5	162.07	22.5	5.5	162.07	108	1.5	50.145
16	3	311.95	31	1.5	171.38	23	5.5	171.38	108.5	1.5	47.901
17	3	308.05	31.5	1.5	171.17	23.5	5.5	171.17	109	1.5	46.582
18	3	308.77	32	1.5	177.76	24	5.5	177.76	109.5	1.5	44.421
19	3	306.8	32.5	1.5	179.11	24.5	5.5	179.11	110	1.5	42.901
20	3	305.35	33	1.5	184.57	25	5.5	184.57	110.5	1.5	41.87
21	3	297.78	33.5	1.5	186.26	25.5	5.5	186.26	111	1.5	41.532
22	3	293.46	34	1.5	190.85	26	5.5	190.85	103	2	68.631
23	3	294.06	34.5	1.5	193	26.5	5.5	193	103.5	2	77.847
24	3	298.8	35	1.5	195.83	27	5.5	195.83	104	2	80.28
25	3	305.24	35.5	1.5	196.99	27.5	5.5	196.99	104.5	2	79.746
26	3	308.41	36	1.5	197.21	28	5.5	197.21	105	2	82.237
27	3	307.1	36.5	1.5	195.75	28.5	5.5	195.75	105.5	2	81.933
28	3	302.89	37	1.5	194.04	29	5.5	194.04	106	2	84.021
29	3	296.83	37.5	1.5	190.51	29.5	5.5	190.51	106.5	2	83.283
30	3	299.14	38	1.5	186.14	30	5.5	186.14	107	2	84.486
31	3	297.69	38.5	1.5	179.13	22	6	179.13	107.5	2	82.134
32	3	294.85	39	1.5	168.46	22.5	6	168.46	108	2	80.323
33	3	294.71	39.5	1.5	153.04	23	6	153.04	108.5	2	75.645
34	3	294.63	40	1.5	135.71	23.5	6	135.71	109	2	70.941
35	3	295.95	40.5	1.5	110.9	24	6	110.9	109.5	2	63.624
10	4	574.35	41	1.5	100.41	24.5	6	100.41	110	2	56.053
11	4	566.84	41.5	1.5	87.611	25	6	87.611	110.5	2	48.871
12	4	557.87	42	1.5	84.194	25.5	6	84.194	111	2	43.923
13	4	544.14	30	2	195.59	26	6	195.59	103	2.5	120.21
14	4	526.35	30.5	2	226.8	26.5	6	226.8	103.5	2.5	104.82
15	4	513.86	31	2	240.5	27	6	240.5	104	2.5	106.27
16	4	504.76	31.5	2	239.59	27.5	6	239.59	104.5	2.5	106.08
17	4	496.46	32	2	247.72	28	6	247.72	105	2.5	108.52
18	4	488.51	32.5	2	248.88	28.5	6	248.88	105.5	2.5	110.09
19	4	483.45	33	2	258.61	29	6	258.61	106	2.5	113.06
20	4	479.04	33.5	2	260.15	29.5	6	260.15	106.5	2.5	116.53
21	4	472.78	34	2	269.17	30	6	269.17	107	2.5	120.26
22	4	465.79	34.5	2	273.05	-30	0	273.05	107.5	2.5	123.7
23	4	462.3	35	2	280.64	-29.5	0	280.64	108	2.5	124.71
24	4	460.99	35.5	2	282.84	-29	0	282.84	108.5	2.5	124.8
25	4	460.44	36	2	289.5	-28.5	0	289.5	109	2.5	120.48
26	4	459.1	36.5	2	290.65	-28	0	290.65	109.5	2.5	114.73
27	4	454.69	37	2	294.19	-27.5	0	294.19	110	2.5	103.18
28	4	447.74	37.5	2	291.56	-27	0	291.56	110.5	2.5	89.083
29	4	440.9	38	2	288.26	-26.5	0	288.26	111	2.5	75.787
30	4	435.71	38.5	2	274.27	-26	0	274.27	103	3	120.19
31	4	431.91	39	2	260.17	-25.5	0	260.17	103.5	3	125.18
32	4	428.83	39.5	2	231.99	-25	0	231.99	104	3	129.72
33	4	428.76	40	2	210.54	-24.5	0	210.54	104.5	3	128.16
34	4	428.63	40.5	2	165.84	-24	0	165.84	105	3	131.02
35	4	428.56	41	2	143.08	-23.5	0	143.08	105.5	3	130.37
10	5	848.68	41.5	2	113.73	-23	0	113.73	106	3	133.16
11	5	831.35	42	2	92.686	-22.5	0	92.686	106.5	3	135.82
12	5	810.93	30	2.5	332.16	-22	0	332.16	107	3	140.42
13	5	787.9	30.5	2.5	297.95	-30	0.5	297.95	107.5	3	144.54
14	5	765.97	31	2.5	310.63	-29.5	0.5	310.63	108	3	148.66
15	5	745.4	31.5	2.5	306.86	-29	0.5	306.86	108.5	3	149.69
16	5	728.36	32	2.5	310.96	-28.5	0.5	310.96	109	3	147.45
17	5	712.74	32.5	2.5	312.63	-28	0.5	312.63	109.5	3	142.53
18	5	699.04	33	2.5	317.3	-27.5	0.5	317.3	110	3	134.24
19	5	687.77	33.5	2.5	318.69	-27	0.5	318.69	110.5	3	116.95
20	5	678	34	2.5	321.54	-26.5	0.5	321.54	111	3	93.95
21	5	667.7	34.5	2.5	326.12	-26	0.5	326.12	103	3.5	164.06
22	5	657.42	35	2.5	331.02	-25.5	0.5	331.02	103.5	3.5	151.9
23	5	647.24	35.5	2.5	335	-25	0.5	335	104	3.5	149.68
24	5	637.98	36	2.5	341.51	-24.5	0.5	341.51	104.5	3.5	148.78
25	5	628.42	36.5	2.5	347.76	-24	0.5	347.76	105	3.5	148.38
26	5	618.8	37	2.5	355.86	-23.5	0.5	355.86	105.5	3.5	148.32
27	5	608.43	37.5	2.5	363.11	-23	0.5	363.11	106	3.5	149.86
28	5	597.99	38	2.5	368.91	-22.5	0.5	368.91	106.5	3.5	151.89
29	5	587.88	38.5	2.5	364.63	-22	0.5	364.63	107	3.5	154.86
30	5	578.37	39	2.5	358.41	-30	1	358.41	107.5	3.5	158.41
31	5	569.18	39.5	2.5	324.22	-29.5	1	324.22	108	3.5	162.45
32	5	561.47	40	2.5	307.02	-29	1	307.02	108.5	3.5	166.51
33	5	554.3	40.5	2.5	253.7	-28.5	1	253.7	109	3.5	168.19
34	5	548.21	41	2.5	216.73	-28	1	216.73	109.5	3.5	166.85
35	5	541.82	41.5	2.5	177.86	-27.5	1	177.86	110	3.5	164.57
10	6	1028	42	2.5	151.96	-27	1	151.96	110.5	3.5	157.27
11	6	1005.6	30	3	332.13	-26.5	1	332.13	111	3.5	142.16
12	6	981.72	30.5	3	363.6	-26	1	363.6	103	4	164.04
13	6	959.04	31	3	385.14	-25.5	1	385.14	103.5	4	164.81
14	6	935.9	31.5	3	374.85	-25	1	374.85	104	4	163.72
15	6	914.47	32	3	378.89	-24.5	1	378.89	104.5	4	162.54
16	6	893.53	32.5	3	377.33	-24	1	377.33	105	4	161.37
17	6	873.87	33	3	377.16	-23.5	1	377.16	105.5	4	161.37
18	6	855.89	33.5	3	372.67	-23	1	372.67	106	4	162.66
19	6	837.56	34	3	368.62	-22.5	1	368.62	106.5	4	164.02
20	6	820.55	34.5	3	368.47	-22	1	368.47	107	4	165.78
21	6	803.83	35	3	370.57	-30	1.5	370.57	107.5	4	167.96
22	6	787.74	35.5	3	368.81	-29.5	1.5	368.81	108	4	171.1
23	6	772.17	36	3	374.07	-29	1.5	374.07	108.5	4	174.51
24	6	757.49	36.5	3	384.31	-28.5	1.5	384.31	109	4	177.85
25	6	743.15	37	3	396.08	-28	1.5	396.08	109.5	4	178.71
26	6	729.93	37.5	3	408.1	-27.5	1.5	408.1	110	4	179.19
27	6	716.55	38	3	418.78	-27	1.5	418.78	110.5	4	176.06
28	6	704.07	38.5	3	423.15	-26.5	1.5	423.15	111	4	159.9
29	6	691.53	39	3	425.67	-26	1.5	425.67	103	4.5	199.89
30	6	679.43	39.5	3	407.8	-25.5	1.5	407.8	103.5	4.5	197.37
31	6	666.99	40	3	397.49	-25	1.5	397.49	104	4.5	193.55
32	6	655.25	40.5	3	352.56	-24.5	1.5	352.56	104.5	4.5	189.12
33	6	643.39	41	3	297.12	-24	1.5	297.12	105	4.5	183.99
34	6	632.39	41.5	3	247.41	-23.5	1.5	247.41	105.5	4.5	179.61
35	6	620.72	42	3	197.29	-23	1.5	197.29	106	4.5	176.77
35	0	20	30	3.5	468.91	-22.5	1.5	468.91	106.5	4.5	174.74
36	0	20	30.5	3.5	455.3	-22	1.5	455.3	107	4.5	173.24
37	0	20	31	3.5	445.24	-30	2	445.24	107.5	4.5	173.35
38	0	20	31.5	3.5	438.67	-29.5	2	438.67	108	4.5	175.36
39	0	20	32	3.5	435.38	-29	2	435.38	108.5	4.5	178.27
40	0	20	32.5	3.5	431.05	-28.5	2	431.05	109	4.5	182.25
41	0	20	33	3.5	426.01	-28	2	426.01	109.5	4.5	184.62
42	0	20	33.5	3.5	422.42	-27.5	2	422.42	110	4.5	186.32
43	0	20	34	3.5	417.22	-27	2	417.22	110.5	4.5	183.29
44	0	20	34.5	3.5	412.03	-26.5	2	412.03	111	4.5	174.37
45	0	20	35	3.5	408.85	-26	2	408.85	103	5	199.86
46	0	20	35.5	3.5	404.7	-25.5	2	404.7	103.5	5	199.87
47	0	20	36	3.5	404.15	-25	2	404.15	104	5	199.56
48	0	20	36.5	3.5	409.29	-24.5	2	409.29	104.5	5	197.99
49	0	20	37	3.5	417.48	-24	2	417.48	105	5	194.24
50	0	20	37.5	3.5	428.95	-23.5	2	428.95	105.5	5	189.08
51	0	20	38	3.5	441.51	-23	2	441.51	106	5	184.81
52	0	20	38.5	3.5	449.49	-22.5	2	449.49	106.5	5	181.4
53	0	20	39	3.5	461.54	-22	2	461.54	107	5	179.32
54	0	20	39.5	3.5	456.32	-30	2.5	456.32	107.5	5	177.96
55	0	20	40	3.5	458.41	-29.5	2.5	458.41	108	5	178.98
56	0	20	40.5	3.5	436.23	-29	2.5	436.23	108.5	5	181.79
57	0	20	41	3.5	391.25	-28.5	2.5	391.25	109	5	186.47
58	0	20	41.5	3.5	330.81	-28	2.5	330.81	109.5	5	189.2
59	0	20	42	3.5	262.51	-27.5	2.5	262.51	110	5	190.43
35	1	83.284	30	4	468.87	-27	2.5	468.87	110.5	5	184.58
36	1	81.709	30.5	4	474.09	-26.5	2.5	474.09	111	5	177.81
37	1	80.159	31	4	477.74	-26	2.5	477.74	103	5.5	218.22
38	1	78.722	31.5	4	478.8	-25.5	2.5	478.8	103.5	5.5	217.31
39	1	77.323	32	4	475.82	-25	2.5	475.82	104	5.5	216.03
40	1	75.87	32.5	4	469.92	-24.5	2.5	469.92	104.5	5.5	214.44
41	1	74.523	33	4	464.27	-24	2.5	464.27	105	5.5	212.16
42	1	72.946	33.5	4	458.29	-23.5	2.5	458.29	105.5	5.5	206.37
43	1	71.441	34	4	451.45	-23	2.5	451.45	106	5.5	197.99
44	1	69.821	34.5	4	444.53	-22.5	2.5	444.53	106.5	5.5	190.07
45	1	68.095	35	4	436.99	-22	2.5	436.99	107	5.5	184.96
46	1	66.299	35.5	4	430.58	-30	3	430.58	107.5	5.5	182.03
47	1	64.606	36	4	426.83	-29.5	3	426.83	108	5.5	182.57
48	1	63.067	36.5	4	428.23	-29	3	428.23	108.5	5.5	185.44
49	1	61.584	37	4	433.95	-28.5	3	433.95	109	5.5	190.2
50	1	60.212	37.5	4	442.92	-28	3	442.92	109.5	5.5	192.49
51	1	58.819	38	4	456.21	-27.5	3	456.21	110	5.5	192.49
52	1	57.61	38.5	4	464.14	-27	3	464.14	110.5	5.5	177.05
53	1	56.428	39	4	478.86	-26.5	3	478.86	111	5.5	176.37
54	1	55.391	39.5	4	479.72	-26	3	479.72	103	6	218.19
55	1	54.497	40	4	487.37	-25.5	3	487.37	103.5	6	217.51
56	1	53.628	40.5	4	475.72	-25	3	475.72	104	6	216.41
57	1	52.797	41	4	450.82	-24.5	3	450.82	104.5	6	215.35
58	1	51.856	41.5	4	405.16	-24	3	405.16	105	6	214.15
59	1	50.636	42	4	336.81	-23.5	3	336.81	105.5	6	213.53
35	2	170.48	30	4.5	591.31	-23	3	591.31	106	6	210.71
36	2	168.62	30.5	4.5	584.76	-22.5	3	584.76	106.5	6	204.91
37	2	166.79	31	4.5	574.67	-22	3	574.67	107	6	198.39
38	2	164.93	31.5	4.5	564.06	-30	3.5	564.06	107.5	6	192.87
39	2	162.9	32	4.5	553.23	-29.5	3.5	553.23	108	6	190.64
40	2	160.74	32.5	4.5	541.81	-29	3.5	541.81	108.5	6	191.32
41	2	158.98	33	4.5	530.65	-28.5	3.5	530.65	109	6	193.75
42	2	156.76	33.5	4.5	519.3	-28	3.5	519.3	109.5	6	193.52
43	2	154.8	34	4.5	507.41	-27.5	3.5	507.41	110	6	191.77
44	2	152.15	34.5	4.5	495.04	-27	3.5	495.04	110.5	6	172.21
45	2	148.07	35	4.5	483.6	-26.5	3.5	483.6	111	6	174.13
46	2	143.18	35.5	4.5	471.33	-26	3.5	471.33	147	0	20
47	2	137.96	36	4.5	461.52	-25.5	3.5	461.52	147.5	0	20
48	2	133.44	36.5	4.5	454.73	-25	3.5	454.73	148	0	20
49	2	129.27	37	4.5	455.91	-24.5	3.5	455.91	148.5	0	20
50	2	124.92	37.5	4.5	459.44	-24	3.5	459.44	149	0	20
51	2	120.44	38	4.5	468.92	-23.5	3.5	468.92	149.5	0	20
52	2	116.43	38.5	4.5	477.82	-23	3.5	477.82	150	0	20
53	2	111.95	39	4.5	490.71	-22.5	3.5	490.71	150.5	0	20
54	2	108.09	39.5	4.5	493.98	-22	3.5	493.98	151	0	20
55	2	105.02	40	4.5	495.55	-30	4	495.55	151.5	0	20
56	2	102.19	40.5	4.5	481.88	-29.5	4	481.88	152	0	20
57	2	100.08	41	4.5	471.08	-29	4	471.08	152.5	0	20
58	2	98.762	41.5	4.5	449.45	-28.5	4	449.45	153	0	20
59	2	98.986	42	4.5	401.29	-28	4	401.29	153.5	0	20
35	3	295.95	30	5	591.26	-27.5	4	591.26	154	0	20
36	3	294.67	30.5	5	592.25	-27	4	592.25	154.5	0	20
37	3	291.95	31	5	592.65	-26.5	4	592.65	155	0	20
38	3	290.4	31.5	5	591.32	-26	4	591.32	147	0.5	23.591
39	3	286.51	32	5	588.13	-25.5	4	588.13	147.5	0.5	22.942
40	3	283.72	32.5	5	583.06	-25	4	583.06	148	0.5	22.951
41	3	283.12	33	5	575.37	-24.5	4	575.37	148.5	0.5	22.952
42	3	280.66	33.5	5	565.4	-24	4	565.4	149	0.5	22.956
43	3	279.47	34	5	551.3	-23.5	4	551.3	149.5	0.5	22.959
44	3	277.69	34.5	5	530.86	-23	4	530.86	150	0.5	22.962
45	3	273.25	35	5	511.28	-22.5	4	511.28	150.5	0.5	22.964
46	3	265.97	35.5	5	494.5	-22	4	494.5	151	0.5	22.969
47	3	256.48	36	5	483	-30	4.5	483	151.5	0.5	22.971
48	3	247.51	36.5	5	474.19	-29.5	4.5	474.19	152	0.5	22.978
49	3	239.17	37	5	471.49	-29	4.5	471.49	152.5	0.5	22.983
50	3	233.12	37.5	5	472.31	-28.5	4.5	472.31	153	0.5	22.991
51	3	228	38	5	479.84	-28	4.5	479.84	153.5	0.5	23
52	3	223.18	38.5	5	490.22	-27.5	4.5	490.22	154	0.5	23.011
53	3	214.82	39	5	502.31	-27	4.5	502.31	154.5	0.5	23.024
54	3	207.44	39.5	5	504.31	-26.5	4.5	504.31	155	0.5	23.038
55	3	198.44	40	5	494.11	-26	4.5	494.11	147	1	23.574
56	3	189.28	40.5	5	430.27	-25.5	4.5	430.27	147.5	1	23.859
57	3	182.3	41	5	445	-25	4.5	445	148	1	23.762
58	3	168.08	41.5	5	446.5	-24.5	4.5	446.5	148.5	1	23.752
59	3	157.11	42	5	423.71	-24	4.5	423.71	149	1	23.695
35	4	428.56	30	5.5	660.61	-23.5	4.5	660.61	149.5	1	23.688
36	4	425.88	30.5	5.5	657.29	-23	4.5	657.29	150	1	23.639
37	4	422.04	31	5.5	652.42	-22.5	4.5	652.42	150.5	1	23.634
38	4	416.92	31.5	5.5	647.16	-22	4.5	647.16	151	1	23.585
39	4	410.93	32	5.5	641.72	-30	5	641.72	151.5	1	23.572
40	4	406.2	32.5	5.5	636.11	-29.5	5	636.11	152	1	23.509
41	4	402.28	33	5.5	629.48	-29	5	629.48	152.5	1	23.476
42	4	397.79	33.5	5.5	621.96	-28.5	5	621.96	153	1	23.398
43	4	394.17	34	5.5	612.36	-28	5	612.36	153.5	1	23.342
44	4	391.83	34.5	5.5	592.5	-27.5	5	592.5	154	1	23.243
45	4	388.95	35	5.5	560.68	-27	5	560.68	154.5	1	23.171
46	4	384.86	35.5	5.5	526.38	-26.5	5	526.38	155	1	23.08
47	4	378.02	36	5.5	501.54	-26	5	501.54	147	1.5	31.267
48	4	370.13	36.5	5.5	486.36	-25.5	5	486.36	147.5	1.5	27.922
49	4	361.55	37	5.5	481.59	-25	5	481.59	148	1.5	27.93
50	4	351.72	37.5	5.5	484.86	-24.5	5	484.86	148.5	1.5	27.95
51	4	344.08	38	5.5	494.61	-24	5	494.61	149	1.5	28.08
52	4	340.09	38.5	5.5	506.08	-23.5	5	506.08	149.5	1.5	28.157
53	4	335.56	39	5.5	511.51	-23	5	511.51	150	1.5	28.319
54	4	329.65	39.5	5.5	506.44	-22.5	5	506.44	150.5	1.5	28.433
55	4	320.58	40	5.5	491.71	-22	5	491.71	151	1.5	28.603
56	4	310.98	40.5	5.5	403.96	-30	5.5	403.96	151.5	1.5	28.723
57	4	302.3	41	5.5	423.02	-29.5	5.5	423.02	152	1.5	28.87
58	4	280.58	41.5	5.5	432.84	-29	5.5	432.84	152.5	1.5	28.967
59	4	251.7	42	5.5	430.72	-28.5	5.5	430.72	153	1.5	29.076
35	5	541.82	30	6	660.56	-28	5.5	660.56	153.5	1.5	29.161
36	5	535.83	30.5	6	656.54	-27.5	5.5	656.54	154	1.5	29.245
37	5	528.83	31	6	649.99	-27	5.5	649.99	154.5	1.5	29.347
38	5	521.69	31.5	6	642.76	-26.5	5.5	642.76	155	1.5	29.452
39	5	513.4	32	6	635.57	-26	5.5	635.57	147	2	31.25
40	5	505.65	32.5	6	628.67	-25.5	5.5	628.67	147.5	2	32.772
41	5	498.12	33	6	621.98	-25	5.5	621.98	148	2	32.628
42	5	491.6	33.5	6	616.05	-24.5	5.5	616.05	148.5	2	32.551
43	5	484.14	34	6	610.62	-24	5.5	610.62	149	2	32.584
44	5	477.96	34.5	6	609.79	-23.5	5.5	609.79	149.5	2	32.615
45	5	471.4	35	6	603.18	-23	5.5	603.18	150	2	32.593
46	5	466.26	35.5	6	583.4	-22.5	5.5	583.4	150.5	2	32.587
47	5	459.92	36	6	555.6	-22	5.5	555.6	151	2	32.512
48	5	454.08	36.5	6	528.39	-30	6	528.39	151.5	2	32.441
49	5	446.67	37	6	511.84	-29.5	6	511.84	152	2	32.259
50	5	440.23	37.5	6	507.5	-29	6	507.5	152.5	2	32.059
51	5	432.63	38	6	514.18	-28.5	6	514.18	153	2	31.699
52	5	426.68	38.5	6	515.15	-28	6	515.15	153.5	2	31.332
53	5	419.77	39	6	512.44	-27.5	6	512.44	154	2	30.752
54	5	414.81	39.5	6	502.39	-27	6	502.39	154.5	2	30.283
55	5	407.72	40	6	488.61	-26.5	6	488.61	155	2	29.782
56	5	402.6	40.5	6	399.16	-26	6	399.16	147	2.5	49.156
57	5	394.93	41	6	416.03	-25.5	6	416.03	147.5	2.5	42.075
58	5	385.55	41.5	6	421.54	-25	6	421.54	148	2.5	42.655
59	5	366.88	42	6	423.11	-24.5	6	423.11	148.5	2.5	42.573
35	6	620.72	-42	0	20	-24	6	20	149	2.5	43.558
36	6	610.58	-41.5	0	20	-23.5	6	20	149.5	2.5	43.901
37	6	600.07	-41	0	20	-23	6	20	150	2.5	44.728
38	6	590.2	-40.5	0	20	-22.5	6	20	150.5	2.5	45.148
39	6	580.13	-40	0	20	-22	6	20	151	2.5	46.041
40	6	570.79	-39.5	0	20	80	0	20	151.5	2.5	46.585
41	6	561.24	-39	0	20	80.5	0	20	152	2.5	47.257
42	6	552.15	-38.5	0	20	81	0	20	152.5	2.5	47.375
43	6	542.86	-38	0	20	81.5	0	20	153	2.5	47.565
44	6	533.76	-37.5	0	20	82	0	20	153.5	2.5	47.303
45	6	525.08	-37	0	20	82.5	0	20	154	2.5	46.62
46	6	516.69	-36.5	0	20	83	0	20	154.5	2.5	45.497
47	6	508.64	-36	0	20	83.5	0	20	155	2.5	45.744
48	6	500.99	-35.5	0	20	84	0	20	147	3	49.137
49	6	493.29	-35	0	20	84.5	0	20	147.5	3	52.17
50	6	485.84	-34.5	0	20	85	0	20	148	3	54.244
51	6	478.49	-34	0	20	85.5	0	20	148.5	3	54.321
52	6	471.43	-33.5	0	20	86	0	20	149	3	55.893
53	6	464.32	-33	0	20	86.5	0	20	149.5	3	56.644
54	6	457.48	-32.5	0	20	87	0	20	150	3	58.106
55	6	450.67	-32	0	20	87.5	0	20	150.5	3	58.687
56	6	444.36	-31.5	0	20	88	0	20	151	3	60.202
57	6	438.15	-31	0	20	80	0.5	20	151.5	3	60.786
58	6	432.25	-30.5	0	20	80.5	0.5	20	152	3	62.218
59	6	424.81	-30	0	20	81	0.5	20	152.5	3	62.201
-35	0	20	-42	0.5	54.35	81.5	0.5	54.35	153	3	62.573
-34	0	20	-41.5	0.5	54.375	82	0.5	54.375	153.5	3	61.279
-33	0	20	-41	0.5	54.466	82.5	0.5	54.466	154	3	59.484
-32	0	20	-40.5	0.5	54.62	83	0.5	54.62	154.5	3	53.128
-31	0	20	-40	0.5	54.821	83.5	0.5	54.821	155	3	50.46
-30	0	20	-39.5	0.5	55.324	84	0.5	55.324	147	3.5	70.123
-29	0	20	-39	0.5	56.188	84.5	0.5	56.188	147.5	3.5	62.67
-28	0	20	-38.5	0.5	57.251	85	0.5	57.251	148	3.5	63.525
-27	0	20	-38	0.5	58.023	85.5	0.5	58.023	148.5	3.5	63.405
-26	0	20	-37.5	0.5	58.835	86	0.5	58.835	149	3.5	64.871
-25	0	20	-37	0.5	59.273	86.5	0.5	59.273	149.5	3.5	66.2
-24	0	20	-36.5	0.5	59.838	87	0.5	59.838	150	3.5	67.774
-23	0	20	-36	0.5	60.22	87.5	0.5	60.22	150.5	3.5	69.086
-22	0	20	-35.5	0.5	60.703	88	0.5	60.703	151	3.5	70.76
-21	0	20	-35	0.5	61.14	80	1	61.14	151.5	3.5	72.112
-20	0	20	-34.5	0.5	61.586	80.5	1	61.586	152	3.5	74.948
-19	0	20	-34	0.5	62.014	81	1	62.014	152.5	3.5	76.429
-18	0	20	-33.5	0.5	62.451	81.5	1	62.451	153	3.5	78.421
-17	0	20	-33	0.5	62.822	82	1	62.822	153.5	3.5	79.615
-16	0	20	-32.5	0.5	63.322	82.5	1	63.322	154	3.5	80.153
-15	0	20	-32	0.5	63.68	83	1	63.68	154.5	3.5	74.653
-14	0	20	-31.5	0.5	64.183	83.5	1	64.183	155	3.5	71.926
-13	0	20	-31	0.5	64.59	84	1	64.59	147	4	70.103
-12	0	20	-30.5	0.5	65.042	84.5	1	65.042	147.5	4	71.535
-11	0	20	-30	0.5	65.928	85	1	65.928	148	4	73.031
-10	0	20	-42	1	54.331	85.5	1	54.331	148.5	4	72.406
-35	1	80.098	-41.5	1	55.559	86	1	55.559	149	4	73.822
-34	1	81.279	-41	1	56.919	86.5	1	56.919	149.5	4	74.401
-33	1	82.467	-40.5	1	59.355	87	1	59.355	150	4	75.852
-32	1	83.661	-40	1	61.585	87.5	1	61.585	150.5	4	76.432
-31	1	84.972	-39.5	1	68.73	88	1	68.73	151	4	77.942
-30	1	86.361	-39	1	78.493	80	1.5	78.493	151.5	4	79.565
-29	1	87.727	-38.5	1	86.563	80.5	1.5	86.563	152	4	83.091
-28	1	89.133	-38	1	93.321	81	1.5	93.321	152.5	4	86.228
-27	1	90.548	-37.5	1	97.127	81.5	1.5	97.127	153	4	89.769
-26	1	92.02	-37	1	99.955	82	1.5	99.955	153.5	4	92.32
-25	1	93.498	-36.5	1	101.09	82.5	1.5	101.09	154	4	94.237
-24	1	95.004	-36	1	102.46	83	1.5	102.46	154.5	4	91.013
-23	1	96.502	-35.5	1	102.56	83.5	1.5	102.56	155	4	82.727
-22	1	97.972	-35	1	103.39	84	1.5	103.39	147	4.5	103.26
-21	1	99.504	-34.5	1	103.01	84.5	1.5	103.01	147.5	4.5	98.592
-20	1	101.06	-34	1	103.59	85	1.5	103.59	148	4.5	94.347
-19	1	102.59	-33.5	1	102.97	85.5	1.5	102.97	148.5	4.5	90.767
-18	1	104.25	-33	1	103.55	86	1.5	103.55	149	4.5	88.143
-17	1	106.01	-32.5	1	103.05	86.5	1.5	103.05	149.5	4.5	85.23
-16	1	107.91	-32	1	103.16	87	1.5	103.16	150	4.5	83.205
-15	1	109.97	-31.5	1	102.85	87.5	1.5	102.85	150.5	4.5	81.968
-14	1	112.2	-31	1	102.34	88	1.5	102.34	151	4.5	82.66
-13	1	114.72	-30.5	1	102.14	80	2	102.14	151.5	4.5	84.546
-12	1	117.49	-30	1	100.85	80.5	2	100.85	152	4.5	88.015
-11	1	120.29	-42	1.5	83.445	81	2	83.445	152.5	4.5	91.93
-10	1	123.17	-41.5	1.5	84.727	81.5	2	84.727	153	4.5	95.905
-35	2	161.46	-41	1.5	85.293	82	2	85.293	153.5	4.5	98.502
-34	2	161.56	-40.5	1.5	93.37	82.5	2	93.37	154	4.5	100.91
-33	2	161.36	-40	1.5	101.89	83	2	101.89	154.5	4.5	99.632
-32	2	161.29	-39.5	1.5	136.78	83.5	2	136.78	155	4.5	94.128
-31	2	162.38	-39	1.5	161.47	84	2	161.47	147	5	103.24
-30	2	164.49	-38.5	1.5	182.65	84.5	2	182.65	147.5	5	103.78
-29	2	166.13	-38	1.5	197.87	85	2	197.87	148	5	102.86
-28	2	167.13	-37.5	1.5	208.1	85.5	2	208.1	148.5	5	101
-27	2	167.42	-37	1.5	213.31	86	2	213.31	149	5	97.803
-26	2	167.89	-36.5	1.5	214.64	86.5	2	214.64	149.5	5	92.488
-25	2	168.07	-36	1.5	212.61	87	2	212.61	150	5	87.477
-24	2	168.59	-35.5	1.5	209.41	87.5	2	209.41	150.5	5	84.24
-23	2	168.46	-35	1.5	203.67	88	2	203.67	151	5	84.247
-22	2	168.39	-34.5	1.5	199.8	80	2.5	199.8	151.5	5	85.858
-21	2	167.88	-34	1.5	192.82	80.5	2.5	192.82	152	5	89.31
-20	2	167.92	-33.5	1.5	190.81	81	2.5	190.81	152.5	5	94.373
-19	2	167.48	-33	1.5	185.43	81.5	2.5	185.43	153	5	99.411
-18	2	168.5	-32.5	1.5	185.36	82	2.5	185.36	153.5	5	102.97
-17	2	170.03	-32	1.5	180.1	82.5	2.5	180.1	154	5	105.35
-16	2	172.73	-31.5	1.5	181.69	83	2.5	181.69	154.5	5	102.44
-15	2	175.39	-31	1.5	175.49	83.5	2.5	175.49	155	5	98.408
-14	2	180.01	-30.5	1.5	177.33	84	2.5	177.33	147	5.5	126.95
-13	2	185.04	-30	1.5	168.46	84.5	2.5	168.46	147.5	5.5	125.86
-12	2	190.73	-42	2	83.425	85	2.5	83.425	148	5.5	123.97
-11	2	191.88	-41.5	2	92.249	85.5	2.5	92.249	148.5	5.5	121.82
-10	2	191.98	-41	2	105.26	86	2.5	105.26	149	5.5	118.36
-35	3	270.54	-40.5	2	136.29	86.5	2.5	136.29	149.5	5.5	109.07
-34	3	270.21	-40	2	173.14	87	2.5	173.14	150	5.5	97.378
-33	3	269.7	-39.5	2	235.87	87.5	2.5	235.87	150.5	5.5	89.427
-32	3	268.43	-39	2	263.16	88	2.5	263.16	151	5.5	87.248
-31	3	274.26	-38.5	2	295.8	80	3	295.8	151.5	5.5	88.547
-30	3	283.35	-38	2	316.06	80.5	3	316.06	152	5.5	92.698
-29	3	286.08	-37.5	2	330.09	81	3	330.09	152.5	5.5	97.806
-28	3	284.55	-37	2	331.52	81.5	3	331.52	153	5.5	103.22
-27	3	282.77	-36.5	2	330.02	82	3	330.02	153.5	5.5	106.62
-26	3	280.75	-36	2	320.62	82.5	3	320.62	154	5.5	109.12
-25	3	283.04	-35.5	2	314.79	83	3	314.79	154.5	5.5	100.15
-24	3	284.96	-35	2	302.15	83.5	3	302.15	155	5.5	99.751
-23	3	285.23	-34.5	2	296.16	84	3	296.16	147	6	126.93
-22	3	285.25	-34	2	284.34	84.5	3	284.34	147.5	6	126.62
-21	3	286.61	-33.5	2	281.4	85	3	281.4	148	6	126.13
-20	3	287.19	-33	2	271.48	85.5	3	271.48	148.5	6	125.59
-19	3	286.95	-32.5	2	272.24	86	3	272.24	149	6	124.91
-18	3	292.33	-32	2	265.28	86.5	3	265.28	149.5	6	122.38
-17	3	297.52	-31.5	2	267.26	87	3	267.26	150	6	114.86
-16	3	301.26	-31	2	259.79	87.5	3	259.79	150.5	6	105.17
-15	3	308.27	-30.5	2	258.95	88	3	258.95	151	6	98.762
-14	3	319.5	-30	2	243	80	3.5	243	151.5	6	96.011
-13	3	331.51	-42	2.5	136.69	80.5	3.5	136.69	152	6	98.197
-12	3	334.1	-41.5	2.5	156.54	81	3.5	156.54	152.5	6	102.36
-11	3	324.76	-41	2.5	191.01	81.5	3.5	191.01	153	6	107.19
-10	3	313.92	-40.5	2.5	243.82	82	3.5	243.82	153.5	6	109.74
-35	4	393.68	-40	2.5	289.85	82.5	3.5	289.85	154	6	110.88
-34	4	396.75	-39.5	2.5	347.97	83	3.5	347.97	154.5	6	97.94
-33	4	401.63	-39	2.5	366.84	83.5	3.5	366.84	155	6	98.977
-32	4	408.02	-38.5	2.5	400.63	84	3.5	400.63	-23	0	20
-31	4	414.74	-38	2.5	410.46	84.5	3.5	410.46	-22.5	0	20
-30	4	419.76	-37.5	2.5	410.12	85	3.5	410.12	-22	0	20
-29	4	422.56	-37	2.5	403.66	85.5	3.5	403.66	-21.5	0	20
-28	4	426.2	-36.5	2.5	393.36	86	3.5	393.36	-21	0	20
-27	4	430.79	-36	2.5	381.82	86.5	3.5	381.82	-20.5	0	20
-26	4	435.83	-35.5	2.5	371.19	87	3.5	371.19	-20	0	20
-25	4	440.76	-35	2.5	360.2	87.5	3.5	360.2	-19.5	0	20
-24	4	444.83	-34.5	2.5	352.66	88	3.5	352.66	-19	0	20
-23	4	448.97	-34	2.5	346.07	80	4	346.07	-18.5	0	20
-22	4	452.56	-33.5	2.5	341.71	80.5	4	341.71	-18	0	20
-21	4	457.26	-33	2.5	339.25	81	4	339.25	-17.5	0	20
-20	4	462.02	-32.5	2.5	339.35	81.5	4	339.35	-17	0	20
-19	4	466.61	-32	2.5	340.64	82	4	340.64	-16.5	0	20
-18	4	470.29	-31.5	2.5	340.88	82.5	4	340.88	-16	0	20
-17	4	475.72	-31	2.5	337.11	83	4	337.11	-15.5	0	20
-16	4	483.59	-30.5	2.5	333.27	83.5	4	333.27	-15	0	20
-15	4	493.86	-30	2.5	316.68	84	4	316.68	-23	0.5	88.475
-14	4	506.2	-42	3	136.66	84.5	4	136.66	-22.5	0.5	88.554
-13	4	515.44	-41.5	3	204.77	85	4	204.77	-22	0.5	88.694
-12	4	516.47	-41	3	267.79	85.5	4	267.79	-21.5	0.5	88.899
-11	4	512.54	-40.5	3	325.72	86	4	325.72	-21	0.5	89.141
-10	4	508.92	-40	3	382.39	86.5	4	382.39	-20.5	0.5	89.442
-35	5	504.49	-39.5	3	427.88	87	4	427.88	-20	0.5	89.762
-34	5	510.59	-39	3	438.66	87.5	4	438.66	-19.5	0.5	90.162
-33	5	518.78	-38.5	3	456.1	88	4	456.1	-19	0.5	90.567
-32	5	526.65	-38	3	453.88	80	4.5	453.88	-18.5	0.5	91.04
-31	5	534.93	-37.5	3	445.88	80.5	4.5	445.88	-18	0.5	91.552
-30	5	542.09	-37	3	434.63	81	4.5	434.63	-17.5	0.5	92.088
-29	5	549.71	-36.5	3	423.4	81.5	4.5	423.4	-17	0.5	92.728
-28	5	557.5	-36	3	411.29	82	4.5	411.29	-16.5	0.5	93.317
-27	5	566	-35.5	3	400.34	82.5	4.5	400.34	-16	0.5	94.126
-26	5	573.64	-35	3	393.5	83	4.5	393.5	-15.5	0.5	94.724
-25	5	582.17	-34.5	3	390.85	83.5	4.5	390.85	-15	0.5	96.786
-24	5	590.49	-34	3	390.07	84	4.5	390.07	-23	1	88.454
-23	5	599.08	-33.5	3	392.26	84.5	4.5	392.26	-22.5	1	89.371
-22	5	608.04	-33	3	393.62	85	4.5	393.62	-22	1	91.681
-21	5	619.2	-32.5	3	399.44	85.5	4.5	399.44	-21.5	1	93.306
-20	5	630.49	-32	3	402.34	86	4.5	402.34	-21	1	96.435
-19	5	642.11	-31.5	3	407.61	86.5	4.5	407.61	-20.5	1	98.194
-18	5	653.47	-31	3	401.98	87	4.5	401.98	-20	1	101.22
-17	5	666.29	-30.5	3	401.18	87.5	4.5	401.18	-19.5	1	102.92
-16	5	679.79	-30	3	380.21	88	4.5	380.21	-19	1	105.58
-15	5	694.99	-42	3.5	230.74	80	5	230.74	-18.5	1	106.64
-14	5	709	-41.5	3.5	270.18	80.5	5	270.18	-18	1	108.94
-13	5	721.83	-41	3.5	344.88	81	5	344.88	-17.5	1	109.56
-12	5	732.38	-40.5	3.5	411.1	81.5	5	411.1	-17	1	112.17
-11	5	743.71	-40	3.5	463.83	82	5	463.83	-16.5	1	112.72
-10	5	755.88	-39.5	3.5	482.83	82.5	5	482.83	-16	1	115.69
-35	6	574.08	-39	3.5	476.99	83	5	476.99	-15.5	1	117.09
-34	6	582.87	-38.5	3.5	482.93	83.5	5	482.93	-15	1	123.06
-33	6	592.59	-38	3.5	473.45	84	5	473.45	-23	1.5	142.37
-32	6	601.94	-37.5	3.5	461.44	84.5	5	461.44	-22.5	1.5	140.09
-31	6	611.57	-37	3.5	447.87	85	5	447.87	-22	1.5	141.06
-30	6	621.68	-36.5	3.5	436.68	85.5	5	436.68	-21.5	1.5	142.6
-29	6	632.23	-36	3.5	428.47	86	5	428.47	-21	1.5	146.67
-28	6	643.1	-35.5	3.5	424.29	86.5	5	424.29	-20.5	1.5	150.04
-27	6	654.72	-35	3.5	424.4	87	5	424.4	-20	1.5	153.89
-26	6	666.24	-34.5	3.5	427.39	87.5	5	427.39	-19.5	1.5	156.93
-25	6	678.6	-34	3.5	432.11	88	5	432.11	-19	1.5	158.16
-24	6	691.01	-33.5	3.5	438.11	80	5.5	438.11	-18.5	1.5	160.4
-23	6	704.55	-33	3.5	443	80.5	5.5	443	-18	1.5	160
-22	6	718.22	-32.5	3.5	447.44	81	5.5	447.44	-17.5	1.5	162.77
-21	6	733.02	-32	3.5	450.16	81.5	5.5	450.16	-17	1.5	162.59
-20	6	749.01	-31.5	3.5	453.88	82	5.5	453.88	-16.5	1.5	168.3
-19	6	766	-31	3.5	458.99	82.5	5.5	458.99	-16	1.5	167.96
-18	6	784.21	-30.5	3.5	469.17	83	5.5	469.17	-15.5	1.5	177.35
-17	6	803.08	-30	3.5	480.79	83.5	5.5	480.79	-15	1.5	186.15
-16	6	822.7	-42	4	230.71	84	5.5	230.71	-23	2	142.35
-15	6	842.42	-41.5	4	338.88	84.5	5.5	338.88	-22.5	2	153.34
-14	6	862.75	-41	4	419.76	85	5.5	419.76	-22	2	166.56
-13	6	883.92	-40.5	4	473.73	85.5	5.5	473.73	-21.5	2	187.42
-12	6	905.5	-40	4	498.67	86	5.5	498.67	-21	2	199.68
-11	6	928.3	-39.5	4	506.52	86.5	5.5	506.52	-20.5	2	217.76
-10	6	951.17	-39	4	497.81	87	5.5	497.81	-20	2	223.02
69	0	20	-38.5	4	499.43	87.5	5.5	499.43	-19.5	2	233.52
70	0	20	-38	4	487.94	88	5.5	487.94	-19	2	230.3
71	0	20	-37.5	4	475.89	80	6	475.89	-18.5	2	237.77
72	0	20	-37	4	462.23	80.5	6	462.23	-18	2	231.54
73	0	20	-36.5	4	452.2	81	6	452.2	-17.5	2	239.97
74	0	20	-36	4	446.16	81.5	6	446.16	-17	2	234.89
75	0	20	-35.5	4	445.79	82	6	445.79	-16.5	2	249.45
76	0	20	-35	4	447.52	82.5	6	447.52	-16	2	242.68
77	0	20	-34.5	4	451.73	83	6	451.73	-15.5	2	265.56
78	0	20	-34	4	459.79	83.5	6	459.79	-15	2	283.54
79	0	20	-33.5	4	469.81	84	6	469.81	-23	2.5	253.59
80	0	20	-33	4	477	84.5	6	477	-22.5	2.5	252.08
81	0	20	-32.5	4	483.29	85	6	483.29	-22	2.5	255.33
82	0	20	-32	4	488.76	85.5	6	488.76	-21.5	2.5	292.71
83	0	20	-31.5	4	493.54	86	6	493.54	-21	2.5	304.66
84	0	20	-31	4	498.04	86.5	6	498.04	-20.5	2.5	328.84
85	0	20	-30.5	4	500.7	87	6	500.7	-20	2.5	332.69
86	0	20	-30	4	499	87.5	6	499	-19.5	2.5	337.72
87	0	20	-42	4.5	360.5	88	6	360.5	-19	2.5	330.25
88	0	20	-41.5	4.5	409.19	-88	0	409.19	-18.5	2.5	326.11
89	0	20	-41	4.5	470.57	-87.5	0	470.57	-18	2.5	318.2
90	0	20	-40.5	4.5	491.25	-87	0	491.25	-17.5	2.5	320.01
91	0	20	-40	4.5	498.53	-86.5	0	498.53	-17	2.5	325
92	0	20	-39.5	4.5	514.99	-86	0	514.99	-16.5	2.5	333.28
93	0	20	-39	4.5	512.47	-85.5	0	512.47	-16	2.5	344.43
94	0	20	-38.5	4.5	510.58	-85	0	510.58	-15.5	2.5	369.1
95	0	20	-38	4.5	499.2	-84.5	0	499.2	-15	2.5	403.14
96	0	20	-37.5	4.5	487.96	-84	0	487.96	-23	3	253.56
97	0	20	-37	4.5	477.47	-83.5	0	477.47	-22.5	3	332.82
98	0	20	-36.5	4.5	470.51	-83	0	470.51	-22	3	364.72
99	0	20	-36	4.5	468.54	-82.5	0	468.54	-21.5	3	411.51
100	0	20	-35.5	4.5	474.12	-82	0	474.12	-21	3	424.89
101	0	20	-35	4.5	484	-81.5	0	484	-20.5	3	439.91
102	0	20	-34.5	4.5	495.24	-81	0	495.24	-20	3	432.82
103	0	20	-34	4.5	509.08	-80.5	0	509.08	-19.5	3	426.7
104	0	20	-33.5	4.5	523.44	-80	0	523.44	-19	3	411.74
105	0	20	-33	4.5	536.73	-88	0.5	536.73	-18.5	3	402.69
106	0	20	-32.5	4.5	549	-87.5	0.5	549	-18	3	395.6
107	0	20	-32	4.5	559.61	-87	0.5	559.61	-17.5	3	395.28
108	0	20	-31.5	4.5	570.38	-86.5	0.5	570.38	-17	3	410.21
109	0	20	-31	4.5	580.57	-86	0.5	580.57	-16.5	3	420.08
110	0	20	-30.5	4.5	590.6	-85.5	0.5	590.6	-16	3	431.77
111	0	20	-30	4.5	599.35	-85	0.5	599.35	-15.5	3	449.83
112	0	20	-42	5	360.47	-84.5	0.5	360.47	-15	3	460.05
113	0	20	-41.5	5	437.78	-84	0.5	437.78	-23	3.5	449.2
114	0	20	-41	5	465.02	-83.5	0.5	465.02	-22.5	3.5	452.16
115	0	20	-40.5	5	458.59	-83	0.5	458.59	-22	3.5	498.28
69	1	32.595	-40	5	441.24	-82.5	0.5	441.24	-21.5	3.5	524.13
70	1	32.284	-39.5	5	511.81	-82	0.5	511.81	-21	3.5	520.03
71	1	32.068	-39	5	521.74	-81.5	0.5	521.74	-20.5	3.5	521.65
72	1	31.876	-38.5	5	520.69	-81	0.5	520.69	-20	3.5	503.86
73	1	31.714	-38	5	511.48	-80.5	0.5	511.48	-19.5	3.5	499.68
74	1	31.547	-37.5	5	499.47	-80	0.5	499.47	-19	3.5	484.55
75	1	31.395	-37	5	490.71	-88	1	490.71	-18.5	3.5	483.5
76	1	31.234	-36.5	5	487.22	-87.5	1	487.22	-18	3.5	484.87
77	1	31.097	-36	5	490.13	-87	1	490.13	-17.5	3.5	498.36
78	1	30.942	-35.5	5	498.07	-86.5	1	498.07	-17	3.5	515.29
79	1	30.812	-35	5	510.95	-86	1	510.95	-16.5	3.5	533.07
80	1	30.67	-34.5	5	528.91	-85.5	1	528.91	-16	3.5	554.73
81	1	30.551	-34	5	550.4	-85	1	550.4	-15.5	3.5	578.28
82	1	30.415	-33.5	5	571	-84.5	1	571	-15	3.5	595.67
83	1	30.291	-33	5	584.71	-84	1	584.71	-23	4	449.16
84	1	30.161	-32.5	5	593.61	-83.5	1	593.61	-22.5	4	565.95
85	1	30.035	-32	5	600.09	-83	1	600.09	-22	4	600.26
86	1	29.911	-31.5	5	604.04	-82.5	1	604.04	-21.5	4	607.17
87	1	29.796	-31	5	606.47	-82	1	606.47	-21	4	590.73
88	1	29.678	-30.5	5	607.04	-81.5	1	607.04	-20.5	4	590.03
89	1	29.575	-30	5	606.02	-81	1	606.02	-20	4	567.77
90	1	29.464	-42	5.5	422.23	-80.5	1	422.23	-19.5	4	570.57
91	1	29.369	-41.5	5.5	446.2	-80	1	446.2	-19	4	553.96
92	1	29.27	-41	5.5	446.5	-88	1.5	446.5	-18.5	4	562.28
93	1	29.184	-40.5	5.5	433.7	-87.5	1.5	433.7	-18	4	563.3
94	1	29.098	-40	5.5	415.48	-87	1.5	415.48	-17.5	4	578.8
95	1	29.017	-39.5	5.5	506.7	-86.5	1.5	506.7	-17	4	590.15
96	1	28.934	-39	5.5	523.34	-86	1.5	523.34	-16.5	4	605.36
97	1	28.862	-38.5	5.5	528.83	-85.5	1.5	528.83	-16	4	614.96
98	1	28.78	-38	5.5	525.87	-85	1.5	525.87	-15.5	4	620.83
99	1	28.711	-37.5	5.5	513.87	-84.5	1.5	513.87	-15	4	613.78
100	1	28.631	-37	5.5	502.92	-84	1.5	502.92	-23	4.5	644.54
101	1	28.558	-36.5	5.5	499.34	-83.5	1.5	499.34	-22.5	4.5	654.61
102	1	28.484	-36	5.5	504.37	-83	1.5	504.37	-22	4.5	682.67
103	1	28.418	-35.5	5.5	518.8	-82.5	1.5	518.8	-21.5	4.5	677.41
104	1	28.346	-35	5.5	545.29	-82	1.5	545.29	-21	4.5	652.61
105	1	28.291	-34.5	5.5	579.25	-81.5	1.5	579.25	-20.5	4.5	654.14
106	1	28.228	-34	5.5	608.03	-81	1.5	608.03	-20	4.5	634.15
107	1	28.175	-33.5	5.5	625.47	-80.5	1.5	625.47	-19.5	4.5	643.43
108	1	28.117	-33	5.5	634.18	-80	1.5	634.18	-19	4.5	635.15
109	1	28.057	-32.5	5.5	641.1	-88	2	641.1	-18.5	4.5	652.41
110	1	28.002	-32	5.5	647.28	-87.5	2	647.28	-18	4.5	658.71
111	1	27.944	-31.5	5.5	652.66	-87	2	652.66	-17.5	4.5	680.27
112	1	27.885	-31	5.5	657.88	-86.5	2	657.88	-17	4.5	695.07
113	1	27.827	-30.5	5.5	662.42	-86	2	662.42	-16.5	4.5	717.57
114	1	27.765	-30	5.5	666.83	-85.5	2	666.83	-16	4.5	734.58
115	1	27.708	-42	6	422.19	-85	2	422.19	-15.5	4.5	755.47
69	2	49.232	-41.5	6	436.92	-84.5	2	436.92	-15	4.5	768.57
70	2	47.979	-41	6	435.75	-84	2	435.75	-23	5	644.49
71	2	48.93	-40.5	6	429.74	-83.5	2	429.74	-22.5	5	702.85
72	2	48.368	-40	6	411.98	-83	2	411.98	-22	5	726.24
73	2	48.636	-39.5	6	504.41	-82.5	2	504.41	-21.5	5	729.89
74	2	47.939	-39	6	520.04	-82	2	520.04	-21	5	710.18
75	2	47.995	-38.5	6	529.18	-81.5	2	529.18	-20.5	5	708.83
76	2	47.319	-38	6	533.21	-81	2	533.21	-20	5	689.91
77	2	47.425	-37.5	6	532.38	-80.5	2	532.38	-19.5	5	704.64
78	2	46.777	-37	6	526.6	-80	2	526.6	-19	5	696.92
79	2	46.958	-36.5	6	530.07	-88	2.5	530.07	-18.5	5	720.78
80	2	46.56	-36	6	544.69	-87.5	2.5	544.69	-18	5	725.97
81	2	46.85	-35.5	6	570.17	-87	2.5	570.17	-17.5	5	754.74
82	2	46.552	-35	6	596.94	-86.5	2.5	596.94	-17	5	767.36
83	2	46.672	-34.5	6	613.96	-86	2.5	613.96	-16.5	5	789.44
84	2	46.207	-34	6	618.11	-85.5	2.5	618.11	-16	5	794.5
85	2	46.056	-33.5	6	617.75	-85	2.5	617.75	-15.5	5	800.79
86	2	45.36	-33	6	623.02	-84.5	2.5	623.02	-15	5	788.56
87	2	44.964	-32.5	6	629.04	-84	2.5	629.04	-23	5.5	658.61
88	2	44.068	-32	6	635.93	-83.5	2.5	635.93	-22.5	5.5	676.82
89	2	43.508	-31.5	6	643.2	-83	2.5	643.2	-22	5.5	675.17
90	2	42.609	-31	6	651.05	-82.5	2.5	651.05	-21.5	5.5	728.07
91	2	42.059	-30.5	6	658.65	-82	2.5	658.65	-21	5.5	755.39
92	2	41.363	-30	6	665.52	-81.5	2.5	665.52	-20.5	5.5	747.81
93	2	40.9	42	0	20	-81	2.5	20	-20	5.5	740.5
94	2	40.394	43	0	20	-80.5	2.5	20	-19.5	5.5	754.89
95	2	40.086	44	0	20	-80	2.5	20	-19	5.5	767.01
96	2	39.754	45	0	20	-88	3	20	-18.5	5.5	796.67
97	2	39.614	46	0	20	-87.5	3	20	-18	5.5	815.09
98	2	39.391	47	0	20	-87	3	20	-17.5	5.5	844.39
99	2	39.324	48	0	20	-86.5	3	20	-17	5.5	859.46
100	2	39.103	49	0	20	-86	3	20	-16.5	5.5	874.58
101	2	39.02	50	0	20	-85.5	3	20	-16	5.5	882.44
102	2	38.829	51	0	20	-85	3	20	-15.5	5.5	889.28
103	2	38.782	52	0	20	-84.5	3	20	-15	5.5	891.76
104	2	38.636	53	0	20	-84	3	20	-23	6	658.56
105	2	38.599	54	0	20	-83.5	3	20	-22.5	6	646.48
106	2	38.494	55	0	20	-83	3	20	-22	6	620.63
107	2	38.494	56	0	20	-82.5	3	20	-21.5	6	711.71
108	2	38.42	57	0	20	-82	3	20	-21	6	769.92
109	2	38.483	58	0	20	-81.5	3	20	-20.5	6	800.22
110	2	38.459	59	0	20	-81	3	20	-20	6	813.23
111	2	38.524	60	0	20	-80.5	3	20	-19.5	6	827.08
112	2	38.499	61	0	20	-80	3	20	-19	6	843.28
113	2	38.548	62	0	20	-88	3.5	20	-18.5	6	855.18
114	2	38.501	63	0	20	-87.5	3.5	20	-18	6	861.88
115	2	38.51	64	0	20	-87	3.5	20	-17.5	6	862.85
69	3	93.029	65	0	20	-86.5	3.5	20	-17	6	859.01
70	3	84.252	66	0	20	-86	3.5	20	-16.5	6	856.12
71	3	86.099	67	0	20	-85.5	3.5	20	-16	6	868.21
72	3	85.003	68	0	20	-85	3.5	20	-15.5	6	879.09
73	3	84.856	69	0	20	-84.5	3.5	20	-15	6	890.14
74	3	82.811	70	0	20	-84	3.5	20	-67	0	20
75	3	82.113	71	0	20	-83.5	3.5	20	-66.5	0	20
76	3	80.214	72	0	20	-83	3.5	20	-66	0	20
77	3	79.968	73	0	20	-82.5	3.5	20	-65.5	0	20
78	3	78.389	74	0	20	-82	3.5	20	-65	0	20
79	3	78.682	75	0	20	-81.5	3.5	20	-64.5	0	20
80	3	78.336	76	0	20	-81	3.5	20	-64	0	20
81	3	79.322	77	0	20	-80.5	3.5	20	-63.5	0	20
82	3	79.443	78	0	20	-80	3.5	20	-63	0	20
83	3	80.178	79	0	20	-88	4	20	-62.5	0	20
84	3	79.889	80	0	20	-87.5	4	20	-62	0	20
85	3	80.001	81	0	20	-87	4	20	-61.5	0	20
86	3	78.938	82	0	20	-86.5	4	20	-61	0	20
87	3	78.002	83	0	20	-86	4	20	-60.5	0	20
88	3	75.737	84	0	20	-85.5	4	20	-60	0	20
89	3	74.038	85	0	20	-85	4	20	-59.5	0	20
90	3	71.465	86	0	20	-84.5	4	20	-59	0	20
91	3	68.964	87	0	20	-84	4	20	-67	0.5	46.011
92	3	66.38	88	0	20	-83.5	4	20	-66.5	0.5	46
93	3	64.453	89	0	20	-83	4	20	-66	0.5	46.005
94	3	62.375	90	0	20	-82.5	4	20	-65.5	0.5	46.009
95	3	60.503	91	0	20	-82	4	20	-65	0.5	46.021
96	3	59.482	92	0	20	-81.5	4	20	-64.5	0.5	46.037
97	3	58.793	93	0	20	-81	4	20	-64	0.5	46.064
98	3	58.172	94	0	20	-80.5	4	20	-63.5	0.5	46.088
99	3	57.841	95	0	20	-80	4	20	-63	0.5	46.109
100	3	57.301	96	0	20	-88	4.5	20	-62.5	0.5	46.127
101	3	56.954	97	0	20	-87.5	4.5	20	-62	0.5	46.14
102	3	56.459	98	0	20	-87	4.5	20	-61.5	0.5	46.153
103	3	56.297	99	0	20	-86.5	4.5	20	-61	0.5	46.171
104	3	56.083	100	0	20	-86	4.5	20	-60.5	0.5	46.185
105	3	56.069	101	0	20	-85.5	4.5	20	-60	0.5	46.214
106	3	55.974	102	0	20	-85	4.5	20	-59.5	0.5	46.227
107	3	56.017	103	0	20	-84.5	4.5	20	-59	0.5	46.349
108	3	56.048	104	0	20	-84	4.5	20	-67	1	45.992
109	3	56.218	105	0	20	-83.5	4.5	20	-66.5	1	46.59
110	3	56.376	42	1	54.405	-83	4.5	54.405	-66	1	47.979
111	3	56.627	43	1	54.046	-82.5	4.5	54.046	-65.5	1	48.859
112	3	56.752	44	1	53.394	-82	4.5	53.394	-65	1	50.344
113	3	56.948	45	1	52.879	-81.5	4.5	52.879	-64.5	1	51.018
114	3	56.994	46	1	52.338	-81	4.5	52.338	-64	1	52.143
115	3	57.054	47	1	51.762	-80.5	4.5	51.762	-63.5	1	52.536
69	4	161.73	48	1	51.172	-80	4.5	51.172	-63	1	53.263
70	4	144.55	49	1	50.588	-88	5	50.588	-62.5	1	53.42
71	4	138.9	50	1	49.941	-87.5	5	49.941	-62	1	53.928
72	4	141.33	51	1	49.379	-87	5	49.379	-61.5	1	54.017
73	4	146.1	52	1	48.75	-86.5	5	48.75	-61	1	54.551
74	4	146.59	53	1	48.233	-86	5	48.233	-60.5	1	54.692
75	4	142.73	54	1	47.705	-85.5	5	47.705	-60	1	55.298
76	4	137.2	55	1	47.247	-85	5	47.247	-59.5	1	55.587
77	4	129.88	56	1	46.8	-84.5	5	46.8	-59	1	56.682
78	4	123.02	57	1	46.4	-84	5	46.4	-67	1.5	81.886
79	4	119.71	58	1	45.986	-83.5	5	45.986	-66.5	1.5	81.895
80	4	118.98	59	1	45.666	-83	5	45.666	-66	1.5	83.084
81	4	118.26	60	1	45.3	-82.5	5	45.3	-65.5	1.5	85.187
82	4	118.84	61	1	45.02	-82	5	45.02	-65	1.5	86.997
83	4	120	62	1	44.725	-81.5	5	44.725	-64.5	1.5	88.775
84	4	122.08	63	1	44.475	-81	5	44.475	-64	1.5	88.512
85	4	123.21	64	1	44.182	-80.5	5	44.182	-63.5	1.5	88.554
86	4	125.05	65	1	43.906	-80	5	43.906	-63	1.5	86.796
87	4	125.95	66	1	43.587	-88	5.5	43.587	-62.5	1.5	86.27
88	4	123.64	67	1	43.319	-87.5	5.5	43.319	-62	1.5	84.748
89	4	121.86	68	1	43.035	-87	5.5	43.035	-61.5	1.5	84.553
90	4	120.84	69	1	42.799	-86.5	5.5	42.799	-61	1.5	83.65
91	4	117.81	70	1	42.537	-86	5.5	42.537	-60.5	1.5	84.205
92	4	113.28	71	1	42.293	-85.5	5.5	42.293	-60	1.5	83.777
93	4	109.85	72	1	42.027	-85	5.5	42.027	-59.5	1.5	85.337
94	4	105.57	73	1	41.791	-84.5	5.5	41.791	-59	1.5	86.106
95	4	98.216	74	1	41.542	-84	5.5	41.542	-67	2	81.866
96	4	94.86	75	1	41.3	-83.5	5.5	41.3	-66.5	2	92.02
97	4	91.795	76	1	41.057	-83	5.5	41.057	-66	2	99.909
98	4	89.816	77	1	40.817	-82.5	5.5	40.817	-65.5	2	115.96
99	4	88.782	78	1	40.564	-82	5.5	40.564	-65	2	125.59
100	4	87.74	79	1	40.33	-81.5	5.5	40.33	-64.5	2	130.99
101	4	87.02	80	1	40.081	-81	5.5	40.081	-64	2	128.92
102	4	85.707	81	1	39.847	-80.5	5.5	39.847	-63.5	2	127.98
103	4	84.636	82	1	39.585	-80	5.5	39.585	-63	2	123.87
104	4	83.755	83	1	39.33	-88	6	39.33	-62.5	2	122.48
105	4	82.901	84	1	39.003	-87.5	6	39.003	-62	2	119.68
106	4	82.149	85	1	38.696	-87	6	38.696	-61.5	2	119.33
107	4	81.652	86	1	38.345	-86.5	6	38.345	-61	2	118.7
108	4	81.267	87	1	38.014	-86	6	38.014	-60.5	2	120.45
109	4	80.824	88	1	37.668	-85.5	6	37.668	-60	2	121.5
110	4	80.816	89	1	37.339	-85	6	37.339	-59.5	2	124.96
111	4	80.863	90	1	37.001	-84.5	6	37.001	-59	2	128.08
112	4	80.884	91	1	36.643	-84	6	36.643	-67	2.5	150.56
113	4	80.907	92	1	36.269	-83.5	6	36.269	-66.5	2.5	166.66
114	4	80.687	93	1	35.895	-83	6	35.895	-66	2.5	168.77
115	4	80.156	94	1	35.499	-82.5	6	35.499	-65.5	2.5	197.94
69	5	232.11	95	1	35.107	-82	6	35.107	-65	2.5	194.39
70	5	205.56	96	1	34.706	-81.5	6	34.706	-64.5	2.5	191.26
71	5	191.62	97	1	34.317	-81	6	34.317	-64	2.5	184.09
72	5	187.08	98	1	33.912	-80.5	6	33.912	-63.5	2.5	177.4
73	5	186.46	99	1	33.518	-80	6	33.518	-63	2.5	172.5
74	5	186.72	100	1	33.085	138	0	33.085	-62.5	2.5	169.18
75	5	185.85	101	1	32.639	138.5	0	32.639	-62	2.5	167.45
76	5	183.58	102	1	32.174	139	0	32.174	-61.5	2.5	166.72
77	5	179.7	103	1	31.682	139.5	0	31.682	-61	2.5	168.79
78	5	174.95	104	1	31.141	140	0	31.141	-60.5	2.5	171.32
79	5	170.29	105	1	30.446	140.5	0	30.446	-60	2.5	173.67
80	5	166.42	42	2	87.567	141	0	87.567	-59.5	2.5	180.58
81	5	163.63	43	2	84.458	141.5	0	84.458	-59	2.5	182.69
82	5	162.32	44	2	89.622	142	0	89.622	-67	3	150.54
83	5	161.64	45	2	92.563	142.5	0	92.563	-66.5	3	210.69
84	5	160.89	46	2	95.055	143	0	95.055	-66	3	228.64
85	5	160.24	47	2	96.421	143.5	0	96.421	-65.5	3	250.98
86	5	159.67	48	2	96.918	144	0	96.918	-65	3	240.75
87	5	159.01	49	2	96.416	144.5	0	96.416	-64.5	3	245.34
88	5	157.71	50	2	95.388	145	0	95.388	-64	3	235.92
89	5	156.55	51	2	93.816	145.5	0	93.816	-63.5	3	230.72
90	5	155.42	52	2	92.014	146	0	92.014	-63	3	222.59
91	5	154.31	53	2	90.087	138	0.5	90.087	-62.5	3	220.19
92	5	152.36	54	2	87.968	138.5	0.5	87.968	-62	3	216.38
93	5	150.68	55	2	85.995	139	0.5	85.995	-61.5	3	217.52
94	5	148.7	56	2	84.046	139.5	0.5	84.046	-61	3	217.51
95	5	146	57	2	82.519	140	0.5	82.519	-60.5	3	223.1
96	5	143.23	58	2	80.745	140.5	0.5	80.745	-60	3	221.43
97	5	140.16	59	2	79.311	141	0.5	79.311	-59.5	3	231.1
98	5	136.99	60	2	78.15	141.5	0.5	78.15	-59	3	223.58
99	5	133.98	61	2	77.441	142	0.5	77.441	-67	3.5	261.16
100	5	131.3	62	2	76.861	142.5	0.5	76.861	-66.5	3.5	271.71
101	5	128.87	63	2	76.547	143	0.5	76.547	-66	3.5	278.75
102	5	126.73	64	2	75.978	143.5	0.5	75.978	-65.5	3.5	286.66
103	5	124.68	65	2	75.356	144	0.5	75.356	-65	3.5	275.76
104	5	122.89	66	2	74.574	144.5	0.5	74.574	-64.5	3.5	276.9
105	5	121.68	67	2	74.065	145	0.5	74.065	-64	3.5	264.23
106	5	120.74	68	2	73.689	145.5	0.5	73.689	-63.5	3.5	261.41
107	5	119.72	69	2	73.532	146	0.5	73.532	-63	3.5	254.17
108	5	118.4	70	2	73.239	138	1	73.239	-62.5	3.5	252.31
109	5	116.81	71	2	73.052	138.5	1	73.052	-62	3.5	251.6
110	5	115.32	72	2	72.762	139	1	72.762	-61.5	3.5	255.09
111	5	113.98	73	2	72.64	139.5	1	72.64	-61	3.5	259.1
112	5	112.9	74	2	72.416	140	1	72.416	-60.5	3.5	261.98
113	5	111.91	75	2	72.329	140.5	1	72.329	-60	3.5	264.9
114	5	110.98	76	2	72.11	141	1	72.11	-59.5	3.5	268.7
115	5	110.25	77	2	71.926	141.5	1	71.926	-59	3.5	273.21
69	6	249.84	78	2	71.551	142	1	71.551	-67	4	261.13
70	6	237.49	79	2	71.355	142.5	1	71.355	-66.5	4	304.15
71	6	229.82	80	2	71.205	143	1	71.205	-66	4	309.68
72	6	224.89	81	2	71.221	143.5	1	71.221	-65.5	4	308.84
73	6	221.09	82	2	71.142	144	1	71.142	-65	4	298.81
74	6	217.72	83	2	71.058	144.5	1	71.058	-64.5	4	296.02
75	6	214.71	84	2	70.749	145	1	70.749	-64	4	284.47
76	6	211.89	85	2	70.48	145.5	1	70.48	-63.5	4	283.5
77	6	209.21	86	2	70.169	146	1	70.169	-63	4	275.73
78	6	206.58	87	2	69.937	138	1.5	69.937	-62.5	4	276.42
79	6	203.71	88	2	69.693	138.5	1.5	69.693	-62	4	276.53
80	6	200.49	89	2	69.497	139	1.5	69.497	-61.5	4	280.81
81	6	197.33	90	2	69.26	139.5	1.5	69.26	-61	4	284.07
82	6	194.53	91	2	68.975	140	1.5	68.975	-60.5	4	287.98
83	6	192.13	92	2	68.619	140.5	1.5	68.619	-60	4	289.73
84	6	189.93	93	2	68.202	141	1.5	68.202	-59.5	4	290.12
85	6	187.83	94	2	67.603	141.5	1.5	67.603	-59	4	288.34
86	6	185.79	95	2	66.841	142	1.5	66.841	-67	4.5	311.75
87	6	183.83	96	2	65.933	142.5	1.5	65.933	-66.5	4.5	319.44
88	6	181.83	97	2	65.1	143	1.5	65.1	-66	4.5	324.39
89	6	179.68	98	2	64.218	143.5	1.5	64.218	-65.5	4.5	323
90	6	177.67	99	2	63.387	144	1.5	63.387	-65	4.5	312.68
91	6	175.83	100	2	62.777	144.5	1.5	62.777	-64.5	4.5	308.12
92	6	174.13	101	2	62.424	145	1.5	62.424	-64	4.5	301.09
93	6	172.41	102	2	62.13	145.5	1.5	62.13	-63.5	4.5	301.75
94	6	170.75	103	2	61.901	146	1.5	61.901	-63	4.5	300.77
95	6	169.26	104	2	61.344	138	2	61.344	-62.5	4.5	305.39
96	6	167.8	105	2	59.597	138.5	2	59.597	-62	4.5	308.84
97	6	166.24	42	3	169.04	139	2	169.04	-61.5	4.5	314.61
98	6	164.56	43	3	139.86	139.5	2	139.86	-61	4.5	319.98
99	6	162.81	44	3	145.85	140	2	145.85	-60.5	4.5	325.98
100	6	161.04	45	3	152.78	140.5	2	152.78	-60	4.5	330.99
101	6	159.22	46	3	161.29	141	2	161.29	-59.5	4.5	335.74
102	6	157.41	47	3	166.08	141.5	2	166.08	-59	4.5	339.9
103	6	155.69	48	3	170.77	142	2	170.77	-67	5	311.72
104	6	154	49	3	172.74	142.5	2	172.74	-66.5	5	320.51
105	6	152.33	50	3	173.58	143	2	173.58	-66	5	327.56
106	6	150.75	51	3	170.93	143.5	2	170.93	-65.5	5	331.6
107	6	149.29	52	3	168.06	144	2	168.06	-65	5	326.17
108	6	147.89	53	3	162.8	144.5	2	162.8	-64.5	5	320.23
109	6	146.5	54	3	159.17	145	2	159.17	-64	5	314.06
110	6	145.07	55	3	154.02	145.5	2	154.02	-63.5	5	315.67
111	6	143.61	56	3	150.34	146	2	150.34	-63	5	315.26
112	6	142.17	57	3	147.13	138	2.5	147.13	-62.5	5	320.55
113	6	140.83	58	3	143.14	138.5	2.5	143.14	-62	5	323.47
114	6	139.58	59	3	138.86	139	2.5	138.86	-61.5	5	329.99
115	6	138.4	60	3	135.76	139.5	2.5	135.76	-61	5	335.23
115	0	20	61	3	134.05	140	2.5	134.05	-60.5	5	340.55
116	0	20	62	3	133.27	140.5	2.5	133.27	-60	5	342.64
117	0	20	63	3	133.13	141	2.5	133.13	-59.5	5	344
118	0	20	64	3	133.05	141.5	2.5	133.05	-59	5	343.28
119	0	20	65	3	130.79	142	2.5	130.79	-67	5.5	307.66
120	0	20	66	3	127.64	142.5	2.5	127.64	-66.5	5.5	312.16
121	0	20	67	3	124.91	143	2.5	124.91	-66	5.5	312.37
122	0	20	68	3	123.51	143.5	2.5	123.51	-65.5	5.5	333.16
123	0	20	69	3	123.01	144	2.5	123.01	-65	5.5	334.64
124	0	20	70	3	122.92	144.5	2.5	122.92	-64.5	5.5	328.76
125	0	20	71	3	122.28	145	2.5	122.28	-64	5.5	323.83
126	0	20	72	3	121.86	145.5	2.5	121.86	-63.5	5.5	325.52
127	0	20	73	3	121.82	146	2.5	121.82	-63	5.5	328.49
128	0	20	74	3	122.16	138	3	122.16	-62.5	5.5	336.2
129	0	20	75	3	121.77	138.5	3	121.77	-62	5.5	344.23
130	0	20	76	3	121.42	139	3	121.42	-61.5	5.5	353.9
131	0	20	77	3	120.34	139.5	3	120.34	-61	5.5	360.79
132	0	20	78	3	118.92	140	3	118.92	-60.5	5.5	366.11
133	0	20	79	3	117.7	140.5	3	117.7	-60	5.5	368.82
134	0	20	80	3	117.58	141	3	117.58	-59.5	5.5	371.74
135	0	20	81	3	117.85	141.5	3	117.85	-59	5.5	373.88
136	0	20	82	3	118.2	142	3	118.2	-67	6	307.63
137	0	20	83	3	118.21	142.5	3	118.21	-66.5	6	304.68
138	0	20	84	3	117.42	143	3	117.42	-66	6	298.51
139	0	20	85	3	116.36	143.5	3	116.36	-65.5	6	330.48
140	0	20	86	3	115.15	144	3	115.15	-65	6	336.96
141	0	20	87	3	113.97	144.5	3	113.97	-64.5	6	339.05
142	0	20	88	3	113.55	145	3	113.55	-64	6	339.92
143	0	20	89	3	113.95	145.5	3	113.95	-63.5	6	344.06
144	0	20	90	3	114.32	146	3	114.32	-63	6	350.06
145	0	20	91	3	114.48	138	3.5	114.48	-62.5	6	356.58
146	0	20	92	3	114.35	138.5	3.5	114.35	-62	6	361.6
147	0	20	93	3	114.36	139	3.5	114.36	-61.5	6	364.6
148	0	20	94	3	114.23	139.5	3.5	114.23	-61	6	365.69
149	0	20	95	3	113.48	140	3.5	113.48	-60.5	6	366.52
150	0	20	96	3	112.46	140.5	3.5	112.46	-60	6	369.3
151	0	20	97	3	111.11	141	3.5	111.11	-59.5	6	371.74
152	0	20	98	3	109.41	141.5	3.5	109.41	-59	6	374.22
153	0	20	99	3	107.24	142	3.5	107.24	-111	0	20
154	0	20	100	3	106.49	142.5	3.5	106.49	-110.5	0	20
155	0	20	101	3	106.36	143	3.5	106.36	-110	0	20
156	0	20	102	3	107.63	143.5	3.5	107.63	-109.5	0	20
157	0	20	103	3	109.73	144	3.5	109.73	-109	0	20
158	0	20	104	3	111.96	144.5	3.5	111.96	-108.5	0	20
159	0	20	105	3	111.4	145	3.5	111.4	-108	0	20
160	0	20	42	4	296.05	145.5	3.5	296.05	-107.5	0	20
115	1	27.708	43	4	231.93	146	3.5	231.93	-107	0	20
116	1	27.65	44	4	206.27	138	4	206.27	-106.5	0	20
117	1	27.589	45	4	205.72	138.5	4	205.72	-106	0	20
118	1	27.531	46	4	209.51	139	4	209.51	-105.5	0	20
119	1	27.47	47	4	214.87	139.5	4	214.87	-105	0	20
120	1	27.411	48	4	223.39	140	4	223.39	-104.5	0	20
121	1	27.343	49	4	229.03	140.5	4	229.03	-104	0	20
122	1	27.279	50	4	233.63	141	4	233.63	-103.5	0	20
123	1	27.214	51	4	236.34	141.5	4	236.34	-103	0	20
124	1	27.149	52	4	237.14	142	4	237.14	-111	0.5	27.756
125	1	27.09	53	4	236.04	142.5	4	236.04	-110.5	0.5	27.754
126	1	27.029	54	4	234.24	143	4	234.24	-110	0.5	27.752
127	1	26.97	55	4	231.21	143.5	4	231.21	-109.5	0.5	27.755
128	1	26.904	56	4	227.98	144	4	227.98	-109	0.5	27.761
129	1	26.838	57	4	225.4	144.5	4	225.4	-108.5	0.5	27.77
130	1	26.766	58	4	221.91	145	4	221.91	-108	0.5	27.784
131	1	26.696	59	4	218.44	145.5	4	218.44	-107.5	0.5	27.799
132	1	26.625	60	4	215.07	146	4	215.07	-107	0.5	27.828
133	1	26.556	61	4	211.24	138	4.5	211.24	-106.5	0.5	27.861
134	1	26.489	62	4	207.23	138.5	4.5	207.23	-106	0.5	27.904
135	1	26.423	63	4	203.35	139	4.5	203.35	-105.5	0.5	27.954
136	1	26.353	64	4	201.81	139.5	4.5	201.81	-105	0.5	28.007
137	1	26.283	65	4	201.05	140	4.5	201.05	-104.5	0.5	28.052
138	1	26.205	66	4	198.26	140.5	4.5	198.26	-104	0.5	28.105
139	1	26.122	67	4	194.18	141	4.5	194.18	-103.5	0.5	28.137
140	1	26.03	68	4	189.34	141.5	4.5	189.34	-103	0.5	28.238
141	1	25.931	69	4	186.12	142	4.5	186.12	-111	1	27.738
142	1	25.833	70	4	184.21	142.5	4.5	184.21	-110.5	1	28.213
143	1	25.735	71	4	182.79	143	4.5	182.79	-110	1	28.79
144	1	25.641	72	4	181.04	143.5	4.5	181.04	-109.5	1	29.355
145	1	25.552	73	4	180.22	144	4.5	180.22	-109	1	29.995
146	1	25.46	74	4	179.51	144.5	4.5	179.51	-108.5	1	30.585
147	1	25.368	75	4	179.27	145	4.5	179.27	-108	1	31.3
148	1	25.261	76	4	179.22	145.5	4.5	179.22	-107.5	1	31.937
149	1	25.149	77	4	178.71	146	4.5	178.71	-107	1	32.644
150	1	25.032	78	4	177.36	138	5	177.36	-106.5	1	33.278
151	1	24.912	79	4	175.92	138.5	5	175.92	-106	1	33.981
152	1	24.796	80	4	173.77	139	5	173.77	-105.5	1	34.482
153	1	24.686	81	4	170.7	139.5	5	170.7	-105	1	35.056
154	1	24.583	82	4	169.49	140	5	169.49	-104.5	1	35.261
155	1	24.493	83	4	169.66	140.5	5	169.66	-104	1	35.734
156	1	24.403	84	4	169.95	141	5	169.95	-103.5	1	35.771
157	1	24.322	85	4	169.41	141.5	5	169.41	-103	1	36.326
158	1	24.241	86	4	167.82	142	5	167.82	-111	1.5	40.086
159	1	24.164	87	4	165.68	142.5	5	165.68	-110.5	1.5	40.182
160	1	24.088	88	4	163.38	143	5	163.38	-110	1.5	40.643
115	2	38.51	89	4	163.3	143.5	5	163.3	-109.5	1.5	42.032
116	2	38.465	90	4	163.9	144	5	163.9	-109	1.5	43.602
117	2	38.519	91	4	164.75	144.5	5	164.75	-108.5	1.5	46.354
118	2	38.552	92	4	164.95	145	5	164.95	-108	1.5	48.068
119	2	38.665	93	4	163.88	145.5	5	163.88	-107.5	1.5	51.294
120	2	38.724	94	4	161.36	146	5	161.36	-107	1.5	52.4
121	2	38.899	95	4	159.93	138	5.5	159.93	-106.5	1.5	55.419
122	2	39.011	96	4	160.12	138.5	5.5	160.12	-106	1.5	55.554
123	2	39.178	97	4	160.98	139	5.5	160.98	-105.5	1.5	57.652
124	2	39.278	98	4	160.2	139.5	5.5	160.2	-105	1.5	57.144
125	2	39.448	99	4	157.89	140	5.5	157.89	-104.5	1.5	59.01
126	2	39.541	100	4	155.13	140.5	5.5	155.13	-104	1.5	57.924
127	2	39.659	101	4	153.63	141	5.5	153.63	-103.5	1.5	59.324
128	2	39.673	102	4	151.28	141.5	5.5	151.28	-103	1.5	57.877
129	2	39.716	103	4	150.51	142	5.5	150.51	-111	2	40.068
130	2	39.684	104	4	150.1	142.5	5.5	150.1	-110.5	2	42.491
131	2	39.717	105	4	152.59	143	5.5	152.59	-110	2	47.97
132	2	39.76	42	5	414.89	143.5	5.5	414.89	-109.5	2	55.703
133	2	39.905	43	5	360.6	144	5.5	360.6	-109	2	63.288
134	2	40.061	44	5	319.31	144.5	5.5	319.31	-108.5	2	70.933
135	2	40.269	45	5	299.79	145	5.5	299.79	-108	2	76.671
136	2	40.44	46	5	290.51	145.5	5.5	290.51	-107.5	2	82.469
137	2	40.62	47	5	286.52	146	5.5	286.52	-107	2	84.993
138	2	40.716	48	5	285.15	138	6	285.15	-106.5	2	87.939
139	2	40.817	49	5	284.63	138.5	6	284.63	-106	2	87.3
140	2	40.817	50	5	284.61	139	6	284.61	-105.5	2	88.921
141	2	40.761	51	5	284.94	139.5	6	284.94	-105	2	87.289
142	2	40.57	52	5	285	140	6	285	-104.5	2	88.818
143	2	40.347	53	5	284.67	140.5	6	284.67	-104	2	85.876
144	2	40.057	54	5	283.89	141	6	283.89	-103.5	2	86.629
145	2	39.852	55	5	282.73	141.5	6	282.73	-103	2	82.572
146	2	39.618	56	5	281.11	142	6	281.11	-111	2.5	62.242
147	2	39.389	57	5	279.15	142.5	6	279.15	-110.5	2.5	72.929
148	2	39.074	58	5	276.41	143	6	276.41	-110	2.5	84.459
149	2	38.72	59	5	273.55	143.5	6	273.55	-109.5	2.5	97.675
150	2	38.287	60	5	270.95	144	6	270.95	-109	2.5	108.58
151	2	37.84	61	5	268.49	144.5	6	268.49	-108.5	2.5	116.52
152	2	37.346	62	5	265.8	145	6	265.8	-108	2.5	123.03
153	2	36.885	63	5	262.91	145.5	6	262.91	-107.5	2.5	124.45
154	2	36.445	64	5	260.04	146	6	260.04	-107	2.5	124.94
155	2	36.1	65	5	257.22	-146	0	257.22	-106.5	2.5	122.16
156	2	35.811	66	5	254.24	-145.5	0	254.24	-106	2.5	119.72
157	2	35.566	67	5	251.38	-145	0	251.38	-105.5	2.5	116.63
158	2	35.328	68	5	248.3	-144.5	0	248.3	-105	2.5	114.76
159	2	35.125	69	5	245.14	-144	0	245.14	-104.5	2.5	112.53
160	2	34.872	70	5	242.38	-143.5	0	242.38	-104	2.5	110.07
115	3	57.054	71	5	239.74	-143	0	239.74	-103.5	2.5	109.32
116	3	57.039	72	5	236.97	-142.5	0	236.97	-103	2.5	108.53
117	3	57.222	73	5	234.5	-142	0	234.5	-111	3	62.222
118	3	57.438	74	5	232.28	-141.5	0	232.28	-110.5	3	89.793
119	3	57.8	75	5	230.37	-141	0	230.37	-110	3	109.64
120	3	58.172	76	5	228.56	-140.5	0	228.56	-109.5	3	128.88
121	3	58.651	77	5	226.52	-140	0	226.52	-109	3	139.62
122	3	59.019	78	5	224.55	-139.5	0	224.55	-108.5	3	147.03
123	3	59.355	79	5	222.68	-139	0	222.68	-108	3	149.28
124	3	59.592	80	5	220.84	-138.5	0	220.84	-107.5	3	149.34
125	3	59.825	81	5	218.85	-138	0	218.85	-107	3	147.29
126	3	60.045	82	5	217.05	-146	0.5	217.05	-106.5	3	143.7
127	3	60.345	83	5	215.28	-145.5	0.5	215.28	-106	3	139.88
128	3	60.507	84	5	213.56	-145	0.5	213.56	-105.5	3	136.22
129	3	60.63	85	5	211.86	-144.5	0.5	211.86	-105	3	131.75
130	3	60.646	86	5	210.2	-144	0.5	210.2	-104.5	3	131.24
131	3	60.676	87	5	208.57	-143.5	0.5	208.57	-104	3	128.67
132	3	60.828	88	5	206.9	-143	0.5	206.9	-103.5	3	130.9
133	3	61.171	89	5	205.55	-142.5	0.5	205.55	-103	3	128.2
134	3	61.673	90	5	204.27	-142	0.5	204.27	-111	3.5	108.54
135	3	62.211	91	5	203.07	-141.5	0.5	203.07	-110.5	3.5	140.65
136	3	62.734	92	5	202.08	-141	0.5	202.08	-110	3.5	156.73
137	3	63.188	93	5	201.08	-140.5	0.5	201.08	-109.5	3.5	165.83
138	3	63.554	94	5	199.84	-140	0.5	199.84	-109	3.5	168.12
139	3	63.85	95	5	198.33	-139.5	0.5	198.33	-108.5	3.5	169.8
140	3	64.08	96	5	196.95	-139	0.5	196.95	-108	3.5	167.13
141	3	64.036	97	5	195.83	-138.5	0.5	195.83	-107.5	3.5	164.58
142	3	63.755	98	5	194.66	-138	0.5	194.66	-107	3.5	160.57
143	3	63.269	99	5	193.32	-146	1	193.32	-106.5	3.5	156.74
144	3	62.71	100	5	191.83	-145.5	1	191.83	-106	3.5	153.82
145	3	62.483	101	5	190.09	-145	1	190.09	-105.5	3.5	150.79
146	3	62.375	102	5	188.03	-144.5	1	188.03	-105	3.5	147.84
147	3	62.368	103	5	186.4	-144	1	186.4	-104.5	3.5	148.02
148	3	62.192	104	5	184.63	-143.5	1	184.63	-104	3.5	148.72
149	3	61.871	105	5	183.24	-143	1	183.24	-103.5	3.5	152.18
150	3	61.099	42	6	427	-142.5	1	427	-103	3.5	155.93
151	3	60.31	43	6	411.44	-142	1	411.44	-111	4	108.52
152	3	59.37	44	6	396.01	-141.5	1	396.01	-110.5	4	161.71
153	3	58.446	45	6	383.34	-141	1	383.34	-110	4	176.87
154	3	57.755	46	6	373.15	-140.5	1	373.15	-109.5	4	182.13
155	3	57.208	47	6	364.12	-140	1	364.12	-109	4	182.09
156	3	57.006	48	6	355.67	-139.5	1	355.67	-108.5	4	181.45
157	3	56.953	49	6	347.97	-139	1	347.97	-108	4	177.86
158	3	57.149	50	6	341.06	-138.5	1	341.06	-107.5	4	174.17
159	3	57.527	51	6	335.02	-138	1	335.02	-107	4	170.46
160	3	57.813	52	6	329.7	-146	1.5	329.7	-106.5	4	168.25
115	4	80.156	53	6	324.9	-145.5	1.5	324.9	-106	4	166.49
116	4	79.664	54	6	320.46	-145	1.5	320.46	-105.5	4	164.44
117	4	79.272	55	6	316.42	-144.5	1.5	316.42	-105	4	162.32
118	4	79.059	56	6	312.64	-144	1.5	312.64	-104.5	4	161.47
119	4	79.054	57	6	309.03	-143.5	1.5	309.03	-104	4	162.37
120	4	79.243	58	6	305.64	-143	1.5	305.64	-103.5	4	164.8
121	4	79.672	59	6	302.38	-142.5	1.5	302.38	-103	4	166.91
122	4	80.22	60	6	299.22	-142	1.5	299.22	-111	4.5	160.12
123	4	80.808	61	6	296.21	-141.5	1.5	296.21	-110.5	4.5	177.9
124	4	81.29	62	6	293.32	-141	1.5	293.32	-110	4.5	186.6
125	4	81.496	63	6	290.42	-140.5	1.5	290.42	-109.5	4.5	190.15
126	4	81.722	64	6	287.57	-140	1.5	287.57	-109	4.5	188.41
127	4	82.135	65	6	284.69	-139.5	1.5	284.69	-108.5	4.5	186.34
128	4	82.411	66	6	281.87	-139	1.5	281.87	-108	4.5	182.93
129	4	82.432	67	6	279.07	-138.5	1.5	279.07	-107.5	4.5	179.73
130	4	82.299	68	6	276.32	-138	1.5	276.32	-107	4.5	176.83
131	4	82.339	69	6	273.61	-146	2	273.61	-106.5	4.5	176.44
132	4	82.7	70	6	270.96	-145.5	2	270.96	-106	4.5	177.45
133	4	83.13	71	6	268.34	-145	2	268.34	-105.5	4.5	178.81
134	4	83.57	72	6	265.72	-144.5	2	265.72	-105	4.5	182.03
135	4	83.585	73	6	263.11	-144	2	263.11	-104.5	4.5	187.31
136	4	83.686	74	6	260.5	-143.5	2	260.5	-104	4.5	192.8
137	4	84.546	75	6	257.91	-143	2	257.91	-103.5	4.5	197.68
138	4	85.705	76	6	255.4	-142.5	2	255.4	-103	4.5	202.07
139	4	86.433	77	6	252.94	-142	2	252.94	-111	5	160.09
140	4	86.943	78	6	250.52	-141.5	2	250.52	-110.5	5	182.52
141	4	87.036	79	6	248.16	-141	2	248.16	-110	5	189.51
142	4	87.153	80	6	245.87	-140.5	2	245.87	-109.5	5	194.9
143	4	86.649	81	6	243.61	-140	2	243.61	-109	5	193.22
144	4	85.453	82	6	241.42	-139.5	2	241.42	-108.5	5	190.1
145	4	84.722	83	6	239.23	-139	2	239.23	-108	5	185.13
146	4	84.684	84	6	237.07	-138.5	2	237.07	-107.5	5	182.46
147	4	84.747	85	6	234.94	-138	2	234.94	-107	5	180.6
148	4	84.036	86	6	232.83	-146	2.5	232.83	-106.5	5	181.96
149	4	83.799	87	6	230.8	-145.5	2.5	230.8	-106	5	184.59
150	4	82.999	88	6	228.84	-145	2.5	228.84	-105.5	5	188.96
151	4	82.683	89	6	226.93	-144.5	2.5	226.93	-105	5	194.81
152	4	82.158	90	6	225.05	-144	2.5	225.05	-104.5	5	200.36
153	4	80.81	91	6	223.25	-143.5	2.5	223.25	-104	5	203.33
154	4	79.656	92	6	221.51	-143	2.5	221.51	-103.5	5	204.63
155	4	78.748	93	6	219.79	-142.5	2.5	219.79	-103	5	205.05
156	4	78.006	94	6	218.08	-142	2.5	218.08	-111	5.5	176.89
157	4	76.689	95	6	216.38	-141.5	2.5	216.38	-110.5	5.5	181.56
158	4	75.942	96	6	214.69	-141	2.5	214.69	-110	5.5	181.79
159	4	77.053	97	6	213.06	-140.5	2.5	213.06	-109.5	5.5	196.66
160	4	78.215	98	6	211.41	-140	2.5	211.41	-109	5.5	196.82
115	5	110.25	99	6	209.78	-139.5	2.5	209.78	-108.5	5.5	194.74
116	5	109.54	100	6	208.2	-139	2.5	208.2	-108	5.5	189.28
117	5	108.84	101	6	206.58	-138.5	2.5	206.58	-107.5	5.5	186.16
118	5	108.15	102	6	204.95	-138	2.5	204.95	-107	5.5	185.05
119	5	107.37	103	6	203.29	-146	3	203.29	-106.5	5.5	188.5
120	5	106.65	104	6	201.7	-145.5	3	201.7	-106	5.5	195.54
121	5	106.09	105	6	199.72	-145	3	199.72	-105.5	5.5	204.56
122	5	105.53	-105	0	20	-144.5	3	20	-105	5.5	212.3
123	5	104.87	-104	0	20	-144	3	20	-104.5	5.5	216.54
124	5	104.24	-103	0	20	-143.5	3	20	-104	5.5	218.11
125	5	104.03	-102	0	20	-143	3	20	-103.5	5.5	219.31
126	5	103.95	-101	0	20	-142.5	3	20	-103	5.5	220.4
127	5	103.65	-100	0	20	-142	3	20	-111	6	176.86
128	5	103.53	-99	0	20	-141.5	3	20	-110.5	6	178.71
129	5	103.66	-98	0	20	-141	3	20	-110	6	176.67
130	5	103.64	-97	0	20	-140.5	3	20	-109.5	6	195.18
131	5	103.59	-96	0	20	-140	3	20	-109	6	197.92
132	5	103.3	-95	0	20	-139.5	3	20	-108.5	6	198.42
133	5	102.85	-94	0	20	-139	3	20	-108	6	195.48
134	5	102.52	-93	0	20	-138.5	3	20	-107.5	6	194.73
135	5	102.15	-92	0	20	-138	3	20	-107	6	197.38
136	5	101.65	-91	0	20	-146	3.5	20	-106.5	6	203.64
137	5	101.15	-90	0	20	-145.5	3.5	20	-106	6	210.38
138	5	100.53	-89	0	20	-145	3.5	20	-105.5	6	215.05
139	5	100.6	-88	0	20	-144.5	3.5	20	-105	6	216.82
140	5	100.58	-87	0	20	-144	3.5	20	-104.5	6	217.21
141	5	100.25	-86	0	20	-143.5	3.5	20	-104	6	218.41
142	5	100.1	-85	0	20	-143	3.5	20	-103.5	6	219.45
143	5	100.15	-84	0	20	-142.5	3.5	20	-103	6	220.56
144	5	100.06	-83	0	20	-142	3.5	20	-155	0	20
145	5	100.01	-82	0	20	-141.5	3.5	20	-154.5	0	20
146	5	99.931	-81	0	20	-141	3.5	20	-154	0	20
147	5	99.383	-80	0	20	-140.5	3.5	20	-153.5	0	20
148	5	98.967	-79	0	20	-140	3.5	20	-153	0	20
149	5	98.987	-78	0	20	-139.5	3.5	20	-152.5	0	20
150	5	98.784	-77	0	20	-139	3.5	20	-152	0	20
151	5	98.09	-76	0	20	-138.5	3.5	20	-151.5	0	20
152	5	97.235	-75	0	20	-138	3.5	20	-151	0	20
153	5	96.429	-74	0	20	-146	4	20	-150.5	0	20
154	5	95.635	-73	0	20	-145.5	4	20	-150	0	20
155	5	94.787	-72	0	20	-145	4	20	-149.5	0	20
156	5	93.819	-71	0	20	-144.5	4	20	-149	0	20
157	5	92.879	-70	0	20	-144	4	20	-148.5	0	20
158	5	91.582	-69	0	20	-143.5	4	20	-148	0	20
159	5	90.907	-68	0	20	-143	4	20	-147.5	0	20
160	5	90.632	-67	0	20	-142.5	4	20	-147	0	20
115	6	138.4	-66	0	20	-142	4	20	-155	0.5	23.189
116	6	137.21	-65	0	20	-141.5	4	20	-154.5	0.5	23.183
117	6	136.03	-64	0	20	-141	4	20	-154	0.5	23.175
118	6	134.85	-63	0	20	-140.5	4	20	-153.5	0.5	23.166
119	6	133.67	-62	0	20	-140	4	20	-153	0.5	23.157
120	6	132.51	-61	0	20	-139.5	4	20	-152.5	0.5	23.147
121	6	131.39	-60	0	20	-139	4	20	-152	0.5	23.139
122	6	130.29	-59	0	20	-138.5	4	20	-151.5	0.5	23.13
123	6	129.21	-58	0	20	-138	4	20	-151	0.5	23.121
124	6	128.13	-57	0	20	-146	4.5	20	-150.5	0.5	23.116
125	6	127.01	-56	0	20	-145.5	4.5	20	-150	0.5	23.108
126	6	125.96	-55	0	20	-145	4.5	20	-149.5	0.5	23.105
127	6	124.96	-54	0	20	-144.5	4.5	20	-149	0.5	23.099
128	6	124.01	-53	0	20	-144	4.5	20	-148.5	0.5	23.097
129	6	123.06	-52	0	20	-143.5	4.5	20	-148	0.5	23.094
130	6	122.1	-51	0	20	-143	4.5	20	-147.5	0.5	23.092
131	6	121.18	-50	0	20	-142.5	4.5	20	-147	0.5	23.088
132	6	120.31	-49	0	20	-142	4.5	20	-155	1	23.172
133	6	119.44	-48	0	20	-141.5	4.5	20	-154.5	1	23.223
134	6	118.5	-47	0	20	-141	4.5	20	-154	1	23.324
135	6	117.52	-46	0	20	-140.5	4.5	20	-153.5	1	23.414
136	6	116.57	-45	0	20	-140	4.5	20	-153	1	23.541
137	6	115.69	-44	0	20	-139.5	4.5	20	-152.5	1	23.613
138	6	114.78	-43	0	20	-139	4.5	20	-152	1	23.718
139	6	113.94	-42	0	20	-138.5	4.5	20	-151.5	1	23.759
140	6	113.09	-105	1	29.603	-138	4.5	29.603	-151	1	23.831
141	6	112.25	-104	1	31.018	-146	5	31.018	-150.5	1	23.851
142	6	111.38	-103	1	31.803	-145.5	5	31.803	-150	1	23.905
143	6	110.56	-102	1	32.354	-145	5	32.354	-149.5	1	23.915
144	6	109.71	-101	1	32.756	-144.5	5	32.756	-149	1	23.969
145	6	108.88	-100	1	33.138	-144	5	33.138	-148.5	1	23.98
146	6	108.11	-99	1	33.534	-143.5	5	33.534	-148	1	24.043
147	6	107.39	-98	1	33.969	-143	5	33.969	-147.5	1	24.064
148	6	106.71	-97	1	34.417	-142.5	5	34.417	-147	1	24.199
149	6	106.03	-96	1	34.871	-142	5	34.871	-155	1.5	30.348
150	6	105.36	-95	1	35.278	-141.5	5	35.278	-154.5	1.5	30.266
151	6	104.67	-94	1	35.666	-141	5	35.666	-154	1.5	30.168
152	6	103.95	-93	1	36.017	-140.5	5	36.017	-153.5	1.5	30.111
153	6	103.22	-92	1	36.344	-140	5	36.344	-153	1.5	30.052
154	6	102.45	-91	1	36.667	-139.5	5	36.667	-152.5	1.5	30.023
155	6	101.69	-90	1	37.012	-139	5	37.012	-152	1.5	29.945
156	6	100.93	-89	1	37.358	-138.5	5	37.358	-151.5	1.5	29.896
157	6	100.26	-88	1	37.702	-138	5	37.702	-151	1.5	29.756
158	6	99.58	-87	1	38.004	-146	5.5	38.004	-150.5	1.5	29.67
159	6	98.919	-86	1	38.262	-145.5	5.5	38.262	-150	1.5	29.466
160	6	98.226	-85	1	38.519	-145	5.5	38.519	-149.5	1.5	29.367
160	0	20	-84	1	38.787	-144.5	5.5	38.787	-149	1.5	29.152
161	0	20	-83	1	39.057	-144	5.5	39.057	-148.5	1.5	29.102
162	0	20	-82	1	39.394	-143.5	5.5	39.394	-148	1.5	28.945
163	0	20	-81	1	39.717	-143	5.5	39.717	-147.5	1.5	28.96
164	0	20	-80	1	40.053	-142.5	5.5	40.053	-147	1.5	29.016
165	0	20	-79	1	40.374	-142	5.5	40.374	-155	2	30.33
166	0	20	-78	1	40.699	-141.5	5.5	40.699	-154.5	2	30.546
167	0	20	-77	1	40.998	-141	5.5	40.998	-154	2	31.01
168	0	20	-76	1	41.291	-140.5	5.5	41.291	-153.5	2	31.537
169	0	20	-75	1	41.565	-140	5.5	41.565	-153	2	32.187
170	0	20	-74	1	41.842	-139.5	5.5	41.842	-152.5	2	32.682
171	0	20	-73	1	42.087	-139	5.5	42.087	-152	2	33.106
172	0	20	-72	1	42.35	-138.5	5.5	42.35	-151.5	2	33.376
173	0	20	-71	1	42.628	-138	5.5	42.628	-151	2	33.588
174	0	20	-70	1	42.881	-146	6	42.881	-150.5	2	33.666
175	0	20	-69	1	43.129	-145.5	6	43.129	-150	2	33.688
176	0	20	-68	1	43.398	-145	6	43.398	-149.5	2	33.7
177	0	20	-67	1	43.644	-144.5	6	43.644	-149	2	33.74
178	0	20	-66	1	43.944	-144	6	43.944	-148.5	2	33.858
179	0	20	-65	1	44.245	-143.5	6	44.245	-148	2	33.911
180	0	20	-64	1	44.576	-143	6	44.576	-147.5	2	34.151
181	0	20	-63	1	44.882	-142.5	6	44.882	-147	2	34.581
182	0	20	-62	1	45.202	-142	6	45.202	-155	2.5	49.306
183	0	20	-61	1	45.479	-141.5	6	45.479	-154.5	2.5	48.043
184	0	20	-60	1	45.8	-141	6	45.8	-154	2.5	47.807
185	0	20	-59	1	46.105	-140.5	6	46.105	-153.5	2.5	49.338
186	0	20	-58	1	46.454	-140	6	46.454	-153	2.5	49.974
187	0	20	-57	1	46.803	-139.5	6	46.803	-152.5	2.5	50.491
188	0	20	-56	1	47.188	-139	6	47.188	-152	2.5	50.504
189	0	20	-55	1	47.558	-138.5	6	47.558	-151.5	2.5	50.404
190	0	20	-54	1	47.956	-138	6	47.956	-151	2.5	49.655
191	0	20	-53	1	48.411	30	0	48.411	-150.5	2.5	48.994
192	0	20	-52	1	48.911	31	0	48.911	-150	2.5	47.706
193	0	20	-51	1	49.435	32	0	49.435	-149.5	2.5	47.194
194	0	20	-50	1	49.983	33	0	49.983	-149	2.5	46.172
195	0	20	-49	1	50.554	34	0	50.554	-148.5	2.5	46.082
196	0	20	-48	1	51.15	35	0	51.15	-148	2.5	45.464
197	0	20	-47	1	51.657	36	0	51.657	-147.5	2.5	46.137
198	0	20	-46	1	52.192	37	0	52.192	-147	2.5	46.19
199	0	20	-45	1	52.683	38	0	52.683	-155	3	49.287
200	0	20	-44	1	53.18	39	0	53.18	-154.5	3	52.35
160	1	24.088	-43	1	53.697	40	0	53.697	-154	3	55.935
161	1	24.019	-42	1	54.34	41	0	54.34	-153.5	3	62.184
162	1	23.942	-105	2	58.032	42	0	58.032	-153	3	63.279
163	1	23.864	-104	2	63.345	43	0	63.345	-152.5	3	64.922
164	1	23.78	-103	2	65.252	44	0	65.252	-152	3	64.624
165	1	23.7	-102	2	65.322	45	0	65.322	-151.5	3	64.699
166	1	23.627	-101	2	64.746	46	0	64.746	-151	3	63.323
167	1	23.561	-100	2	64.466	47	0	64.466	-150.5	3	62.963
168	1	23.502	-99	2	64.82	48	0	64.82	-150	3	61.375
169	1	23.448	-98	2	65.759	49	0	65.759	-149.5	3	61.049
170	1	23.4	-97	2	66.964	50	0	66.964	-149	3	59.302
171	1	23.366	-96	2	68.272	51	0	68.272	-148.5	3	59.028
172	1	23.335	-95	2	69.263	52	0	69.263	-148	3	57.674
173	1	23.303	-94	2	70.009	53	0	70.009	-147.5	3	58.639
174	1	23.261	-93	2	70.512	54	0	70.512	-147	3	58.535
175	1	23.219	-92	2	70.86	55	0	70.86	-155	3.5	72.647
176	1	23.18	-91	2	71.168	56	0	71.168	-154.5	3.5	75.045
177	1	23.149	-90	2	71.581	57	0	71.581	-154	3.5	77.913
178	1	23.125	-89	2	72.038	58	0	72.038	-153.5	3.5	82.755
179	1	23.099	-88	2	72.376	59	0	72.376	-153	3.5	82.163
180	1	23.069	-87	2	72.415	60	0	72.415	-152.5	3.5	81.99
181	1	23.017	-86	2	72.449	61	0	72.449	-152	3.5	80.119
182	1	22.941	-85	2	72.413	62	0	72.413	-151.5	3.5	77.837
183	1	22.844	-84	2	72.538	63	0	72.538	-151	3.5	75.025
184	1	22.737	-83	2	72.918	64	0	72.918	-150.5	3.5	73.435
185	1	22.614	-82	2	73.512	65	0	73.512	-150	3.5	72.231
186	1	22.484	-81	2	74.157	66	0	74.157	-149.5	3.5	70.602
187	1	22.338	-80	2	74.861	67	0	74.861	-149	3.5	69.207
188	1	22.173	-79	2	75.475	68	0	75.475	-148.5	3.5	68.302
189	1	21.985	-78	2	75.796	69	0	75.796	-148	3.5	67.684
190	1	21.766	-77	2	75.868	70	0	75.868	-147.5	3.5	69.678
191	1	21.524	-76	2	75.793	71	0	75.793	-147	3.5	73.886
192	1	21.287	-75	2	75.616	72	0	75.616	-155	4	72.627
193	1	21.065	-74	2	75.511	73	0	75.511	-154.5	4	86.914
194	1	20.846	-73	2	75.489	74	0	75.489	-154	4	93.646
195	1	20.644	-72	2	75.561	75	0	75.561	-153.5	4	97.169
196	1	20.463	-71	2	75.744	76	0	75.744	-153	4	95.456
197	1	20.32	-70	2	76.041	77	0	76.041	-152.5	4	94.34
198	1	20.203	-69	2	76.283	78	0	76.283	-152	4	90.455
199	1	20.111	-68	2	76.628	79	0	76.628	-151.5	4	86.483
200	1	20.043	-67	2	76.933	80	0	76.933	-151	4	82.768
160	2	34.872	-66	2	77.433	30	1	77.433	-150.5	4	80.792
161	2	34.591	-65	2	78.118	31	1	78.118	-150	4	79.476
162	2	34.214	-64	2	78.848	32	1	78.848	-149.5	4	78.41
163	2	33.773	-63	2	79.691	33	1	79.691	-149	4	77.659
164	2	33.196	-62	2	80.487	34	1	80.487	-148.5	4	77.312
165	2	32.549	-61	2	81.072	35	1	81.072	-148	4	77.352
166	2	31.872	-60	2	81.586	36	1	81.586	-147.5	4	78.89
167	2	31.246	-59	2	82.153	37	1	82.153	-147	4	81.2
168	2	30.652	-58	2	83.088	38	1	83.088	-155	4.5	96.613
169	2	30.136	-57	2	83.792	39	1	83.792	-154.5	4.5	98.684
170	2	29.703	-56	2	84.589	40	1	84.589	-154	4.5	103.4
171	2	29.358	-55	2	85.087	41	1	85.087	-153.5	4.5	105.27
172	2	29.143	-54	2	85.987	42	1	85.987	-153	4.5	102.74
173	2	29.03	-53	2	87.309	43	1	87.309	-152.5	4.5	99.498
174	2	28.959	-52	2	88.612	44	1	88.612	-152	4.5	95.453
175	2	28.907	-51	2	89.798	45	1	89.798	-151.5	4.5	91.633
176	2	28.862	-50	2	91.335	46	1	91.335	-151	4.5	87.884
177	2	28.899	-49	2	93.002	47	1	93.002	-150.5	4.5	86.139
178	2	28.969	-48	2	94.063	48	1	94.063	-150	4.5	85.567
179	2	29.052	-47	2	94.053	49	1	94.053	-149.5	4.5	86.321
180	2	29.098	-46	2	93.521	50	1	93.521	-149	4.5	88.638
181	2	29.114	-45	2	92.526	51	1	92.526	-148.5	4.5	92.373
182	2	29.143	-44	2	89.891	52	1	89.891	-148	4.5	96.653
183	2	29.239	-43	2	87.273	53	1	87.273	-147.5	4.5	101.26
184	2	29.397	-42	2	83.435	54	1	83.435	-147	4.5	107.18
185	2	29.559	-105	3	113.48	55	1	113.48	-155	5	96.591
186	2	29.687	-104	3	119.81	56	1	119.81	-154.5	5	103.98
187	2	29.746	-103	3	119.36	57	1	119.36	-154	5	106.61
188	2	29.673	-102	3	115.17	58	1	115.17	-153.5	5	109.09
189	2	29.484	-101	3	110.88	59	1	110.88	-153	5	106.91
190	2	29.166	-100	3	108.76	60	1	108.76	-152.5	5	103.02
191	2	28.748	-99	3	109.66	61	1	109.66	-152	5	97.995
192	2	28.285	-98	3	112.1	62	1	112.1	-151.5	5	94.141
193	2	27.641	-97	3	114.82	63	1	114.82	-151	5	90.308
194	2	26.709	-96	3	117.29	64	1	117.29	-150.5	5	89.11
195	2	25.47	-95	3	118.17	65	1	118.17	-150	5	89.837
196	2	24.066	-94	3	118.65	66	1	118.65	-149.5	5	92.827
197	2	22.77	-93	3	119.35	67	1	119.35	-149	5	98.177
198	2	21.64	-92	3	119.72	68	1	119.72	-148.5	5	104.69
199	2	20.768	-91	3	120.13	69	1	120.13	-148	5	109.6
200	2	20.236	-90	3	121.11	70	1	121.11	-147.5	5	111.86
160	3	57.813	-89	3	122.37	71	1	122.37	-147	5	112.85
161	3	57.777	-88	3	122.66	72	1	122.66	-155	5.5	103.94
162	3	57.607	-87	3	122.25	73	1	122.25	-154.5	5.5	105.12
163	3	57.034	-86	3	121.56	74	1	121.56	-154	5.5	104.56
164	3	55.88	-85	3	121.05	75	1	121.05	-153.5	5.5	112.2
165	3	54.081	-84	3	121.41	76	1	121.41	-153	5.5	109.95
166	3	51.84	-83	3	122.8	77	1	122.8	-152.5	5.5	106.53
167	3	49.487	-82	3	124.14	78	1	124.14	-152	5.5	101.33
168	3	47.117	-81	3	125.58	79	1	125.58	-151.5	5.5	97.07
169	3	45.065	-80	3	127.01	80	1	127.01	-151	5.5	93.02
170	3	43.283	-79	3	127.9	30	2	127.9	-150.5	5.5	92.505
171	3	41.652	-78	3	127.83	31	2	127.83	-150	5.5	95.471
172	3	40.46	-77	3	127.6	32	2	127.6	-149.5	5.5	103.64
173	3	39.762	-76	3	127.36	33	2	127.36	-149	5.5	114.12
174	3	39.685	-75	3	126.94	34	2	126.94	-148.5	5.5	122.1
175	3	39.736	-74	3	126.8	35	2	126.8	-148	5.5	124.97
176	3	39.759	-73	3	127.02	36	2	127.02	-147.5	5.5	126.31
177	3	39.985	-72	3	127.38	37	2	127.38	-147	5.5	127.5
178	3	40.342	-71	3	127.97	38	2	127.97	-155	6	103.92
179	3	40.661	-70	3	128.9	39	2	128.9	-154.5	6	104.39
180	3	40.878	-69	3	129.88	40	2	129.88	-154	6	102.74
181	3	40.848	-68	3	130.47	41	2	130.47	-153.5	6	113.4
182	3	40.831	-67	3	131.06	42	2	131.06	-153	6	112.54
183	3	41.111	-66	3	131.45	43	2	131.45	-152.5	6	110.35
184	3	41.606	-65	3	133.28	44	2	133.28	-152	6	106.18
185	3	42.006	-64	3	134.77	45	2	134.77	-151.5	6	102.69
186	3	42.295	-63	3	137.12	46	2	137.12	-151	6	100.76
187	3	42.512	-62	3	138.89	47	2	138.89	-150.5	6	103.95
188	3	42.707	-61	3	139.91	48	2	139.91	-150	6	110.26
189	3	42.881	-60	3	140.06	49	2	140.06	-149.5	6	118.69
190	3	43.229	-59	3	141.29	50	2	141.29	-149	6	124.4
191	3	43.464	-58	3	144.06	51	2	144.06	-148.5	6	126.24
192	3	43.516	-57	3	146.52	52	2	146.52	-148	6	126.95
193	3	43.327	-56	3	148.71	53	2	148.71	-147.5	6	127.46
194	3	42.719	-55	3	150.28	54	2	150.28	-147	6	127.93
195	3	41.151	-54	3	152.64	55	2	152.64	-15	0	20
196	3	38.306	-53	3	156.95	56	2	156.95	-14	0	20
197	3	34.389	-52	3	158.56	57	2	158.56	-13	0	20
198	3	29.589	-51	3	160.15	58	2	160.15	-12	0	20
199	3	24.839	-50	3	162.83	59	2	162.83	-11	0	20
200	3	21.306	-49	3	165.9	60	2	165.9	-10	0	20
160	4	78.215	-48	3	165.62	61	2	165.62	-9	0	20
161	4	78.949	-47	3	165.37	62	2	165.37	-8	0	20
162	4	79.668	-46	3	162.07	63	2	162.07	-7	0	20
163	4	80.045	-45	3	156.74	64	2	156.74	-6	0	20
164	4	80.083	-44	3	148.03	65	2	148.03	-5	0	20
165	4	79.42	-43	3	141.05	66	2	141.05	-4	0	20
166	4	77.476	-42	3	136.68	67	2	136.68	-3	0	20
167	4	75.237	-105	4	159.99	68	2	159.99	-2	0	20
168	4	71.557	-104	4	159.27	69	2	159.27	-1	0	20
169	4	67.808	-103	4	154.93	70	2	154.93	0	0	20
170	4	65.202	-102	4	155.01	71	2	155.01	1	0	20
171	4	62.497	-101	4	154.76	72	2	154.76	2	0	20
172	4	59.727	-100	4	157.25	73	2	157.25	3	0	20
173	4	56.911	-99	4	161.02	74	2	161.02	4	0	20
174	4	55.881	-98	4	165.35	75	2	165.35	5	0	20
175	4	55.135	-97	4	166.83	76	2	166.83	6	0	20
176	4	54.517	-96	4	166.64	77	2	166.64	7	0	20
177	4	54.333	-95	4	166.17	78	2	166.17	8	0	20
178	4	54.409	-94	4	167.25	79	2	167.25	9	0	20
179	4	54.527	-93	4	168.1	80	2	168.1	10	0	20
180	4	54.553	-92	4	168.9	30	3	168.9	11	0	20
181	4	54.483	-91	4	169.55	31	3	169.55	12	0	20
182	4	53.999	-90	4	170.61	32	3	170.61	13	0	20
183	4	53.754	-89	4	171.27	33	3	171.27	14	0	20
184	4	53.644	-88	4	172.07	34	3	172.07	15	0	20
185	4	53.844	-87	4	173.07	35	3	173.07	-15	1	109.85
186	4	54.181	-86	4	174.24	36	3	174.24	-14	1	120.92
187	4	54.583	-85	4	176.58	37	3	176.58	-13	1	126.93
188	4	54.982	-84	4	179.53	38	3	179.53	-12	1	131.79
189	4	55.391	-83	4	180.74	39	3	180.74	-11	1	135.72
190	4	55.897	-82	4	181.16	40	3	181.16	-10	1	139.94
191	4	56.948	-81	4	180.82	41	3	180.82	-9	1	143.57
192	4	58	-80	4	179.99	42	3	179.99	-8	1	148.26
193	4	58.612	-79	4	179.68	43	3	179.68	-7	1	152.62
194	4	59.169	-78	4	178.81	44	3	178.81	-6	1	158.13
195	4	59.053	-77	4	178.41	45	3	178.41	-5	1	163.58
196	4	57.723	-76	4	180.19	46	3	180.19	-4	1	177.15
197	4	55.14	-75	4	181.63	47	3	181.63	-3	1	241.65
198	4	47.335	-74	4	182.36	48	3	182.36	-2	1	383.96
199	4	36.827	-73	4	182.87	49	3	182.87	-1	1	652.93
200	4	25.492	-72	4	183.76	50	3	183.76	0	1	758.24
160	5	90.632	-71	4	186.29	51	3	186.29	1	1	741.94
161	5	90.376	-70	4	188.78	52	3	188.78	2	1	639.13
162	5	89.997	-69	4	190.74	53	3	190.74	3	1	285.53
163	5	89.532	-68	4	192.86	54	3	192.86	4	1	185.67
164	5	89.266	-67	4	195.12	55	3	195.12	5	1	161.81
165	5	88.673	-66	4	196.29	56	3	196.29	6	1	153.18
166	5	87.768	-65	4	197.47	57	3	197.47	7	1	147.44
167	5	86.997	-64	4	199.31	58	3	199.31	8	1	142.2
168	5	85.582	-63	4	202.09	59	3	202.09	9	1	137.9
169	5	84.444	-62	4	204.52	60	3	204.52	10	1	133.87
170	5	83.298	-61	4	207.22	61	3	207.22	11	1	130.35
171	5	81.708	-60	4	211.41	62	3	211.41	12	1	126.45
172	5	79.871	-59	4	215.75	63	3	215.75	13	1	122.92
173	5	78.014	-58	4	221.35	64	3	221.35	14	1	118.82
174	5	76.669	-57	4	227.39	65	3	227.39	15	1	113.9
175	5	75.346	-56	4	231.16	66	3	231.16	-15	2	230.87
176	5	74.2	-55	4	233.25	67	3	233.25	-14	2	278.45
177	5	73.082	-54	4	236.53	68	3	236.53	-13	2	277.94
178	5	72.085	-53	4	239.94	69	3	239.94	-12	2	270.11
179	5	71.286	-52	4	241.78	70	3	241.78	-11	2	255.95
180	5	70.785	-51	4	242.31	71	3	242.31	-10	2	245.1
181	5	70.021	-50	4	241.18	72	3	241.18	-9	2	234.2
182	5	69.044	-49	4	238.29	73	3	238.29	-8	2	231.91
183	5	67.797	-48	4	234.19	74	3	234.19	-7	2	226.11
184	5	66.998	-47	4	227.88	75	3	227.88	-6	2	227.65
185	5	66.361	-46	4	219.05	76	3	219.05	-5	2	220.78
186	5	66.024	-45	4	210.86	77	3	210.86	-4	2	236.54
187	5	65.695	-44	4	206.29	78	3	206.29	-3	2	287.96
188	5	65.679	-43	4	209.41	79	3	209.41	-2	2	454.92
189	5	66.075	-42	4	230.72	80	3	230.72	-1	2	745.52
190	5	66.599	-105	5	190.57	30	4	190.57	0	2	904.62
191	5	66.86	-104	5	190.73	31	4	190.73	1	2	891.25
192	5	66.954	-103	5	191.3	32	4	191.3	2	2	731.64
193	5	66.799	-102	5	192.88	33	4	192.88	3	2	353.8
194	5	67.225	-101	5	194.48	34	4	194.48	4	2	240.81
195	5	67.088	-100	5	196.42	35	4	196.42	5	2	222.35
196	5	66.847	-99	5	198.1	36	4	198.1	6	2	216.28
197	5	66.349	-98	5	199.35	37	4	199.35	7	2	217.76
198	5	63.348	-97	5	200.18	38	4	200.18	8	2	215.16
199	5	54.922	-96	5	201.12	39	4	201.12	9	2	217.33
200	5	37.139	-95	5	202.23	40	4	202.23	10	2	219.52
160	6	98.226	-94	5	203.79	41	4	203.79	11	2	227.43
161	6	97.538	-93	5	205.29	42	4	205.29	12	2	231.83
162	6	96.84	-92	5	206.61	43	4	206.61	13	2	239.04
163	6	96.106	-91	5	208.14	44	4	208.14	14	2	241.64
164	6	95.341	-90	5	209.53	45	4	209.53	15	2	243.33
165	6	94.492	-89	5	211.01	46	4	211.01	-15	3	428.63
166	6	93.683	-88	5	212.38	47	4	212.38	-14	3	444.98
167	6	92.972	-87	5	213.9	48	4	213.9	-13	3	412.59
168	6	92.175	-86	5	215.31	49	4	215.31	-12	3	404.94
169	6	91.358	-85	5	216.75	50	4	216.75	-11	3	393.35
170	6	90.578	-84	5	218.2	51	4	218.2	-10	3	387.84
171	6	89.763	-83	5	219.45	52	4	219.45	-9	3	377.46
172	6	88.947	-82	5	220.34	53	4	220.34	-8	3	377.56
173	6	88.16	-81	5	221.26	54	4	221.26	-7	3	367.63
174	6	87.364	-80	5	222.2	55	4	222.2	-6	3	370.95
175	6	86.512	-79	5	223.53	56	4	223.53	-5	3	362.31
176	6	85.68	-78	5	225.24	57	4	225.24	-4	3	385.46
177	6	84.863	-77	5	227.29	58	4	227.29	-3	3	440.49
178	6	84.099	-76	5	229.4	59	4	229.4	-2	3	629.86
179	6	83.342	-75	5	231.26	60	4	231.26	-1	3	879.43
180	6	82.628	-74	5	232.93	61	4	232.93	0	3	1031.6
181	6	81.943	-73	5	234.98	62	4	234.98	1	3	1018.2
182	6	81.252	-72	5	237.27	63	4	237.27	2	3	866.36
183	6	80.418	-71	5	239.96	64	4	239.96	3	3	547.79
184	6	79.524	-70	5	242.67	65	4	242.67	4	3	395.23
185	6	78.628	-69	5	245.43	66	4	245.43	5	3	364.74
186	6	77.778	-68	5	248.4	67	4	248.4	6	3	362.61
187	6	77.048	-67	5	251.23	68	4	251.23	7	3	368.47
188	6	76.415	-66	5	253.73	69	4	253.73	8	3	364.37
189	6	75.84	-65	5	256.37	70	4	256.37	9	3	368.46
190	6	75.297	-64	5	259.59	71	4	259.59	10	3	371.01
191	6	74.711	-63	5	263.37	72	4	263.37	11	3	380.57
192	6	74.083	-62	5	267.44	73	4	267.44	12	3	382.06
193	6	73.477	-61	5	271.95	74	4	271.95	13	3	399.35
194	6	72.984	-60	5	276.7	75	4	276.7	14	3	404.58
195	6	72.495	-59	5	281.23	76	4	281.23	15	3	433.37
196	6	71.928	-58	5	285.7	77	4	285.7	-15	4	604.88
197	6	71.354	-57	5	289.92	78	4	289.92	-14	4	604.07
198	6	70.602	-56	5	293.11	79	4	293.11	-13	4	590.02
199	6	69.315	-55	5	295.64	80	4	295.64	-12	4	589.17
200	6	62.7	-54	5	297.89	30	5	297.89	-11	4	583.55
-160	0	20	-53	5	299.58	31	5	299.58	-10	4	585.1
-159	0	20	-52	5	300.31	32	5	300.31	-9	4	587.72
-158	0	20	-51	5	300.19	33	5	300.19	-8	4	590.6
-157	0	20	-50	5	299.42	34	5	299.42	-7	4	596.17
-156	0	20	-49	5	297.8	35	5	297.8	-6	4	595.83
-155	0	20	-48	5	295.83	36	5	295.83	-5	4	598.6
-154	0	20	-47	5	293.83	37	5	293.83	-4	4	606.53
-153	0	20	-46	5	292.88	38	5	292.88	-3	4	670.65
-152	0	20	-45	5	294.52	39	5	294.52	-2	4	820.93
-151	0	20	-44	5	301.83	40	5	301.83	-1	4	1008.4
-150	0	20	-43	5	321.7	41	5	321.7	0	4	1120.3
-149	0	20	-42	5	360.48	42	5	360.48	1	4	1106.4
-148	0	20	-105	6	204.65	43	5	204.65	2	4	1001.7
-147	0	20	-104	6	205.18	44	5	205.18	3	4	755.93
-146	0	20	-103	6	207.05	45	5	207.05	4	4	639.9
-145	0	20	-102	6	208.63	46	5	208.63	5	4	603.31
-144	0	20	-101	6	210.29	47	5	210.29	6	4	595.89
-143	0	20	-100	6	211.93	48	5	211.93	7	4	592.09
-142	0	20	-99	6	213.6	49	5	213.6	8	4	587.82
-141	0	20	-98	6	215.28	50	5	215.28	9	4	580.88
-140	0	20	-97	6	217	51	5	217	10	4	583.19
-139	0	20	-96	6	218.76	52	5	218.76	11	4	582.72
-138	0	20	-95	6	220.58	53	5	220.58	12	4	581.21
-137	0	20	-94	6	222.44	54	5	222.44	13	4	590.16
-136	0	20	-93	6	224.33	55	5	224.33	14	4	592.42
-135	0	20	-92	6	226.23	56	5	226.23	15	4	610.02
-134	0	20	-91	6	228.2	57	5	228.2	-15	5	778.09
-133	0	20	-90	6	230.17	58	5	230.17	-14	5	779.3
-132	0	20	-89	6	232.19	59	5	232.19	-13	5	784.96
-131	0	20	-88	6	234.26	60	5	234.26	-12	5	801.81
-130	0	20	-87	6	236.4	61	5	236.4	-11	5	809.06
-129	0	20	-86	6	238.54	62	5	238.54	-10	5	829.08
-128	0	20	-85	6	240.73	63	5	240.73	-9	5	842.5
-127	0	20	-84	6	242.97	64	5	242.97	-8	5	863.27
-126	0	20	-83	6	245.2	65	5	245.2	-7	5	878.8
-125	0	20	-82	6	247.48	66	5	247.48	-6	5	895.48
-124	0	20	-81	6	249.84	67	5	249.84	-5	5	915.97
-123	0	20	-80	6	252.26	68	5	252.26	-4	5	948.22
-122	0	20	-79	6	254.75	69	5	254.75	-3	5	1005.7
-121	0	20	-78	6	257.3	70	5	257.3	-2	5	1081.5
-120	0	20	-77	6	259.9	71	5	259.9	-1	5	1151.2
-119	0	20	-76	6	262.45	72	5	262.45	0	5	1182.7
-118	0	20	-75	6	265.07	73	5	265.07	1	5	1173.4
-117	0	20	-74	6	267.73	74	5	267.73	2	5	1150
-116	0	20	-73	6	270.51	75	5	270.51	3	5	1047.2
-115	0	20	-72	6	273.33	76	5	273.33	4	5	961.54
-160	1	23.586	-71	6	276.22	77	5	276.22	5	5	924.03
-159	1	23.649	-70	6	279.16	78	5	279.16	6	5	902.02
-158	1	23.709	-69	6	282.2	79	5	282.2	7	5	884.31
-157	1	23.767	-68	6	285.3	80	5	285.3	8	5	864.44
-156	1	23.831	-67	6	288.39	30	6	288.39	9	5	849.6
-155	1	23.899	-66	6	291.6	31	6	291.6	10	5	832
-154	1	23.974	-65	6	294.91	32	6	294.91	11	5	824.07
-153	1	24.054	-64	6	298.36	33	6	298.36	12	5	809.53
-152	1	24.138	-63	6	301.91	34	6	301.91	13	5	805.74
-151	1	24.222	-62	6	305.46	35	6	305.46	14	5	794.79
-150	1	24.306	-61	6	308.95	36	6	308.95	15	5	788.5
-149	1	24.393	-60	6	312.37	37	6	312.37	-15	6	890.29
-148	1	24.48	-59	6	315.72	38	6	315.72	-14	6	896.13
-147	1	24.57	-58	6	319.03	39	6	319.03	-13	6	922.51
-146	1	24.655	-57	6	322.22	40	6	322.22	-12	6	945.81
-145	1	24.734	-56	6	325.39	41	6	325.39	-11	6	969.24
-144	1	24.811	-55	6	328.69	42	6	328.69	-10	6	994.71
-143	1	24.882	-54	6	332.16	43	6	332.16	-9	6	1020.1
-142	1	24.947	-53	6	335.85	44	6	335.85	-8	6	1044.9
-141	1	25.009	-52	6	339.8	45	6	339.8	-7	6	1070.1
-140	1	25.069	-51	6	344.09	46	6	344.09	-6	6	1094.1
-139	1	25.13	-50	6	348.82	47	6	348.82	-5	6	1116.9
-138	1	25.197	-49	6	354.03	48	6	354.03	-4	6	1137.6
-137	1	25.271	-48	6	360.06	49	6	360.06	-3	6	1154.4
-136	1	25.349	-47	6	366.82	50	6	366.82	-2	6	1166
-135	1	25.428	-46	6	374.5	51	6	374.5	-1	6	1164.1
-134	1	25.516	-45	6	383.23	52	6	383.23	0	6	1154.1
-133	1	25.602	-44	6	393.37	53	6	393.37	1	6	1146.8
-132	1	25.693	-43	6	406.1	54	6	406.1	2	6	1160.8
-131	1	25.778	-42	6	422.21	55	6	422.21	3	6	1155.8
-130	1	25.87	-122	0	20	56	6	20	4	6	1140.8
-129	1	25.957	-121.5	0	20	57	6	20	5	6	1119.7
-128	1	26.05	-121	0	20	58	6	20	6	6	1095.2
-127	1	26.142	-120.5	0	20	59	6	20	7	6	1069.1
-126	1	26.233	-120	0	20	60	6	20	8	6	1043.5
-125	1	26.325	-119.5	0	20	61	6	20	9	6	1017.3
-124	1	26.415	-119	0	20	62	6	20	10	6	993.56
-123	1	26.504	-118.5	0	20	63	6	20	11	6	970.58
-122	1	26.584	-118	0	20	64	6	20	12	6	948.2
-121	1	26.669	-117.5	0	20	65	6	20	13	6	927.04
-120	1	26.748	-117	0	20	66	6	20	14	6	907.57
-119	1	26.831	-116.5	0	20	67	6	20	15	6	885.78
-118	1	26.915	-116	0	20	68	6	20	23	0	20
-117	1	27.005	-115.5	0	20	69	6	20	24	0	20
-116	1	27.093	-115	0	20	70	6	20	25	0	20
-115	1	27.182	-114.5	0	20	71	6	20	26	0	20
-160	2	32.683	-114	0	20	72	6	20	27	0	20
-159	2	32.701	-113.5	0	20	73	6	20	28	0	20
-158	2	32.807	-113	0	20	74	6	20	29	0	20
-157	2	32.937	-112.5	0	20	75	6	20	30	0	20
-156	2	33.196	-112	0	20	76	6	20	31	0	20
-155	2	33.531	-111.5	0	20	77	6	20	32	0	20
-154	2	33.994	-111	0	20	78	6	20	33	0	20
-153	2	34.48	-110.5	0	20	79	6	20	34	0	20
-152	2	34.957	-110	0	20	80	6	20	35	0	20
[truncated: 2,019 more rows]
