# Supplementary material for: Study on modular smoke extraction with solid screen in urban road tunnel fires
Source: PLoS One. 2026 Feb 17;21(2):e0342557. doi: 10.1371/journal.pone.0342557 (PMC12912539; doi:10.1371/journal.pone.0342557)
Supplement: S1 Data — (ZIP) [file pone.0342557.s001.zip › Fig10_CO_Concentration_Time..csv]

Time	Case W1	Case W2	Case W3	Case W4	Case W5
0	0	0	0	0	0
0.36299	0.00E+00	0.00E+00	0.00E+00	0.00E+00	0
0.60923	0.00E+00	0.00E+00	0.00E+00	0.00E+00	0
0.96022	0.00E+00	0.00E+00	0.00E+00	0.00E+00	0
1.27711	0.00E+00	0.00E+00	0.00E+00	0.00E+00	0
1.50606	0.00E+00	0.00E+00	0.00E+00	0.00E+00	0
1.85859	0.00E+00	0.00E+00	0.00E+00	0.00E+00	0
2.1406	0.00E+00	0.00E+00	0.00E+00	0.00E+00	0
2.41557	0.00E+00	0.00E+00	0.00E+00	0.00E+00	6.00E-283
2.73283	0.00E+00	0.00E+00	0.00E+00	1.43E-274	9.20E-266
3.02932	0.00E+00	0.00E+00	7.83E-260	5.20E-250	1.82E-237
3.31198	0.00E+00	8.81E-215	8.03E-212	5.71E-205	3.86E-184
3.65116	9.64E-144	1.47E-150	1.99E-160	3.06E-137	1.95E-124
3.93382	4.33E-124	2.54E-124	4.58E-120	5.08E-110	7.26E-105
4.21647	4.07E-108	8.47E-106	1.24E-98	1.28E-93	2.13E-91
4.55566	1.17E-93	3.14E-90	2.38E-87	4.51E-85	4.29E-85
4.83831	3.97E-85	1.04E-81	8.95E-80	4.39E-79	7.37E-82
5.12097	8.18E-79	1.06E-75	1.33E-75	4.66E-76	5.08E-81
5.40362	1.84E-74	8.56E-72	7.83E-74	2.31E-75	4.49E-81
5.74281	8.75E-72	4.02E-70	1.08E-73	1.94E-75	3.25E-81
6.02546	4.23E-71	6.42E-70	7.65E-74	1.38E-75	2.66E-81
6.32986	3.89E-71	4.85E-70	5.23E-74	1.02E-75	2.71E-81
6.60056	3.07E-71	3.37E-70	3.98E-74	8.75E-76	1.48E-80
6.93487	2.39E-71	2.51E-70	4.39E-74	2.08E-75	5.23E-79
7.22966	2.02E-71	2.19E-70	9.39E-73	1.09E-73	4.83E-78
7.5299	6.13E-71	6.62E-70	2.16E-70	6.48E-72	7.99E-78
7.83015	7.41E-69	5.09E-68	3.93E-68	6.32E-71	7.55E-78
8.11523	3.54E-66	1.81E-65	1.89E-66	1.22E-70	6.91E-78
8.40824	2.30E-63	3.96E-63	1.44E-65	1.19E-70	7.01E-78
8.71788	9.32E-61	1.96E-61	2.22E-65	1.05E-70	2.50E-77
9.02182	7.77E-59	2.62E-60	2.07E-65	9.41E-71	8.97E-76
9.31054	7.75E-58	1.12E-59	1.88E-65	3.45E-70	3.47E-74
9.60378	1.24E-57	1.43E-59	1.80E-65	1.21E-68	1.58E-73
9.90245	1.05E-57	1.22E-59	3.65E-65	4.96E-67	1.74E-73
10.20908	8.14E-58	1.05E-59	3.02E-64	4.04E-66	1.48E-73
10.52333	6.65E-58	1.26E-59	4.97E-63	5.44E-66	1.23E-73
10.81453	1.60E-57	4.79E-59	7.28E-62	4.63E-66	1.24E-73
11.11884	1.61E-55	4.99E-58	6.76E-61	4.03E-66	6.77E-73
11.42633	1.29E-52	1.68E-56	7.92E-60	8.77E-66	2.19E-71
11.72747	1.89E-48	6.93E-55	2.12E-58	9.61E-64	1.27E-66
12.00032	2.68E-47	5.90E-53	1.49E-57	3.41E-59	6.15E-65
12.3076	2.93E-47	6.89E-52	8.13E-57	5.18E-57	7.42E-65
12.6254	2.17E-47	1.22E-51	1.67E-55	7.45E-57	6.16E-65
12.92029	1.50E-47	1.15E-51	9.17E-55	5.70E-57	5.16E-65
13.206	1.16E-47	1.10E-51	1.08E-54	4.54E-57	2.32E-64
13.50847	1.65E-47	5.58E-51	1.29E-54	7.21E-56	3.02E-60
13.80438	5.93E-46	4.17E-49	9.34E-54	1.50E-52	4.23E-56
14.107	1.57E-43	6.28E-47	7.79E-53	1.69E-49	1.05E-53
14.40963	2.00E-41	5.09E-45	1.92E-52	8.30E-48	4.26E-53
14.71225	3.90E-40	1.00E-43	2.01E-52	1.95E-47	3.88E-53
15.01488	1.47E-39	4.38E-43	2.25E-52	1.70E-47	3.11E-53
15.30237	1.82E-39	5.67E-43	1.54E-51	1.39E-47	2.60E-53
15.62528	1.72E-39	5.56E-43	5.40E-50	1.20E-47	8.18E-53
15.90476	1.78E-39	9.78E-43	1.96E-48	2.71E-47	1.69E-50
16.22607	4.16E-39	8.68E-42	4.23E-47	1.16E-45	4.51E-48
16.51525	2.51E-38	2.58E-40	5.75E-46	7.91E-44	1.84E-46
16.80443	2.20E-37	1.02E-38	5.76E-45	3.25E-42	6.02E-46
17.12574	2.07E-36	1.35E-37	2.26E-44	2.19E-41	5.59E-46
17.41813	9.76E-36	5.04E-37	3.49E-44	2.80E-41	4.53E-46
17.7067	2.25E-35	6.75E-37	3.73E-44	2.48E-41	3.91E-46
18.01403	3.09E-35	6.21E-37	5.69E-44	2.17E-41	1.02E-45
18.31453	3.21E-35	5.69E-37	1.73E-43	2.79E-41	1.80E-44
18.61503	3.41E-35	8.18E-37	9.23E-43	2.07E-40	3.04E-43
18.90645	5.12E-35	3.71E-36	8.62E-42	3.11E-39	9.71E-43
19.22236	1.42E-34	4.27E-35	2.13E-40	3.32E-38	9.53E-43
19.51677	7.01E-34	6.34E-34	2.79E-38	1.06E-37	7.99E-43
19.82296	4.24E-33	6.03E-33	1.16E-36	1.16E-37	6.85E-43
20.11443	2.11E-32	1.30E-32	8.82E-36	1.04E-37	7.52E-43
20.41237	7.19E-32	1.30E-32	1.81E-35	9.24E-38	3.35E-42
20.71517	1.42E-31	1.19E-32	1.76E-35	9.67E-38	4.05E-41
21.02866	1.64E-31	1.16E-32	1.53E-35	2.31E-37	1.16E-40
21.30689	1.57E-31	2.48E-32	1.30E-35	1.16E-36	1.15E-40
21.60194	1.46E-31	3.83E-30	1.16E-35	6.01E-36	1.00E-40
21.92981	1.39E-31	6.97E-28	1.42E-35	1.31E-35	8.62E-41
22.20653	1.62E-31	1.29E-26	3.36E-32	1.26E-35	7.95E-41
22.52173	1.14E-30	8.07E-26	1.45E-29	1.07E-35	1.13E-40
22.80542	1.38E-28	2.59E-25	5.48E-28	9.27E-36	2.46E-36
23.12679	4.51E-27	4.36E-25	3.41E-27	1.00E-35	5.44E-34
23.4052	4.29E-26	7.53E-25	6.25E-27	2.85E-34	3.64E-33
23.73452	1.92E-25	1.67E-24	7.02E-27	1.05E-31	4.54E-33
24.00622	6.12E-25	3.10E-24	2.81E-26	8.56E-31	4.66E-33
24.33829	3.22E-24	3.29E-23	3.82E-25	1.09E-30	4.61E-33
24.62885	4.05E-22	1.72E-21	1.57E-24	1.01E-30	5.09E-33
24.91942	2.90E-20	5.30E-19	1.02E-22	8.94E-31	2.45E-28
25.20998	2.71E-18	1.13E-15	1.21E-19	8.66E-31	2.15E-26
25.51188	7.11E-16	2.07E-12	1.69E-16	8.53E-29	2.16E-25
25.81053	1.19E-12	1.74E-10	3.47E-13	3.27E-26	9.87E-25
26.11007	1.14E-09	4.56E-09	1.19E-10	5.03E-25	8.60E-24
26.42523	1.19E-07	6.64E-08	9.38E-09	2.76E-24	1.67E-21
26.72149	7.53E-07	3.06E-07	1.34E-07	5.44E-23	2.53E-19
27.0335	2.29E-06	1.03E-06	4.63E-07	5.57E-20	2.80E-16
27.31778	5.13E-06	1.13E-05	9.99E-07	2.70E-17	9.71E-13
27.62286	7.08E-06	3.67E-05	1.75E-06	9.56E-15	2.79E-10
27.92795	8.70E-06	5.85E-05	3.12E-06	2.00E-12	1.17E-08
28.23303	1.13E-05	7.26E-05	5.14E-06	3.11E-10	7.18E-08
28.53811	1.49E-05	7.88E-05	7.44E-06	2.55E-08	1.73E-07
28.81636	1.87E-05	8.01E-05	1.03E-05	3.16E-07	3.76E-07
29.12847	2.54E-05	7.88E-05	1.35E-05	9.94E-07	8.97E-07
29.41677	4.00E-05	7.62E-05	1.65E-05	1.80E-06	2.55E-06
29.72575	6.01E-05	7.27E-05	2.04E-05	2.79E-06	7.85E-06
30.02221	7.81E-05	6.91E-05	2.57E-05	3.52E-06	1.32E-05
30.31866	9.29E-05	6.63E-05	3.39E-05	3.93E-06	1.67E-05
30.60557	1.06E-04	6.50E-05	4.53E-05	4.50E-06	2.05E-05
30.92442	1.17E-04	6.54E-05	5.86E-05	5.46E-06	2.57E-05
31.21834	1.28E-04	6.71E-05	7.40E-05	7.10E-06	3.66E-05
31.50396	1.36E-04	7.06E-05	8.82E-05	9.95E-06	5.63E-05
31.82527	1.42E-04	7.57E-05	1.01E-04	1.42E-05	7.94E-05
32.11088	1.47E-04	8.10E-05	1.12E-04	2.08E-05	9.90E-05
32.41317	1.49E-04	8.67E-05	1.21E-04	3.06E-05	1.08E-04
32.72576	1.48E-04	9.26E-05	1.28E-04	4.31E-05	1.13E-04
33.02374	1.47E-04	9.70E-05	1.33E-04	5.65E-05	1.21E-04
33.32325	1.48E-04	9.96E-05	1.37E-04	7.13E-05	1.39E-04
33.60069	1.49E-04	1.00E-04	1.39E-04	8.63E-05	1.59E-04
33.91628	1.50E-04	9.92E-05	1.39E-04	1.02E-04	1.72E-04
34.22146	1.51E-04	9.76E-05	1.38E-04	1.19E-04	1.81E-04
34.52664	1.52E-04	9.59E-05	1.37E-04	1.35E-04	1.91E-04
34.83183	1.53E-04	9.44E-05	1.38E-04	1.50E-04	2.01E-04
35.13297	1.56E-04	9.31E-05	1.40E-04	1.61E-04	2.03E-04
35.40586	1.58E-04	9.25E-05	1.43E-04	1.69E-04	2.01E-04
35.70235	1.59E-04	9.28E-05	1.46E-04	1.74E-04	1.94E-04
36.00845	1.59E-04	9.48E-05	1.50E-04	1.77E-04	1.86E-04
36.31454	1.58E-04	9.90E-05	1.54E-04	1.78E-04	1.79E-04
36.62063	1.57E-04	1.05E-04	1.59E-04	1.78E-04	1.74E-04
36.92673	1.56E-04	1.10E-04	1.65E-04	1.77E-04	1.71E-04
37.20221	1.57E-04	1.13E-04	1.71E-04	1.76E-04	1.72E-04
37.5083	1.57E-04	1.15E-04	1.76E-04	1.75E-04	1.73E-04
37.8144	1.59E-04	1.14E-04	1.80E-04	1.74E-04	1.72E-04
38.12049	1.60E-04	1.13E-04	1.83E-04	1.74E-04	1.72E-04
38.42964	1.61E-04	1.11E-04	1.87E-04	1.75E-04	1.73E-04
38.71247	1.63E-04	1.11E-04	1.92E-04	1.78E-04	1.74E-04
39.00877	1.65E-04	1.11E-04	1.97E-04	1.81E-04	1.76E-04
39.31787	1.67E-04	1.12E-04	2.02E-04	1.86E-04	1.78E-04
39.61079	1.71E-04	1.15E-04	2.08E-04	1.92E-04	1.82E-04
39.92946	1.75E-04	1.20E-04	2.14E-04	1.98E-04	1.87E-04
40.20435	1.79E-04	1.25E-04	2.19E-04	2.05E-04	1.92E-04
40.51653	1.83E-04	1.31E-04	2.23E-04	2.13E-04	1.99E-04
40.82871	1.87E-04	1.37E-04	2.27E-04	2.20E-04	2.06E-04
41.12841	1.90E-04	1.43E-04	2.30E-04	2.25E-04	2.14E-04
41.42717	1.94E-04	1.49E-04	2.33E-04	2.28E-04	2.21E-04
41.72937	1.99E-04	1.56E-04	2.34E-04	2.28E-04	2.27E-04
42.01155	2.01E-04	1.64E-04	2.35E-04	2.26E-04	2.32E-04
42.31551	2.03E-04	1.72E-04	2.33E-04	2.23E-04	2.36E-04
42.61947	2.06E-04	1.80E-04	2.31E-04	2.18E-04	2.38E-04
42.92342	2.12E-04	1.86E-04	2.28E-04	2.12E-04	2.40E-04
43.21659	2.23E-04	1.88E-04	2.26E-04	2.07E-04	2.41E-04
43.51835	2.40E-04	1.88E-04	2.23E-04	2.01E-04	2.41E-04
43.82011	2.60E-04	1.87E-04	2.20E-04	1.96E-04	2.40E-04
44.12791	2.76E-04	1.85E-04	2.17E-04	1.93E-04	2.38E-04
44.40674	2.84E-04	1.82E-04	2.13E-04	1.91E-04	2.34E-04
44.70615	2.85E-04	1.80E-04	2.10E-04	1.92E-04	2.31E-04
45.02747	2.84E-04	1.79E-04	2.08E-04	1.95E-04	2.29E-04
45.30862	2.82E-04	1.79E-04	2.06E-04	2.00E-04	2.28E-04
45.60694	2.84E-04	1.83E-04	2.06E-04	2.05E-04	2.29E-04
45.91953	2.96E-04	1.91E-04	2.06E-04	2.09E-04	2.31E-04
46.20086	3.16E-04	2.02E-04	2.07E-04	2.12E-04	2.33E-04
46.51657	3.41E-04	2.16E-04	2.10E-04	2.13E-04	2.36E-04
46.82604	3.66E-04	2.32E-04	2.13E-04	2.14E-04	2.39E-04
47.1133	3.85E-04	2.48E-04	2.18E-04	2.14E-04	2.40E-04
47.42138	3.96E-04	2.62E-04	2.24E-04	2.14E-04	2.39E-04
47.71841	4.02E-04	2.74E-04	2.31E-04	2.13E-04	2.36E-04
48.01544	4.06E-04	2.85E-04	2.37E-04	2.10E-04	2.30E-04
48.31248	4.07E-04	2.96E-04	2.43E-04	2.08E-04	2.24E-04
48.60951	4.05E-04	3.06E-04	2.49E-04	2.06E-04	2.19E-04
48.91376	4.01E-04	3.13E-04	2.53E-04	2.05E-04	2.17E-04
49.20305	3.96E-04	3.16E-04	2.54E-04	2.05E-04	2.17E-04
49.52448	3.88E-04	3.17E-04	2.48E-04	2.06E-04	2.17E-04
49.81377	3.77E-04	3.18E-04	2.41E-04	2.08E-04	2.17E-04
50.10628	3.67E-04	3.18E-04	2.34E-04	2.10E-04	2.16E-04
50.40352	3.57E-04	3.19E-04	2.26E-04	2.12E-04	2.13E-04
50.71363	3.51E-04	3.20E-04	2.19E-04	2.13E-04	2.11E-04
51.01027	3.46E-04	3.22E-04	2.13E-04	2.13E-04	2.09E-04
51.3069	3.44E-04	3.23E-04	2.10E-04	2.12E-04	2.09E-04
51.60353	3.43E-04	3.26E-04	2.08E-04	2.09E-04	2.09E-04
51.90016	3.45E-04	3.28E-04	2.07E-04	2.04E-04	2.11E-04
52.23387	3.51E-04	3.32E-04	2.08E-04	2.01E-04	2.14E-04
52.51565	3.57E-04	3.35E-04	2.09E-04	1.99E-04	2.17E-04
52.81036	3.59E-04	3.38E-04	2.11E-04	1.98E-04	2.20E-04
53.12036	3.57E-04	3.40E-04	2.15E-04	1.98E-04	2.23E-04
53.40564	3.54E-04	3.42E-04	2.21E-04	1.99E-04	2.24E-04
53.73608	3.54E-04	3.43E-04	2.29E-04	2.00E-04	2.25E-04
54.021	3.56E-04	3.44E-04	2.37E-04	2.03E-04	2.25E-04
54.30471	3.58E-04	3.44E-04	2.42E-04	2.05E-04	2.26E-04
54.6055	3.62E-04	3.43E-04	2.45E-04	2.09E-04	2.25E-04
54.9124	3.66E-04	3.43E-04	2.46E-04	2.13E-04	2.23E-04
55.21008	3.72E-04	3.43E-04	2.45E-04	2.19E-04	2.21E-04
55.519	3.80E-04	3.44E-04	2.43E-04	2.24E-04	2.17E-04
55.82791	3.88E-04	3.43E-04	2.43E-04	2.29E-04	2.12E-04
56.12138	3.94E-04	3.41E-04	2.45E-04	2.33E-04	2.07E-04
56.41332	3.97E-04	3.37E-04	2.47E-04	2.34E-04	2.03E-04
56.71839	3.98E-04	3.33E-04	2.46E-04	2.33E-04	2.00E-04
57.02493	3.98E-04	3.28E-04	2.43E-04	2.30E-04	1.97E-04
57.30374	3.96E-04	3.24E-04	2.41E-04	2.28E-04	1.95E-04
57.62657	3.93E-04	3.20E-04	2.39E-04	2.27E-04	1.93E-04
57.91712	3.89E-04	3.18E-04	2.40E-04	2.28E-04	1.92E-04
58.22681	3.84E-04	3.17E-04	2.43E-04	2.32E-04	1.93E-04
58.52008	3.81E-04	3.17E-04	2.48E-04	2.38E-04	1.94E-04
58.80981	3.79E-04	3.16E-04	2.55E-04	2.45E-04	1.96E-04
59.12097	3.78E-04	3.17E-04	2.66E-04	2.53E-04	1.99E-04
59.43065	3.76E-04	3.20E-04	2.81E-04	2.60E-04	2.04E-04
59.71751	3.74E-04	3.24E-04	2.97E-04	2.68E-04	2.10E-04
60.00437	3.73E-04	3.29E-04	3.10E-04	2.76E-04	2.17E-04
60.32709	3.73E-04	3.33E-04	3.22E-04	2.84E-04	2.25E-04
60.60489	3.74E-04	3.37E-04	3.30E-04	2.92E-04	2.33E-04
60.91816	3.75E-04	3.40E-04	3.37E-04	3.00E-04	2.39E-04
61.22038	3.76E-04	3.44E-04	3.42E-04	3.05E-04	2.43E-04
61.52845	3.79E-04	3.48E-04	3.44E-04	3.10E-04	2.45E-04
61.83042	3.80E-04	3.52E-04	3.44E-04	3.14E-04	2.46E-04
62.13238	3.81E-04	3.56E-04	3.42E-04	3.15E-04	2.46E-04
62.4008	3.81E-04	3.62E-04	3.40E-04	3.14E-04	2.46E-04
62.70277	3.81E-04	3.70E-04	3.39E-04	3.09E-04	2.47E-04
63.00473	3.83E-04	3.77E-04	3.40E-04	3.03E-04	2.47E-04
63.30273	3.87E-04	3.82E-04	3.41E-04	2.98E-04	2.46E-04
63.61398	3.93E-04	3.86E-04	3.41E-04	2.94E-04	2.45E-04
63.91855	4.00E-04	3.89E-04	3.42E-04	2.91E-04	2.45E-04
64.21906	4.06E-04	3.91E-04	3.41E-04	2.90E-04	2.47E-04
64.51958	4.08E-04	3.91E-04	3.42E-04	2.90E-04	2.51E-04
64.83211	4.10E-04	3.87E-04	3.43E-04	2.91E-04	2.60E-04
65.12962	4.11E-04	3.82E-04	3.48E-04	2.92E-04	2.72E-04
65.42713	4.11E-04	3.75E-04	3.55E-04	2.94E-04	2.91E-04
65.72464	4.10E-04	3.68E-04	3.66E-04	2.97E-04	3.09E-04
66.02985	4.09E-04	3.61E-04	3.80E-04	3.01E-04	3.21E-04
66.32337	4.09E-04	3.53E-04	3.95E-04	3.06E-04	3.29E-04
66.61688	4.09E-04	3.46E-04	4.10E-04	3.13E-04	3.39E-04
66.9104	4.09E-04	3.41E-04	4.22E-04	3.20E-04	3.53E-04
67.22904	4.09E-04	3.38E-04	4.33E-04	3.27E-04	3.71E-04
67.51381	4.08E-04	3.35E-04	4.41E-04	3.34E-04	3.91E-04
67.83021	4.09E-04	3.32E-04	4.48E-04	3.40E-04	4.08E-04
68.13397	4.12E-04	3.30E-04	4.52E-04	3.46E-04	4.23E-04
68.41241	4.15E-04	3.29E-04	4.54E-04	3.52E-04	4.36E-04
68.72565	4.20E-04	3.30E-04	4.53E-04	3.56E-04	4.49E-04
69.00558	4.27E-04	3.33E-04	4.49E-04	3.60E-04	4.58E-04
69.30687	4.36E-04	3.37E-04	4.45E-04	3.62E-04	4.63E-04
69.61396	4.46E-04	3.42E-04	4.41E-04	3.64E-04	4.63E-04
69.9297	4.55E-04	3.47E-04	4.39E-04	3.65E-04	4.62E-04
70.21386	4.63E-04	3.51E-04	4.38E-04	3.64E-04	4.60E-04
70.5296	4.67E-04	3.53E-04	4.40E-04	3.63E-04	4.60E-04
70.81376	4.69E-04	3.54E-04	4.43E-04	3.62E-04	4.60E-04
71.1295	4.67E-04	3.53E-04	4.44E-04	3.60E-04	4.61E-04
71.41366	4.63E-04	3.53E-04	4.44E-04	3.57E-04	4.61E-04
71.72772	4.58E-04	3.52E-04	4.40E-04	3.51E-04	4.54E-04
72.00189	4.52E-04	3.52E-04	4.34E-04	3.44E-04	4.39E-04
72.30346	4.46E-04	3.54E-04	4.27E-04	3.37E-04	4.26E-04
72.61183	4.37E-04	3.57E-04	4.20E-04	3.31E-04	4.17E-04
72.92021	4.26E-04	3.62E-04	4.14E-04	3.28E-04	4.12E-04
73.22858	4.13E-04	3.68E-04	4.08E-04	3.30E-04	4.09E-04
73.51721	4.03E-04	3.73E-04	4.04E-04	3.38E-04	4.08E-04
73.82359	3.95E-04	3.77E-04	4.02E-04	3.52E-04	4.08E-04
74.10184	3.89E-04	3.80E-04	4.01E-04	3.67E-04	4.12E-04
74.40638	3.86E-04	3.84E-04	4.02E-04	3.83E-04	4.19E-04
74.73023	3.86E-04	3.87E-04	4.04E-04	4.00E-04	4.29E-04
75.02169	3.88E-04	3.90E-04	4.05E-04	4.16E-04	4.40E-04
75.31315	3.94E-04	3.91E-04	4.05E-04	4.30E-04	4.53E-04
75.60462	4.05E-04	3.93E-04	4.06E-04	4.41E-04	4.66E-04
75.92847	4.18E-04	3.95E-04	4.09E-04	4.48E-04	4.80E-04
76.21993	4.29E-04	3.97E-04	4.15E-04	4.53E-04	4.94E-04
76.5114	4.37E-04	4.01E-04	4.23E-04	4.54E-04	5.06E-04
76.80937	4.45E-04	4.06E-04	4.33E-04	4.51E-04	5.17E-04
77.12309	4.50E-04	4.11E-04	4.42E-04	4.44E-04	5.25E-04
77.41067	4.53E-04	4.15E-04	4.50E-04	4.35E-04	5.28E-04
77.71394	4.55E-04	4.18E-04	4.57E-04	4.26E-04	5.30E-04
78.0159	4.56E-04	4.20E-04	4.62E-04	4.20E-04	5.30E-04
78.30061	4.57E-04	4.19E-04	4.64E-04	4.16E-04	5.31E-04
78.63276	4.58E-04	4.16E-04	4.65E-04	4.15E-04	5.32E-04
78.91114	4.59E-04	4.11E-04	4.65E-04	4.17E-04	5.38E-04
79.21244	4.59E-04	4.03E-04	4.65E-04	4.23E-04	5.46E-04
79.50531	4.59E-04	3.96E-04	4.66E-04	4.29E-04	5.53E-04
79.8202	4.61E-04	3.91E-04	4.68E-04	4.37E-04	5.55E-04
80.11008	4.64E-04	3.88E-04	4.70E-04	4.45E-04	5.52E-04
80.43216	4.67E-04	3.88E-04	4.73E-04	4.52E-04	5.45E-04
80.72203	4.67E-04	3.89E-04	4.74E-04	4.58E-04	5.36E-04
81.0119	4.66E-04	3.92E-04	4.75E-04	4.64E-04	5.26E-04
81.30177	4.64E-04	3.97E-04	4.75E-04	4.69E-04	5.16E-04
81.61205	4.62E-04	4.04E-04	4.76E-04	4.73E-04	5.07E-04
81.92309	4.61E-04	4.15E-04	4.77E-04	4.73E-04	5.01E-04
82.22564	4.63E-04	4.28E-04	4.81E-04	4.70E-04	4.97E-04
82.50557	4.68E-04	4.41E-04	4.88E-04	4.67E-04	4.92E-04
82.8166	4.78E-04	4.53E-04	4.96E-04	4.65E-04	4.86E-04
83.11459	4.92E-04	4.62E-04	5.06E-04	4.65E-04	4.78E-04
83.42439	5.09E-04	4.70E-04	5.13E-04	4.66E-04	4.69E-04
83.72184	5.24E-04	4.77E-04	5.16E-04	4.68E-04	4.61E-04
84.0193	5.38E-04	4.81E-04	5.14E-04	4.70E-04	4.55E-04
84.31676	5.49E-04	4.82E-04	5.09E-04	4.71E-04	4.55E-04
84.6053	5.54E-04	4.79E-04	5.03E-04	4.71E-04	4.61E-04
84.92923	5.54E-04	4.71E-04	4.99E-04	4.70E-04	4.72E-04
85.21717	5.48E-04	4.56E-04	4.98E-04	4.68E-04	4.82E-04
85.50511	5.38E-04	4.34E-04	4.99E-04	4.65E-04	4.88E-04
85.82904	5.26E-04	4.10E-04	5.03E-04	4.63E-04	4.87E-04
86.10241	5.18E-04	3.88E-04	5.12E-04	4.63E-04	4.85E-04
86.42591	5.16E-04	3.73E-04	5.20E-04	4.65E-04	4.82E-04
86.71706	5.17E-04	3.64E-04	5.27E-04	4.66E-04	4.78E-04
87.00821	5.17E-04	3.59E-04	5.32E-04	4.68E-04	4.74E-04
87.30907	5.15E-04	3.58E-04	5.33E-04	4.69E-04	4.71E-04
87.62933	5.08E-04	3.60E-04	5.32E-04	4.68E-04	4.69E-04
87.91401	5.00E-04	3.65E-04	5.30E-04	4.64E-04	4.70E-04
88.23428	4.92E-04	3.72E-04	5.24E-04	4.57E-04	4.73E-04
88.50784	4.86E-04	3.80E-04	5.19E-04	4.49E-04	4.77E-04
88.81505	4.83E-04	3.84E-04	5.15E-04	4.42E-04	4.81E-04
89.1347	4.81E-04	3.87E-04	5.14E-04	4.36E-04	4.85E-04
89.41883	4.80E-04	3.89E-04	5.15E-04	4.33E-04	4.89E-04
89.70296	4.79E-04	3.89E-04	5.14E-04	4.33E-04	4.93E-04
90.02261	4.76E-04	3.91E-04	5.09E-04	4.35E-04	4.97E-04
90.30674	4.73E-04	3.93E-04	4.97E-04	4.38E-04	5.01E-04
90.62638	4.70E-04	3.97E-04	4.82E-04	4.43E-04	5.04E-04
90.9143	4.67E-04	4.02E-04	4.67E-04	4.48E-04	5.07E-04
91.22775	4.65E-04	4.08E-04	4.60E-04	4.54E-04	5.09E-04
91.53043	4.64E-04	4.16E-04	4.59E-04	4.61E-04	5.11E-04
91.83311	4.66E-04	4.27E-04	4.63E-04	4.69E-04	5.13E-04
92.10217	4.70E-04	4.38E-04	4.68E-04	4.78E-04	5.16E-04
92.40485	4.76E-04	4.51E-04	4.72E-04	4.86E-04	5.20E-04
92.72613	4.85E-04	4.63E-04	4.71E-04	4.95E-04	5.23E-04
93.01233	4.96E-04	4.74E-04	4.65E-04	5.04E-04	5.25E-04
93.30286	5.06E-04	4.82E-04	4.59E-04	5.12E-04	5.27E-04
93.60819	5.17E-04	4.87E-04	4.53E-04	5.18E-04	5.29E-04
93.92557	5.30E-04	4.89E-04	4.49E-04	5.24E-04	5.31E-04
94.23062	5.44E-04	4.88E-04	4.47E-04	5.28E-04	5.32E-04
94.50178	5.56E-04	4.85E-04	4.47E-04	5.31E-04	5.33E-04
94.80683	5.66E-04	4.81E-04	4.50E-04	5.31E-04	5.32E-04
95.1189	5.70E-04	4.78E-04	4.54E-04	5.30E-04	5.29E-04
95.41226	5.69E-04	4.79E-04	4.58E-04	5.29E-04	5.25E-04
95.71338	5.63E-04	4.83E-04	4.63E-04	5.29E-04	5.21E-04
96.01387	5.54E-04	4.91E-04	4.68E-04	5.29E-04	5.17E-04
96.30379	5.44E-04	5.02E-04	4.72E-04	5.29E-04	5.14E-04
96.61102	5.34E-04	5.13E-04	4.76E-04	5.28E-04	5.11E-04
96.90708	5.25E-04	5.25E-04	4.80E-04	5.27E-04	5.10E-04
97.21431	5.19E-04	5.34E-04	4.82E-04	5.26E-04	5.09E-04
97.50311	5.15E-04	5.41E-04	4.82E-04	5.25E-04	5.09E-04
97.80727	5.12E-04	5.44E-04	4.81E-04	5.24E-04	5.08E-04
98.11143	5.08E-04	5.45E-04	4.80E-04	5.21E-04	5.08E-04
98.40461	5.04E-04	5.43E-04	4.79E-04	5.17E-04	5.08E-04
98.70598	5.00E-04	5.38E-04	4.79E-04	5.11E-04	5.08E-04
99.00735	4.99E-04	5.32E-04	4.79E-04	4.99E-04	5.09E-04
99.30872	5.01E-04	5.24E-04	4.78E-04	4.87E-04	5.11E-04
99.61008	5.07E-04	5.16E-04	4.73E-04	4.77E-04	5.13E-04
99.91145	5.16E-04	5.07E-04	4.66E-04	4.71E-04	5.14E-04
100.22988	5.25E-04	4.98E-04	4.58E-04	4.69E-04	5.15E-04
100.52004	5.33E-04	4.89E-04	4.50E-04	4.69E-04	5.16E-04
100.82631	5.41E-04	4.81E-04	4.43E-04	4.70E-04	5.17E-04
101.11002	5.47E-04	4.75E-04	4.36E-04	4.74E-04	5.17E-04
101.40523	5.51E-04	4.68E-04	4.29E-04	4.82E-04	5.17E-04
101.71364	5.53E-04	4.63E-04	4.21E-04	4.91E-04	5.16E-04
102.0252	5.54E-04	4.61E-04	4.14E-04	4.98E-04	5.16E-04
102.30214	5.58E-04	4.61E-04	4.11E-04	5.02E-04	5.18E-04
102.6137	5.65E-04	4.65E-04	4.10E-04	5.04E-04	5.20E-04
102.92526	5.72E-04	4.69E-04	4.15E-04	5.04E-04	5.23E-04
103.20434	5.79E-04	4.73E-04	4.25E-04	5.02E-04	5.26E-04
103.50993	5.86E-04	4.77E-04	4.37E-04	4.99E-04	5.27E-04
103.81551	5.91E-04	4.81E-04	4.51E-04	4.94E-04	5.27E-04
104.12109	5.95E-04	4.85E-04	4.63E-04	4.91E-04	5.25E-04
104.42667	5.96E-04	4.89E-04	4.75E-04	4.87E-04	5.22E-04
104.70419	5.96E-04	4.93E-04	4.86E-04	4.82E-04	5.18E-04
105.02742	5.94E-04	5.00E-04	4.96E-04	4.77E-04	5.14E-04
105.30576	5.90E-04	5.09E-04	5.04E-04	4.72E-04	5.09E-04
105.61335	5.84E-04	5.15E-04	5.12E-04	4.67E-04	5.07E-04
105.90629	5.78E-04	5.18E-04	5.19E-04	4.63E-04	5.08E-04
106.23177	5.73E-04	5.19E-04	5.26E-04	4.61E-04	5.11E-04
106.5247	5.71E-04	5.19E-04	5.35E-04	4.60E-04	5.15E-04
106.81764	5.70E-04	5.19E-04	5.45E-04	4.60E-04	5.20E-04
107.11415	5.70E-04	5.17E-04	5.55E-04	4.59E-04	5.27E-04
107.40054	5.71E-04	5.14E-04	5.64E-04	4.58E-04	5.36E-04
107.70753	5.72E-04	5.09E-04	5.71E-04	4.57E-04	5.47E-04
108.01691	5.74E-04	5.00E-04	5.77E-04	4.57E-04	5.57E-04
108.30777	5.76E-04	4.90E-04	5.82E-04	4.58E-04	5.65E-04
108.62771	5.78E-04	4.78E-04	5.87E-04	4.59E-04	5.72E-04
108.91858	5.80E-04	4.67E-04	5.87E-04	4.62E-04	5.76E-04
109.20944	5.83E-04	4.59E-04	5.83E-04	4.64E-04	5.79E-04
109.52938	5.89E-04	4.53E-04	5.78E-04	4.67E-04	5.81E-04
109.82483	5.97E-04	4.51E-04	5.75E-04	4.69E-04	5.81E-04
110.12631	6.04E-04	4.52E-04	5.77E-04	4.71E-04	5.80E-04
110.42079	6.11E-04	4.55E-04	5.79E-04	4.75E-04	5.80E-04
110.73428	6.15E-04	4.58E-04	5.81E-04	4.81E-04	5.81E-04
111.01293	6.16E-04	4.63E-04	5.83E-04	4.89E-04	5.83E-04
111.32642	6.12E-04	4.67E-04	5.85E-04	4.94E-04	5.85E-04
111.60507	6.04E-04	4.69E-04	5.90E-04	4.96E-04	5.87E-04
111.9188	5.90E-04	4.67E-04	5.95E-04	4.97E-04	5.88E-04
112.20799	5.72E-04	4.63E-04	5.97E-04	4.98E-04	5.88E-04
112.51052	5.56E-04	4.61E-04	5.94E-04	4.99E-04	5.87E-04
112.81305	5.43E-04	4.64E-04	5.88E-04	4.99E-04	5.84E-04
113.11559	5.36E-04	4.69E-04	5.82E-04	4.99E-04	5.83E-04
113.41812	5.35E-04	4.77E-04	5.78E-04	4.97E-04	5.82E-04
113.72065	5.34E-04	4.85E-04	5.75E-04	4.95E-04	5.83E-04
114.00908	5.34E-04	4.95E-04	5.72E-04	4.94E-04	5.86E-04
114.30998	5.39E-04	5.06E-04	5.68E-04	4.95E-04	5.89E-04
114.61088	5.46E-04	5.18E-04	5.61E-04	4.97E-04	5.92E-04
114.92682	5.56E-04	5.30E-04	5.55E-04	4.97E-04	5.94E-04
115.22471	5.67E-04	5.40E-04	5.50E-04	4.94E-04	5.94E-04
115.5226	5.74E-04	5.45E-04	5.47E-04	4.91E-04	5.92E-04
115.8132	5.78E-04	5.47E-04	5.44E-04	4.89E-04	5.87E-04
116.11896	5.76E-04	5.44E-04	5.40E-04	4.91E-04	5.82E-04
116.41209	5.68E-04	5.36E-04	5.36E-04	4.94E-04	5.78E-04
116.71362	5.55E-04	5.34E-04	5.29E-04	4.97E-04	5.74E-04
117.01354	5.42E-04	5.39E-04	5.24E-04	5.02E-04	5.69E-04
117.30147	5.25E-04	5.50E-04	5.22E-04	5.08E-04	5.64E-04
117.60543	5.06E-04	5.62E-04	5.23E-04	5.16E-04	5.61E-04
117.90337	4.89E-04	5.72E-04	5.27E-04	5.20E-04	5.60E-04
118.22962	4.76E-04	5.78E-04	5.29E-04	5.21E-04	5.63E-04
118.52309	4.69E-04	5.81E-04	5.24E-04	5.24E-04	5.67E-04
118.81656	4.65E-04	5.80E-04	5.14E-04	5.28E-04	5.74E-04
119.11003	4.63E-04	5.71E-04	5.00E-04	5.30E-04	5.80E-04
119.4035	4.66E-04	5.59E-04	4.87E-04	5.27E-04	5.85E-04
119.72957	4.76E-04	5.51E-04	4.79E-04	5.22E-04	5.89E-04
120.02304	4.87E-04	5.51E-04	4.77E-04	5.19E-04	5.91E-04
120.3139	4.95E-04	5.56E-04	4.83E-04	5.21E-04	5.90E-04
120.60945	5.01E-04	5.68E-04	4.90E-04	5.26E-04	5.89E-04
120.91562	5.08E-04	5.80E-04	4.96E-04	5.33E-04	5.85E-04
121.2281	5.18E-04	5.93E-04	4.94E-04	5.40E-04	5.81E-04
121.52385	5.24E-04	6.02E-04	4.87E-04	5.50E-04	5.75E-04
121.80944	5.19E-04	6.09E-04	4.77E-04	5.63E-04	5.68E-04
122.1054	5.04E-04	6.13E-04	4.68E-04	5.75E-04	5.61E-04
122.40102	4.84E-04	6.14E-04	4.63E-04	5.84E-04	5.54E-04
122.70883	4.57E-04	6.13E-04	4.62E-04	5.89E-04	5.48E-04
123.01868	4.31E-04	6.13E-04	4.63E-04	5.92E-04	5.42E-04
123.30697	4.15E-04	6.16E-04	4.62E-04	5.92E-04	5.36E-04
123.61387	4.10E-04	6.20E-04	4.56E-04	5.91E-04	5.31E-04
123.92077	4.11E-04	6.28E-04	4.47E-04	5.91E-04	5.28E-04
124.22766	4.18E-04	6.36E-04	4.38E-04	5.92E-04	5.26E-04
124.50046	4.34E-04	6.41E-04	4.32E-04	5.96E-04	5.25E-04
124.80735	4.60E-04	6.45E-04	4.30E-04	6.02E-04	5.25E-04
125.12448	4.90E-04	6.51E-04	4.35E-04	6.06E-04	5.27E-04
125.42047	5.11E-04	6.58E-04	4.44E-04	6.06E-04	5.30E-04
125.72131	5.19E-04	6.66E-04	4.56E-04	6.03E-04	5.36E-04
126.0086	5.19E-04	6.74E-04	4.70E-04	5.95E-04	5.46E-04
126.30518	5.13E-04	6.83E-04	4.88E-04	5.86E-04	5.57E-04
126.62261	5.05E-04	6.92E-04	5.06E-04	5.77E-04	5.69E-04
126.91358	4.98E-04	7.02E-04	5.21E-04	5.69E-04	5.79E-04
127.22688	4.92E-04	7.13E-04	5.28E-04	5.63E-04	5.87E-04
127.50563	4.90E-04	7.21E-04	5.32E-04	5.59E-04	5.93E-04
127.80623	4.91E-04	7.23E-04	5.35E-04	5.58E-04	5.96E-04
128.10684	4.97E-04	7.22E-04	5.40E-04	5.59E-04	5.97E-04
128.40744	5.04E-04	7.18E-04	5.44E-04	5.61E-04	5.95E-04
128.72308	5.11E-04	7.12E-04	5.49E-04	5.66E-04	5.91E-04
129.02068	5.17E-04	7.06E-04	5.54E-04	5.74E-04	5.86E-04
129.31135	5.22E-04	6.93E-04	5.61E-04	5.84E-04	5.82E-04
129.62871	5.30E-04	6.73E-04	5.66E-04	5.95E-04	5.80E-04
129.90855	5.41E-04	6.49E-04	5.72E-04	6.06E-04	5.81E-04
130.22352	5.53E-04	6.28E-04	5.81E-04	6.16E-04	5.85E-04
130.50706	5.67E-04	6.10E-04	5.95E-04	6.21E-04	5.92E-04
130.82979	5.81E-04	5.99E-04	6.11E-04	6.24E-04	5.97E-04
131.10995	5.94E-04	5.95E-04	6.27E-04	6.23E-04	6.01E-04
131.40633	6.02E-04	5.97E-04	6.46E-04	6.21E-04	6.01E-04
131.70271	6.10E-04	6.01E-04	6.62E-04	6.19E-04	5.97E-04
132.00665	6.19E-04	6.07E-04	6.75E-04	6.19E-04	5.91E-04
132.32268	6.35E-04	6.13E-04	6.83E-04	6.20E-04	5.86E-04
132.61047	6.55E-04	6.17E-04	6.84E-04	6.20E-04	5.81E-04
132.91905	6.79E-04	6.20E-04	6.77E-04	6.20E-04	5.75E-04
133.22129	7.04E-04	6.22E-04	6.63E-04	6.19E-04	5.71E-04
133.51832	7.23E-04	6.23E-04	6.44E-04	6.18E-04	5.68E-04
133.80585	7.32E-04	6.23E-04	6.25E-04	6.16E-04	5.65E-04
134.119	7.30E-04	6.22E-04	6.11E-04	6.15E-04	5.62E-04
134.4071	7.23E-04	6.21E-04	6.02E-04	6.14E-04	5.59E-04
134.71712	7.10E-04	6.18E-04	5.98E-04	6.14E-04	5.56E-04
135.02714	6.90E-04	6.13E-04	5.99E-04	6.12E-04	5.55E-04
135.30271	6.64E-04	6.06E-04	6.00E-04	6.09E-04	5.57E-04
135.61273	6.31E-04	5.99E-04	6.02E-04	6.04E-04	5.62E-04
135.90552	5.92E-04	5.93E-04	6.03E-04	6.00E-04	5.70E-04
136.20865	5.58E-04	5.90E-04	6.04E-04	5.97E-04	5.81E-04
136.51178	5.34E-04	5.90E-04	6.05E-04	5.95E-04	5.93E-04
136.81491	5.21E-04	5.95E-04	6.05E-04	5.94E-04	6.06E-04
137.11313	5.13E-04	6.06E-04	6.01E-04	5.95E-04	6.19E-04
137.41734	5.06E-04	6.22E-04	5.97E-04	5.98E-04	6.31E-04
137.72458	4.98E-04	6.36E-04	5.95E-04	6.02E-04	6.43E-04
138.02575	4.89E-04	6.46E-04	5.96E-04	6.04E-04	6.54E-04
138.31858	4.82E-04	6.49E-04	5.95E-04	6.02E-04	6.64E-04
138.62912	4.78E-04	6.47E-04	5.93E-04	5.97E-04	6.71E-04
138.92057	4.79E-04	6.41E-04	5.89E-04	5.92E-04	6.77E-04
139.22204	4.80E-04	6.31E-04	5.86E-04	5.85E-04	6.83E-04
139.5235	4.75E-04	6.20E-04	5.85E-04	5.80E-04	6.91E-04
139.82497	4.66E-04	6.09E-04	5.88E-04	5.73E-04	6.98E-04
140.12644	4.56E-04	6.01E-04	5.90E-04	5.65E-04	7.05E-04
140.42791	4.51E-04	5.98E-04	5.93E-04	5.59E-04	7.12E-04
140.70263	4.50E-04	5.99E-04	5.95E-04	5.57E-04	7.17E-04
141.0038	4.52E-04	6.03E-04	5.97E-04	5.60E-04	7.19E-04
141.31341	4.56E-04	6.10E-04	5.98E-04	5.65E-04	7.20E-04
141.61993	4.59E-04	6.16E-04	6.00E-04	5.71E-04	7.19E-04
141.92351	4.58E-04	6.22E-04	6.02E-04	5.78E-04	7.17E-04
142.21101	4.54E-04	6.29E-04	6.03E-04	5.85E-04	7.14E-04
142.53044	4.48E-04	6.37E-04	6.02E-04	5.89E-04	7.13E-04
142.81794	4.41E-04	6.46E-04	6.01E-04	5.85E-04	7.13E-04
143.10543	4.36E-04	6.54E-04	5.98E-04	5.76E-04	7.14E-04
143.40975	4.34E-04	6.61E-04	5.93E-04	5.68E-04	7.19E-04
143.71843	4.35E-04	6.64E-04	5.89E-04	5.66E-04	7.26E-04
144.01315	4.39E-04	6.65E-04	5.83E-04	5.71E-04	7.33E-04
144.31333	4.47E-04	6.64E-04	5.77E-04	5.79E-04	7.36E-04
144.61206	4.60E-04	6.65E-04	5.72E-04	5.84E-04	7.34E-04
144.92269	4.81E-04	6.66E-04	5.67E-04	5.83E-04	7.26E-04
145.20881	5.04E-04	6.66E-04	5.65E-04	5.83E-04	7.18E-04
145.50022	5.23E-04	6.64E-04	5.62E-04	5.87E-04	7.15E-04
145.81168	5.39E-04	6.66E-04	5.59E-04	5.93E-04	7.15E-04
146.10872	5.50E-04	6.72E-04	5.57E-04	6.02E-04	7.14E-04
146.41737	5.58E-04	6.77E-04	5.53E-04	6.12E-04	7.09E-04
146.70989	5.61E-04	6.82E-04	5.49E-04	6.20E-04	7.04E-04
147.00929	5.58E-04	6.86E-04	5.46E-04	6.24E-04	7.02E-04
147.32538	5.55E-04	6.91E-04	5.45E-04	6.23E-04	7.06E-04
147.63037	5.57E-04	6.96E-04	5.43E-04	6.15E-04	7.12E-04
147.90487	5.57E-04	7.03E-04	5.41E-04	6.05E-04	7.18E-04
148.20438	5.55E-04	7.10E-04	5.41E-04	5.94E-04	7.22E-04
148.52934	5.51E-04	7.17E-04	5.43E-04	5.84E-04	7.26E-04
148.8174	5.49E-04	7.22E-04	5.48E-04	5.70E-04	7.25E-04
149.10546	5.49E-04	7.26E-04	5.56E-04	5.54E-04	7.17E-04
149.42552	5.48E-04	7.28E-04	5.64E-04	5.46E-04	7.09E-04
149.71358	5.47E-04	7.28E-04	5.72E-04	5.47E-04	7.08E-04
150.00163	5.48E-04	7.27E-04	5.80E-04	5.55E-04	7.11E-04
150.3089	5.54E-04	7.25E-04	5.91E-04	5.61E-04	7.15E-04
150.62576	5.67E-04	7.23E-04	6.03E-04	5.66E-04	7.16E-04
150.90741	5.85E-04	7.21E-04	6.15E-04	5.70E-04	7.14E-04
151.22428	6.01E-04	7.20E-04	6.25E-04	5.74E-04	7.12E-04
151.50593	6.13E-04	7.20E-04	6.33E-04	5.76E-04	7.12E-04
151.8228	6.24E-04	7.20E-04	6.41E-04	5.76E-04	7.16E-04
152.10445	6.37E-04	7.21E-04	6.49E-04	5.72E-04	7.22E-04
152.42132	6.52E-04	7.23E-04	6.53E-04	5.67E-04	7.26E-04
152.70297	6.70E-04	7.24E-04	6.55E-04	5.65E-04	7.28E-04
153.01983	6.86E-04	7.23E-04	6.55E-04	5.65E-04	7.28E-04
153.32924	7.00E-04	7.22E-04	6.54E-04	5.70E-04	7.28E-04
153.61254	7.10E-04	7.21E-04	6.51E-04	5.80E-04	7.27E-04
153.91788	7.17E-04	7.22E-04	6.47E-04	5.94E-04	7.28E-04
154.22951	7.16E-04	7.23E-04	6.44E-04	6.07E-04	7.29E-04
154.50912	7.03E-04	7.22E-04	6.43E-04	6.18E-04	7.32E-04
154.81358	6.79E-04	7.22E-04	6.45E-04	6.24E-04	7.37E-04
155.12115	6.45E-04	7.17E-04	6.51E-04	6.27E-04	7.43E-04
155.42872	6.16E-04	7.01E-04	6.58E-04	6.28E-04	7.51E-04
155.72615	5.94E-04	6.69E-04	6.63E-04	6.24E-04	7.59E-04
156.0172	5.78E-04	6.19E-04	6.67E-04	6.18E-04	7.65E-04
156.32571	5.62E-04	5.68E-04	6.70E-04	6.09E-04	7.69E-04
156.61385	5.44E-04	5.29E-04	6.71E-04	5.97E-04	7.70E-04
156.92758	5.29E-04	5.03E-04	6.69E-04	5.86E-04	7.69E-04
157.21564	5.19E-04	4.86E-04	6.62E-04	5.77E-04	7.67E-04
157.53365	5.17E-04	4.74E-04	6.50E-04	5.71E-04	7.70E-04
157.81249	5.19E-04	4.70E-04	6.33E-04	5.68E-04	7.78E-04
158.11857	5.24E-04	4.73E-04	6.17E-04	5.67E-04	7.89E-04
158.42242	5.30E-04	4.81E-04	6.02E-04	5.69E-04	7.98E-04
158.72736	5.35E-04	4.90E-04	5.89E-04	5.72E-04	8.04E-04
159.00457	5.40E-04	5.00E-04	5.80E-04	5.79E-04	8.08E-04
159.30951	5.44E-04	5.10E-04	5.74E-04	5.90E-04	8.11E-04
159.61721	5.45E-04	5.21E-04	5.72E-04	6.02E-04	8.15E-04
159.92215	5.46E-04	5.34E-04	5.73E-04	6.14E-04	8.20E-04
160.22404	5.47E-04	5.50E-04	5.75E-04	6.26E-04	8.24E-04
160.52592	5.50E-04	5.69E-04	5.74E-04	6.38E-04	8.25E-04
160.82781	5.57E-04	5.95E-04	5.73E-04	6.47E-04	8.23E-04
161.1364	5.64E-04	6.21E-04	5.72E-04	6.53E-04	8.18E-04
161.42668	5.68E-04	6.46E-04	5.72E-04	6.56E-04	8.12E-04
161.71695	5.70E-04	6.68E-04	5.75E-04	6.55E-04	8.05E-04
162.00723	5.73E-04	6.80E-04	5.80E-04	6.53E-04	8.01E-04
162.32976	5.77E-04	6.81E-04	5.86E-04	6.52E-04	7.99E-04
162.61596	5.89E-04	6.69E-04	5.92E-04	6.53E-04	7.99E-04
162.91461	6.06E-04	6.54E-04	5.99E-04	6.57E-04	8.00E-04
163.20594	6.28E-04	6.43E-04	6.06E-04	6.62E-04	8.02E-04
163.51063	6.52E-04	6.39E-04	6.11E-04	6.67E-04	8.05E-04
163.80628	6.70E-04	6.41E-04	6.13E-04	6.72E-04	8.07E-04
164.10192	6.83E-04	6.54E-04	6.11E-04	6.78E-04	8.06E-04
164.42712	6.92E-04	6.73E-04	6.04E-04	6.87E-04	8.02E-04
164.71517	6.95E-04	6.93E-04	5.95E-04	6.96E-04	7.95E-04
165.029	6.96E-04	7.08E-04	5.84E-04	7.04E-04	7.87E-04
165.32713	6.95E-04	7.16E-04	5.76E-04	7.11E-04	7.77E-04
165.6033	6.93E-04	7.19E-04	5.70E-04	7.16E-04	7.69E-04
165.91399	6.90E-04	7.18E-04	5.68E-04	7.21E-04	7.64E-04
166.20742	6.85E-04	7.12E-04	5.70E-04	7.26E-04	7.63E-04
166.51121	6.75E-04	7.05E-04	5.74E-04	7.30E-04	7.64E-04
166.81499	6.65E-04	6.98E-04	5.80E-04	7.33E-04	7.63E-04
167.11878	6.54E-04	6.92E-04	5.89E-04	7.36E-04	7.60E-04
167.42257	6.45E-04	6.89E-04	5.99E-04	7.36E-04	7.54E-04
167.72635	6.39E-04	6.94E-04	6.10E-04	7.35E-04	7.45E-04
168.03014	6.39E-04	7.05E-04	6.19E-04	7.33E-04	7.36E-04
168.30617	6.42E-04	7.15E-04	6.26E-04	7.31E-04	7.26E-04
168.60395	6.45E-04	7.24E-04	6.29E-04	7.28E-04	7.18E-04
168.90257	6.46E-04	7.32E-04	6.30E-04	7.19E-04	7.15E-04
169.20119	6.43E-04	7.39E-04	6.31E-04	6.99E-04	7.17E-04
169.52967	6.39E-04	7.45E-04	6.31E-04	6.75E-04	7.21E-04
169.8253	6.38E-04	7.49E-04	6.34E-04	6.54E-04	7.26E-04
170.12094	6.40E-04	7.51E-04	6.39E-04	6.35E-04	7.35E-04
170.41657	6.43E-04	7.51E-04	6.48E-04	6.19E-04	7.46E-04
170.72795	6.43E-04	7.48E-04	6.60E-04	6.03E-04	7.53E-04
171.02426	6.39E-04	7.44E-04	6.72E-04	5.85E-04	7.57E-04
171.30968	6.38E-04	7.38E-04	6.84E-04	5.68E-04	7.59E-04
171.62364	6.41E-04	7.29E-04	6.94E-04	5.56E-04	7.58E-04
171.9062	6.49E-04	7.19E-04	7.04E-04	5.51E-04	7.59E-04
172.23272	6.58E-04	7.08E-04	7.12E-04	5.49E-04	7.64E-04
172.50269	6.66E-04	6.98E-04	7.18E-04	5.49E-04	7.68E-04
172.80443	6.71E-04	6.94E-04	7.15E-04	5.48E-04	7.69E-04
173.12331	6.72E-04	6.96E-04	7.09E-04	5.46E-04	7.70E-04
173.41348	6.65E-04	7.03E-04	7.02E-04	5.46E-04	7.75E-04
173.72917	6.49E-04	7.14E-04	6.95E-04	5.51E-04	7.82E-04
174.00977	6.26E-04	7.23E-04	6.92E-04	5.62E-04	7.88E-04
174.32546	6.06E-04	7.26E-04	6.89E-04	5.76E-04	7.93E-04
174.63413	5.93E-04	7.23E-04	6.87E-04	5.94E-04	7.98E-04
174.90421	5.96E-04	7.16E-04	6.84E-04	6.10E-04	8.00E-04
175.21288	6.14E-04	7.06E-04	6.79E-04	6.26E-04	7.97E-04
175.50584	6.41E-04	6.96E-04	6.75E-04	6.39E-04	7.92E-04
175.81774	6.61E-04	6.87E-04	6.71E-04	6.48E-04	7.90E-04
176.12964	6.70E-04	6.82E-04	6.69E-04	6.51E-04	7.92E-04
176.40688	6.70E-04	6.77E-04	6.69E-04	6.47E-04	7.98E-04
176.71878	6.64E-04	6.71E-04	6.66E-04	6.39E-04	8.06E-04
177.03068	6.56E-04	6.65E-04	6.55E-04	6.29E-04	8.11E-04
177.30792	6.51E-04	6.61E-04	6.38E-04	6.29E-04	8.14E-04
177.6324	6.54E-04	6.58E-04	6.13E-04	6.33E-04	8.12E-04
177.90622	6.62E-04	6.58E-04	5.81E-04	6.46E-04	8.09E-04
178.20944	6.69E-04	6.59E-04	5.56E-04	6.61E-04	8.06E-04
178.5148	6.70E-04	6.60E-04	5.41E-04	6.73E-04	8.03E-04
178.81632	6.63E-04	6.62E-04	5.32E-04	6.83E-04	8.01E-04
179.12892	6.50E-04	6.64E-04	5.30E-04	6.94E-04	8.00E-04
179.42471	6.39E-04	6.65E-04	5.32E-04	7.06E-04	8.02E-04
179.7205	6.34E-04	6.63E-04	5.38E-04	7.18E-04	8.08E-04
180.02396	6.41E-04	6.62E-04	5.48E-04	7.30E-04	8.16E-04
180.30806	6.58E-04	6.62E-04	5.61E-04	7.38E-04	8.25E-04
180.6099	6.79E-04	6.62E-04	5.77E-04	7.43E-04	8.35E-04
180.91782	6.95E-04	6.65E-04	5.93E-04	7.46E-04	8.46E-04
181.20748	7.05E-04	6.72E-04	6.05E-04	7.46E-04	8.57E-04
181.51092	7.04E-04	6.88E-04	6.12E-04	7.44E-04	8.68E-04
181.82948	6.87E-04	7.11E-04	6.15E-04	7.41E-04	8.79E-04
182.11977	6.64E-04	7.35E-04	6.15E-04	7.39E-04	8.88E-04
182.43173	6.46E-04	7.48E-04	6.12E-04	7.40E-04	8.96E-04
182.72394	6.35E-04	7.49E-04	6.08E-04	7.45E-04	9.02E-04
183.00652	6.32E-04	7.40E-04	6.03E-04	7.51E-04	9.05E-04
183.31724	6.33E-04	7.21E-04	5.96E-04	7.56E-04	9.05E-04
183.60287	6.38E-04	7.00E-04	5.91E-04	7.57E-04	9.03E-04
183.91614	6.47E-04	6.77E-04	5.88E-04	7.59E-04	8.96E-04
184.22658	6.58E-04	6.60E-04	5.87E-04	7.62E-04	8.87E-04
184.50598	6.68E-04	6.49E-04	5.90E-04	7.67E-04	8.76E-04
184.81643	6.76E-04	6.43E-04	5.99E-04	7.73E-04	8.65E-04
185.12688	6.82E-04	6.41E-04	6.13E-04	7.82E-04	8.56E-04
185.42801	6.86E-04	6.36E-04	6.28E-04	7.91E-04	8.51E-04
185.7091	6.87E-04	6.30E-04	6.43E-04	7.91E-04	8.49E-04
186.02174	6.86E-04	6.23E-04	6.57E-04	7.83E-04	8.48E-04
186.31651	6.82E-04	6.19E-04	6.66E-04	7.66E-04	8.50E-04
186.61402	6.77E-04	6.19E-04	6.72E-04	7.46E-04	8.51E-04
186.90237	6.70E-04	6.20E-04	6.76E-04	7.28E-04	8.52E-04
187.20967	6.66E-04	6.21E-04	6.79E-04	7.11E-04	8.54E-04
187.51641	6.69E-04	6.17E-04	6.78E-04	6.95E-04	8.56E-04
187.82315	6.81E-04	6.07E-04	6.59E-04	6.81E-04	8.57E-04
188.12989	7.02E-04	5.94E-04	6.30E-04	6.70E-04	8.59E-04
188.40255	7.24E-04	5.84E-04	6.08E-04	6.59E-04	8.64E-04
188.70929	7.44E-04	5.81E-04	5.97E-04	6.47E-04	8.70E-04
189.01602	7.64E-04	5.85E-04	5.91E-04	6.35E-04	8.76E-04
189.32276	7.78E-04	5.92E-04	5.91E-04	6.22E-04	8.82E-04
189.62982	7.85E-04	6.01E-04	5.94E-04	6.09E-04	8.85E-04
189.91522	7.87E-04	6.05E-04	5.99E-04	6.00E-04	8.86E-04
190.21431	7.85E-04	6.05E-04	6.06E-04	5.96E-04	8.84E-04
190.52655	7.80E-04	6.03E-04	6.16E-04	5.95E-04	8.81E-04
190.8246	7.69E-04	6.02E-04	6.27E-04	5.96E-04	8.78E-04
191.11811	7.49E-04	6.03E-04	6.38E-04	6.03E-04	8.78E-04
191.41349	7.19E-04	6.06E-04	6.51E-04	6.17E-04	8.81E-04
191.71574	6.87E-04	6.11E-04	6.64E-04	6.38E-04	8.86E-04
192.01028	6.63E-04	6.18E-04	6.74E-04	6.64E-04	8.91E-04
192.31768	6.47E-04	6.27E-04	6.83E-04	6.90E-04	8.95E-04
192.61943	6.39E-04	6.37E-04	6.90E-04	7.14E-04	8.98E-04
192.90986	6.40E-04	6.49E-04	6.95E-04	7.36E-04	8.95E-04
193.20326	6.46E-04	6.63E-04	6.96E-04	7.54E-04	8.87E-04
193.52925	6.53E-04	6.80E-04	6.94E-04	7.65E-04	8.79E-04
193.82265	6.60E-04	6.97E-04	6.89E-04	7.71E-04	8.72E-04
194.11605	6.70E-04	7.13E-04	6.83E-04	7.72E-04	8.67E-04
194.4127	6.85E-04	7.23E-04	6.79E-04	7.72E-04	8.61E-04
194.71622	7.04E-04	7.30E-04	6.78E-04	7.71E-04	8.55E-04
195.02677	7.24E-04	7.36E-04	6.76E-04	7.71E-04	8.49E-04
195.30626	7.43E-04	7.43E-04	6.72E-04	7.70E-04	8.38E-04
195.61681	7.60E-04	7.52E-04	6.64E-04	7.68E-04	8.24E-04
195.93357	7.66E-04	7.63E-04	6.53E-04	7.65E-04	8.13E-04
196.20685	7.61E-04	7.74E-04	6.41E-04	7.62E-04	8.10E-04
196.51156	7.39E-04	7.84E-04	6.32E-04	7.59E-04	8.13E-04
196.80089	7.05E-04	7.87E-04	6.24E-04	7.58E-04	8.17E-04
197.12464	6.74E-04	7.83E-04	6.18E-04	7.57E-04	8.22E-04
197.43432	6.48E-04	7.75E-04	6.17E-04	7.56E-04	8.26E-04
197.70958	6.37E-04	7.65E-04	6.19E-04	7.56E-04	8.30E-04
198.01926	6.35E-04	7.47E-04	6.24E-04	7.62E-04	8.33E-04
198.32894	6.36E-04	7.20E-04	6.30E-04	7.68E-04	8.35E-04
198.60927	6.43E-04	7.00E-04	6.32E-04	7.72E-04	8.36E-04
198.93259	6.52E-04	6.88E-04	6.27E-04	7.70E-04	8.37E-04
199.23173	6.63E-04	6.84E-04	6.14E-04	7.67E-04	8.39E-04
199.51257	6.73E-04	6.93E-04	6.03E-04	7.61E-04	8.41E-04
199.80913	6.83E-04	7.08E-04	5.99E-04	7.53E-04	8.45E-04
200.11285	6.83E-04	7.21E-04	6.01E-04	7.46E-04	8.50E-04
200.40364	6.67E-04	7.30E-04	6.05E-04	7.39E-04	8.55E-04
200.70989	6.44E-04	7.34E-04	6.10E-04	7.35E-04	8.62E-04
201.02287	6.28E-04	7.34E-04	6.14E-04	7.36E-04	8.65E-04
201.31904	6.25E-04	7.30E-04	6.15E-04	7.41E-04	8.69E-04
201.61068	6.34E-04	7.23E-04	6.14E-04	7.45E-04	8.74E-04
201.91792	6.51E-04	7.12E-04	6.12E-04	7.48E-04	8.81E-04
202.20534	6.71E-04	6.98E-04	6.12E-04	7.49E-04	8.88E-04
202.51877	6.93E-04	6.82E-04	6.13E-04	7.50E-04	8.94E-04
202.82191	7.10E-04	6.71E-04	6.16E-04	7.49E-04	8.98E-04
203.12505	7.18E-04	6.66E-04	6.16E-04	7.46E-04	8.98E-04
203.41607	7.16E-04	6.65E-04	6.11E-04	7.40E-04	8.94E-04
203.70554	7.04E-04	6.64E-04	6.02E-04	7.31E-04	8.85E-04
204.02134	6.91E-04	6.59E-04	5.91E-04	7.18E-04	8.72E-04
204.31082	6.81E-04	6.47E-04	5.82E-04	7.02E-04	8.57E-04
204.60029	6.74E-04	6.32E-04	5.78E-04	6.86E-04	8.44E-04
204.91977	6.73E-04	6.14E-04	5.80E-04	6.72E-04	8.31E-04
205.20635	6.86E-04	5.98E-04	5.86E-04	6.60E-04	8.19E-04
205.52478	7.08E-04	5.86E-04	5.92E-04	6.57E-04	8.09E-04
205.81396	7.28E-04	5.81E-04	5.95E-04	6.69E-04	8.04E-04
206.11221	7.39E-04	5.88E-04	5.96E-04	6.87E-04	8.03E-04
206.41465	7.40E-04	6.03E-04	5.95E-04	7.04E-04	8.04E-04
206.7221	7.36E-04	6.27E-04	5.93E-04	7.17E-04	8.04E-04
207.0261	7.28E-04	6.51E-04	5.89E-04	7.28E-04	8.02E-04
207.32071	7.21E-04	6.66E-04	5.87E-04	7.38E-04	8.00E-04
207.60033	7.15E-04	6.74E-04	5.86E-04	7.47E-04	8.00E-04
207.90538	7.12E-04	6.77E-04	5.89E-04	7.55E-04	8.01E-04
208.20567	7.14E-04	6.71E-04	5.93E-04	7.60E-04	8.02E-04
208.51565	7.18E-04	6.54E-04	5.98E-04	7.63E-04	8.02E-04
208.81332	7.24E-04	6.24E-04	6.02E-04	7.62E-04	8.01E-04
209.12	7.31E-04	5.93E-04	6.05E-04	7.58E-04	8.00E-04
209.41987	7.38E-04	5.68E-04	6.08E-04	7.54E-04	8.00E-04
209.71973	7.44E-04	5.51E-04	6.09E-04	7.50E-04	8.02E-04
210.00077	7.48E-04	5.50E-04	6.08E-04	7.48E-04	8.04E-04
210.30422	7.52E-04	5.61E-04	6.04E-04	7.49E-04	8.09E-04
210.60767	7.54E-04	5.84E-04	5.99E-04	7.49E-04	8.17E-04
210.91113	7.54E-04	6.08E-04	5.93E-04	7.47E-04	8.24E-04
211.20876	7.51E-04	6.30E-04	5.90E-04	7.41E-04	8.29E-04
211.51649	7.46E-04	6.50E-04	5.92E-04	7.32E-04	8.33E-04
211.82703	7.42E-04	6.67E-04	5.97E-04	7.24E-04	8.38E-04
212.10399	7.42E-04	6.83E-04	6.05E-04	7.18E-04	8.44E-04
212.41172	7.42E-04	6.97E-04	6.17E-04	7.15E-04	8.52E-04
212.71945	7.37E-04	7.05E-04	6.31E-04	7.15E-04	8.58E-04
213.02719	7.28E-04	7.09E-04	6.47E-04	7.16E-04	8.62E-04
213.30415	7.16E-04	7.09E-04	6.61E-04	7.19E-04	8.62E-04
213.61188	6.99E-04	7.05E-04	6.72E-04	7.21E-04	8.58E-04
213.91961	6.74E-04	6.98E-04	6.83E-04	7.23E-04	8.49E-04
214.2132	6.48E-04	6.90E-04	6.93E-04	7.25E-04	8.40E-04
214.51678	6.28E-04	6.85E-04	7.00E-04	7.28E-04	8.33E-04
214.81511	6.13E-04	6.85E-04	7.03E-04	7.33E-04	8.27E-04
215.11984	6.04E-04	6.91E-04	7.03E-04	7.40E-04	8.21E-04
215.4176	5.97E-04	6.97E-04	7.03E-04	7.49E-04	8.13E-04
215.73047	5.92E-04	7.00E-04	7.04E-04	7.56E-04	8.03E-04
216.02596	5.89E-04	6.94E-04	7.07E-04	7.63E-04	7.93E-04
216.33187	5.89E-04	6.81E-04	7.11E-04	7.67E-04	7.83E-04
216.63779	5.92E-04	6.67E-04	7.14E-04	7.67E-04	7.76E-04
216.90546	5.95E-04	6.58E-04	7.15E-04	7.65E-04	7.77E-04
217.22314	5.99E-04	6.50E-04	7.14E-04	7.61E-04	7.84E-04
217.52757	6.05E-04	6.46E-04	7.11E-04	7.56E-04	7.93E-04
217.82314	6.14E-04	6.45E-04	7.08E-04	7.50E-04	8.03E-04
218.12462	6.26E-04	6.39E-04	7.02E-04	7.44E-04	8.11E-04
218.41724	6.38E-04	6.29E-04	6.95E-04	7.38E-04	8.18E-04
218.71636	6.49E-04	6.18E-04	6.90E-04	7.33E-04	8.26E-04
219.00247	6.59E-04	6.14E-04	6.90E-04	7.30E-04	8.36E-04
219.3125	6.67E-04	6.22E-04	6.97E-04	7.26E-04	8.45E-04
219.60198	6.72E-04	6.44E-04	7.05E-04	7.21E-04	8.53E-04
219.90292	6.72E-04	6.71E-04	7.12E-04	7.15E-04	8.60E-04
220.22567	6.67E-04	6.98E-04	7.19E-04	7.08E-04	8.66E-04
220.52463	6.63E-04	7.22E-04	7.27E-04	7.00E-04	8.71E-04
220.82358	6.63E-04	7.37E-04	7.34E-04	6.90E-04	8.77E-04
221.12254	6.69E-04	7.42E-04	7.40E-04	6.80E-04	8.81E-04
221.4215	6.81E-04	7.44E-04	7.42E-04	6.70E-04	8.83E-04
221.71464	6.94E-04	7.43E-04	7.38E-04	6.59E-04	8.81E-04
222.0058	7.01E-04	7.37E-04	7.31E-04	6.48E-04	8.77E-04
222.31639	7.03E-04	7.27E-04	7.19E-04	6.39E-04	8.71E-04
222.60761	6.96E-04	7.15E-04	6.97E-04	6.33E-04	8.64E-04
222.92803	6.80E-04	6.96E-04	6.71E-04	6.29E-04	8.58E-04
223.22175	6.61E-04	6.72E-04	6.50E-04	6.27E-04	8.55E-04
223.51547	6.42E-04	6.51E-04	6.38E-04	6.26E-04	8.55E-04
223.81571	6.25E-04	6.33E-04	6.32E-04	6.26E-04	8.57E-04
224.10291	6.13E-04	6.20E-04	6.27E-04	6.27E-04	8.61E-04
224.426	6.05E-04	6.11E-04	6.25E-04	6.28E-04	8.67E-04
224.72396	6.04E-04	6.10E-04	6.29E-04	6.28E-04	8.74E-04
225.00038	6.11E-04	6.22E-04	6.43E-04	6.27E-04	8.82E-04
225.31808	6.31E-04	6.39E-04	6.63E-04	6.25E-04	8.90E-04
225.60035	6.61E-04	6.51E-04	6.84E-04	6.23E-04	8.96E-04
225.92966	6.93E-04	6.58E-04	7.02E-04	6.21E-04	9.01E-04
226.20565	7.23E-04	6.57E-04	7.15E-04	6.21E-04	9.02E-04
226.51615	7.42E-04	6.59E-04	7.22E-04	6.22E-04	9.00E-04
226.82513	7.51E-04	6.67E-04	7.24E-04	6.25E-04	8.95E-04
227.1301	7.53E-04	6.79E-04	7.25E-04	6.31E-04	8.86E-04
227.40458	7.51E-04	6.94E-04	7.25E-04	6.38E-04	8.75E-04
227.70955	7.47E-04	7.09E-04	7.27E-04	6.46E-04	8.64E-04
228.01453	7.45E-04	7.22E-04	7.25E-04	6.55E-04	8.52E-04
228.31646	7.49E-04	7.34E-04	7.21E-04	6.63E-04	8.40E-04
228.60825	7.59E-04	7.42E-04	7.14E-04	6.68E-04	8.30E-04
228.93107	7.69E-04	7.47E-04	7.05E-04	6.69E-04	8.21E-04
229.21315	7.78E-04	7.51E-04	6.91E-04	6.68E-04	8.13E-04
229.5052	7.78E-04	7.54E-04	6.74E-04	6.68E-04	8.05E-04
229.83375	7.70E-04	7.56E-04	6.58E-04	6.70E-04	7.96E-04
230.12916	7.54E-04	7.54E-04	6.47E-04	6.75E-04	7.89E-04
230.42457	7.36E-04	7.51E-04	6.43E-04	6.81E-04	7.84E-04
230.70602	7.19E-04	7.48E-04	6.42E-04	6.88E-04	7.82E-04
231.02869	7.00E-04	7.46E-04	6.44E-04	6.99E-04	7.82E-04
231.30736	6.86E-04	7.45E-04	6.43E-04	7.10E-04	7.85E-04
231.60992	6.75E-04	7.45E-04	6.42E-04	7.23E-04	7.90E-04
231.92869	6.67E-04	7.45E-04	6.42E-04	7.36E-04	7.96E-04
232.21559	6.69E-04	7.46E-04	6.44E-04	7.48E-04	8.04E-04
232.50248	6.79E-04	7.47E-04	6.46E-04	7.61E-04	8.12E-04
232.82126	6.97E-04	7.50E-04	6.45E-04	7.74E-04	8.21E-04
233.12409	7.18E-04	7.54E-04	6.40E-04	7.81E-04	8.31E-04
233.40461	7.39E-04	7.57E-04	6.36E-04	7.81E-04	8.40E-04
233.70762	7.59E-04	7.58E-04	6.37E-04	7.75E-04	8.45E-04
234.00759	7.79E-04	7.60E-04	6.40E-04	7.65E-04	8.42E-04
234.30756	7.99E-04	7.62E-04	6.44E-04	7.51E-04	8.34E-04
234.62087	8.16E-04	7.66E-04	6.49E-04	7.35E-04	8.29E-04
234.93116	8.25E-04	7.72E-04	6.50E-04	7.20E-04	8.27E-04
235.22572	8.23E-04	7.78E-04	6.47E-04	7.10E-04	8.29E-04
235.51046	8.15E-04	7.85E-04	6.42E-04	7.06E-04	8.31E-04
235.83447	8.03E-04	7.87E-04	6.37E-04	7.04E-04	8.30E-04
236.12694	7.93E-04	7.86E-04	6.37E-04	7.01E-04	8.31E-04
236.41301	7.86E-04	7.82E-04	6.44E-04	6.96E-04	8.36E-04
236.72002	7.84E-04	7.77E-04	6.53E-04	6.89E-04	8.44E-04
237.01586	7.85E-04	7.77E-04	6.60E-04	6.82E-04	8.55E-04
237.30332	7.82E-04	7.81E-04	6.68E-04	6.78E-04	8.64E-04
237.61744	7.75E-04	7.89E-04	6.77E-04	6.75E-04	8.67E-04
237.90016	7.66E-04	7.99E-04	6.82E-04	6.73E-04	8.65E-04
238.21926	7.57E-04	8.07E-04	6.87E-04	6.75E-04	8.61E-04
238.51241	7.51E-04	8.16E-04	6.98E-04	6.83E-04	8.52E-04
238.80755	7.49E-04	8.22E-04	7.16E-04	6.97E-04	8.41E-04
239.10761	7.53E-04	8.27E-04	7.40E-04	7.16E-04	8.32E-04
239.40768	7.61E-04	8.30E-04	7.72E-04	7.37E-04	8.27E-04
239.70474	7.69E-04	8.31E-04	8.07E-04	7.57E-04	8.27E-04
240.0018	7.72E-04	8.31E-04	8.36E-04	7.70E-04	8.30E-04
240.31866	7.65E-04	8.29E-04	8.56E-04	7.77E-04	8.37E-04
240.62313	7.56E-04	8.26E-04	8.67E-04	7.79E-04	8.45E-04
240.92021	7.45E-04	8.24E-04	8.72E-04	7.72E-04	8.57E-04
241.20112	7.35E-04	8.25E-04	8.71E-04	7.50E-04	8.74E-04
241.50015	7.27E-04	8.27E-04	8.66E-04	7.22E-04	8.87E-04
241.83241	7.17E-04	8.32E-04	8.55E-04	7.02E-04	8.97E-04
242.13144	7.10E-04	8.39E-04	8.38E-04	6.93E-04	9.04E-04
242.43047	7.12E-04	8.47E-04	8.15E-04	6.89E-04	9.06E-04
242.72951	7.23E-04	8.54E-04	7.91E-04	6.87E-04	9.04E-04
243.02854	7.37E-04	8.58E-04	7.66E-04	6.86E-04	8.96E-04
243.30932	7.47E-04	8.57E-04	7.43E-04	6.86E-04	8.85E-04
243.60508	7.51E-04	8.51E-04	7.21E-04	6.87E-04	8.72E-04
243.9242	7.47E-04	8.43E-04	7.05E-04	6.89E-04	8.61E-04
244.21532	7.39E-04	8.24E-04	6.95E-04	6.90E-04	8.53E-04
244.50644	7.27E-04	7.91E-04	6.89E-04	6.90E-04	8.48E-04
244.82403	7.18E-04	7.43E-04	6.85E-04	6.89E-04	8.44E-04
245.11515	7.13E-04	7.01E-04	6.82E-04	6.88E-04	8.41E-04
245.40627	7.12E-04	6.66E-04	6.78E-04	6.85E-04	8.39E-04
245.71413	7.12E-04	6.40E-04	6.73E-04	6.82E-04	8.39E-04
246.01617	7.13E-04	6.20E-04	6.68E-04	6.82E-04	8.40E-04
246.31944	7.13E-04	6.01E-04	6.65E-04	6.87E-04	8.44E-04
246.6258	7.12E-04	5.84E-04	6.63E-04	6.96E-04	8.49E-04
246.91609	7.10E-04	5.69E-04	6.63E-04	7.05E-04	8.55E-04
247.20733	7.08E-04	5.56E-04	6.65E-04	7.13E-04	8.59E-04
247.50456	7.05E-04	5.46E-04	6.69E-04	7.19E-04	8.62E-04
247.8018	7.01E-04	5.49E-04	6.74E-04	7.22E-04	8.65E-04
248.13206	7.00E-04	5.62E-04	6.78E-04	7.23E-04	8.66E-04
248.40948	7.00E-04	5.82E-04	6.77E-04	7.22E-04	8.63E-04
248.70011	6.98E-04	6.03E-04	6.74E-04	7.18E-04	8.60E-04
249.00289	6.96E-04	6.23E-04	6.71E-04	7.14E-04	8.60E-04
249.31733	6.91E-04	6.35E-04	6.68E-04	7.10E-04	8.61E-04
249.60028	6.85E-04	6.41E-04	6.69E-04	7.05E-04	8.64E-04
249.90021	6.81E-04	6.40E-04	6.72E-04	7.03E-04	8.68E-04
250.21145	6.77E-04	6.33E-04	6.77E-04	7.02E-04	8.73E-04
250.5227	6.76E-04	6.24E-04	6.83E-04	7.04E-04	8.79E-04
250.80905	6.77E-04	6.13E-04	6.87E-04	7.07E-04	8.86E-04
251.11718	6.79E-04	6.04E-04	6.89E-04	7.11E-04	8.92E-04
251.42531	6.75E-04	5.98E-04	6.91E-04	7.14E-04	8.97E-04
251.70263	6.62E-04	5.96E-04	6.94E-04	7.17E-04	9.02E-04
252.00392	6.40E-04	6.01E-04	7.02E-04	7.18E-04	9.05E-04
252.30862	6.12E-04	6.15E-04	7.13E-04	7.17E-04	9.07E-04
252.60353	5.96E-04	6.36E-04	7.23E-04	7.15E-04	9.10E-04
252.93122	5.89E-04	6.52E-04	7.33E-04	7.12E-04	9.13E-04
253.2163	5.95E-04	6.60E-04	7.39E-04	7.10E-04	9.17E-04
253.50467	6.15E-04	6.62E-04	7.41E-04	7.10E-04	9.20E-04
253.82907	6.45E-04	6.64E-04	7.42E-04	7.13E-04	9.22E-04
254.11744	6.66E-04	6.67E-04	7.40E-04	7.18E-04	9.21E-04
254.41598	6.73E-04	6.74E-04	7.39E-04	7.22E-04	9.21E-04
254.72472	6.71E-04	6.82E-04	7.39E-04	7.27E-04	9.20E-04
255.00258	6.68E-04	6.92E-04	7.39E-04	7.31E-04	9.21E-04
255.31131	6.70E-04	7.05E-04	7.37E-04	7.36E-04	9.22E-04
255.62572	6.79E-04	7.20E-04	7.31E-04	7.42E-04	9.24E-04
255.9211	6.92E-04	7.34E-04	7.22E-04	7.51E-04	9.27E-04
256.21811	7.04E-04	7.46E-04	7.11E-04	7.60E-04	9.29E-04
256.51512	7.15E-04	7.57E-04	7.00E-04	7.69E-04	9.31E-04
256.81874	7.24E-04	7.67E-04	6.89E-04	7.76E-04	9.32E-04
257.10538	7.31E-04	7.75E-04	6.79E-04	7.81E-04	9.31E-04
257.43063	7.38E-04	7.81E-04	6.74E-04	7.84E-04	9.28E-04
257.72337	7.45E-04	7.85E-04	6.78E-04	7.84E-04	9.24E-04
258.0161	7.52E-04	7.88E-04	6.88E-04	7.80E-04	9.19E-04
258.31534	7.57E-04	7.91E-04	7.02E-04	7.72E-04	9.13E-04
258.61568	7.58E-04	7.92E-04	7.18E-04	7.62E-04	9.06E-04
258.9052	7.53E-04	7.95E-04	7.31E-04	7.53E-04	9.00E-04
259.22688	7.50E-04	7.98E-04	7.40E-04	7.45E-04	8.92E-04
259.50031	7.53E-04	8.01E-04	7.44E-04	7.40E-04	8.85E-04
259.81499	7.60E-04	8.04E-04	7.45E-04	7.37E-04	8.79E-04
260.13103	7.67E-04	8.07E-04	7.45E-04	7.38E-04	8.76E-04
260.40282	7.72E-04	8.11E-04	7.46E-04	7.42E-04	8.76E-04
260.70527	7.71E-04	8.15E-04	7.47E-04	7.50E-04	8.77E-04
261.00693	7.67E-04	8.15E-04	7.46E-04	7.58E-04	8.78E-04
261.30458	7.62E-04	8.09E-04	7.41E-04	7.63E-04	8.79E-04
261.61251	7.58E-04	7.97E-04	7.35E-04	7.65E-04	8.80E-04
261.92493	7.54E-04	7.82E-04	7.26E-04	7.58E-04	8.80E-04
262.22836	7.49E-04	7.69E-04	7.14E-04	7.45E-04	8.78E-04
262.50121	7.43E-04	7.64E-04	6.96E-04	7.31E-04	8.74E-04
262.82279	7.38E-04	7.64E-04	6.71E-04	7.17E-04	8.71E-04
263.10864	7.35E-04	7.68E-04	6.50E-04	7.02E-04	8.68E-04
263.43022	7.35E-04	7.73E-04	6.34E-04	6.90E-04	8.67E-04
263.71607	7.38E-04	7.79E-04	6.23E-04	6.79E-04	8.66E-04
264.00976	7.42E-04	7.84E-04	6.13E-04	6.70E-04	8.66E-04
264.32398	7.50E-04	7.87E-04	6.12E-04	6.60E-04	8.67E-04
264.61169	7.60E-04	7.87E-04	6.18E-04	6.47E-04	8.67E-04
264.92527	7.69E-04	7.83E-04	6.29E-04	6.33E-04	8.68E-04
265.22685	7.77E-04	7.78E-04	6.40E-04	6.20E-04	8.68E-04
265.50864	7.81E-04	7.71E-04	6.48E-04	6.10E-04	8.68E-04
265.81134	7.83E-04	7.63E-04	6.52E-04	6.06E-04	8.66E-04
266.10228	7.84E-04	7.53E-04	6.51E-04	6.06E-04	8.62E-04
266.42126	7.84E-04	7.38E-04	6.48E-04	6.12E-04	8.54E-04
266.7125	7.82E-04	7.23E-04	6.48E-04	6.21E-04	8.44E-04
267.01922	7.77E-04	7.11E-04	6.52E-04	6.33E-04	8.32E-04
267.32595	7.71E-04	7.02E-04	6.60E-04	6.46E-04	8.20E-04
267.63268	7.64E-04	7.00E-04	6.69E-04	6.57E-04	8.10E-04
267.90532	7.59E-04	7.00E-04	6.76E-04	6.68E-04	8.03E-04
268.21205	7.56E-04	6.98E-04	6.82E-04	6.79E-04	7.99E-04
268.51877	7.57E-04	6.93E-04	6.87E-04	6.87E-04	7.97E-04
268.8255	7.61E-04	6.86E-04	6.91E-04	6.93E-04	7.99E-04
269.13223	7.70E-04	6.78E-04	6.94E-04	6.98E-04	8.04E-04
269.40487	7.81E-04	6.71E-04	6.98E-04	7.02E-04	8.10E-04
269.7116	7.94E-04	6.66E-04	7.03E-04	7.07E-04	8.16E-04
270.01832	8.07E-04	6.64E-04	7.10E-04	7.12E-04	8.22E-04
270.32505	8.14E-04	6.65E-04	7.17E-04	7.17E-04	8.28E-04
270.63178	8.14E-04	6.68E-04	7.25E-04	7.21E-04	8.34E-04
270.90442	8.10E-04	6.74E-04	7.32E-04	7.27E-04	8.39E-04
271.20126	8.04E-04	6.80E-04	7.39E-04	7.35E-04	8.43E-04
271.50107	7.97E-04	6.86E-04	7.45E-04	7.44E-04	8.46E-04
271.82759	7.91E-04	6.90E-04	7.48E-04	7.54E-04	8.48E-04
272.12146	7.88E-04	6.94E-04	7.49E-04	7.64E-04	8.47E-04
272.41408	7.87E-04	6.96E-04	7.50E-04	7.74E-04	8.44E-04
272.7067	7.89E-04	6.98E-04	7.48E-04	7.83E-04	8.39E-04
273.02858	7.92E-04	6.99E-04	7.46E-04	7.90E-04	8.32E-04
273.3212	7.97E-04	7.00E-04	7.45E-04	7.95E-04	8.24E-04
273.62552	8.01E-04	6.97E-04	7.46E-04	8.00E-04	8.16E-04
273.90484	8.05E-04	6.88E-04	7.47E-04	8.04E-04	8.05E-04
274.20071	8.06E-04	6.75E-04	7.46E-04	8.05E-04	7.95E-04
274.51231	8.07E-04	6.57E-04	7.45E-04	8.04E-04	7.87E-04
274.82391	8.08E-04	6.36E-04	7.45E-04	8.01E-04	7.82E-04
275.1009	8.08E-04	6.19E-04	7.46E-04	7.95E-04	7.83E-04
275.40872	8.07E-04	6.04E-04	7.47E-04	7.89E-04	7.87E-04
275.72637	8.05E-04	5.88E-04	7.47E-04	7.84E-04	7.94E-04
276.02605	8.00E-04	5.72E-04	7.46E-04	7.84E-04	8.04E-04
276.3121	7.93E-04	5.58E-04	7.46E-04	7.89E-04	8.14E-04
276.60878	7.81E-04	5.51E-04	7.47E-04	7.91E-04	8.22E-04
276.91535	7.66E-04	5.47E-04	7.51E-04	7.88E-04	8.30E-04
277.20544	7.51E-04	5.47E-04	7.57E-04	7.79E-04	8.36E-04
277.51312	7.37E-04	5.49E-04	7.57E-04	7.67E-04	8.40E-04
277.80587	7.25E-04	5.52E-04	7.50E-04	7.54E-04	8.41E-04
278.13115	7.19E-04	5.55E-04	7.42E-04	7.43E-04	8.41E-04
278.4239	7.19E-04	5.60E-04	7.36E-04	7.36E-04	8.44E-04
278.7069	7.22E-04	5.66E-04	7.34E-04	7.34E-04	8.47E-04
279.02892	7.26E-04	5.75E-04	7.39E-04	7.37E-04	8.49E-04
279.32477	7.29E-04	5.87E-04	7.46E-04	7.48E-04	8.51E-04
279.61312	7.31E-04	6.03E-04	7.51E-04	7.65E-04	8.55E-04
279.93032	7.33E-04	6.21E-04	7.53E-04	7.83E-04	8.60E-04
280.21227	7.42E-04	6.43E-04	7.52E-04	7.99E-04	8.68E-04
280.52946	7.61E-04	6.65E-04	7.47E-04	8.10E-04	8.78E-04
280.81142	7.79E-04	6.86E-04	7.40E-04	8.19E-04	8.90E-04
281.11781	7.90E-04	7.05E-04	7.29E-04	8.26E-04	9.02E-04
281.40262	7.89E-04	7.20E-04	7.17E-04	8.32E-04	9.13E-04
281.71907	7.77E-04	7.30E-04	7.06E-04	8.36E-04	9.21E-04
282.00387	7.60E-04	7.35E-04	6.99E-04	8.40E-04	9.28E-04
282.31314	7.41E-04	7.37E-04	6.93E-04	8.43E-04	9.32E-04
282.62175	7.24E-04	7.37E-04	6.88E-04	8.47E-04	9.36E-04
282.9023	7.10E-04	7.39E-04	6.83E-04	8.53E-04	9.39E-04
283.22775	7.00E-04	7.45E-04	6.79E-04	8.61E-04	9.42E-04
283.53327	6.93E-04	7.54E-04	6.77E-04	8.69E-04	9.46E-04
283.81503	6.87E-04	7.69E-04	6.77E-04	8.76E-04	9.50E-04
284.10143	6.84E-04	7.88E-04	6.80E-04	8.81E-04	9.53E-04
284.40015	6.86E-04	8.09E-04	6.84E-04	8.81E-04	9.55E-04
284.72416	6.95E-04	8.31E-04	6.88E-04	8.77E-04	9.54E-04
285.01217	7.12E-04	8.51E-04	6.91E-04	8.71E-04	9.47E-04
285.30018	7.30E-04	8.65E-04	6.94E-04	8.64E-04	9.35E-04
285.62492	7.46E-04	8.72E-04	6.96E-04	8.57E-04	9.26E-04
285.93455	7.59E-04	8.76E-04	6.96E-04	8.51E-04	9.22E-04
286.20343	7.70E-04	8.80E-04	6.96E-04	8.46E-04	9.20E-04
286.51892	7.80E-04	8.82E-04	6.96E-04	8.41E-04	9.19E-04
286.82616	7.90E-04	8.78E-04	6.97E-04	8.38E-04	9.18E-04
287.13339	8.00E-04	8.69E-04	7.00E-04	8.39E-04	9.14E-04
287.40649	8.06E-04	8.62E-04	7.07E-04	8.43E-04	9.08E-04
287.71559	8.07E-04	8.56E-04	7.17E-04	8.51E-04	9.04E-04
288.01843	8.06E-04	8.52E-04	7.28E-04	8.61E-04	9.00E-04
288.31184	8.06E-04	8.49E-04	7.36E-04	8.72E-04	8.96E-04
288.60524	8.08E-04	8.40E-04	7.43E-04	8.84E-04	8.99E-04
288.92147	8.13E-04	8.19E-04	7.50E-04	8.96E-04	9.06E-04
289.20835	8.15E-04	7.93E-04	7.57E-04	9.06E-04	9.12E-04
289.5311	8.12E-04	7.72E-04	7.62E-04	9.09E-04	9.17E-04
289.82481	8.04E-04	7.56E-04	7.66E-04	9.08E-04	9.21E-04
290.12482	7.93E-04	7.44E-04	7.68E-04	9.05E-04	9.22E-04
290.4318	7.77E-04	7.34E-04	7.62E-04	9.02E-04	9.22E-04
290.71576	7.58E-04	7.25E-04	7.47E-04	9.02E-04	9.21E-04
291.01124	7.44E-04	7.20E-04	7.24E-04	8.97E-04	9.22E-04
291.32159	7.39E-04	7.15E-04	7.09E-04	8.74E-04	9.25E-04
291.61554	7.43E-04	7.11E-04	7.07E-04	8.46E-04	9.32E-04
291.90949	7.48E-04	7.08E-04	7.11E-04	8.26E-04	9.41E-04
292.20935	7.50E-04	7.04E-04	7.25E-04	8.16E-04	9.47E-04
292.5196	7.47E-04	7.01E-04	7.45E-04	8.17E-04	9.48E-04
292.80589	7.41E-04	6.99E-04	7.69E-04	8.26E-04	9.44E-04
293.12767	7.33E-04	6.96E-04	7.92E-04	8.40E-04	9.36E-04
293.40186	7.24E-04	6.89E-04	8.12E-04	8.55E-04	9.27E-04
293.71033	7.17E-04	6.76E-04	8.26E-04	8.68E-04	9.17E-04
294.02908	7.13E-04	6.49E-04	8.36E-04	8.79E-04	9.07E-04
294.33069	7.11E-04	6.17E-04	8.45E-04	8.88E-04	9.00E-04
294.6323	7.11E-04	5.90E-04	8.47E-04	8.92E-04	8.95E-04
294.9339	7.09E-04	5.73E-04	8.43E-04	8.81E-04	8.92E-04
295.23551	7.03E-04	5.63E-04	8.37E-04	8.54E-04	8.92E-04
295.53712	6.98E-04	5.63E-04	8.29E-04	8.19E-04	8.93E-04
295.80103	7.00E-04	5.83E-04	8.16E-04	7.92E-04	8.96E-04
296.12903	7.09E-04	6.16E-04	7.98E-04	7.74E-04	9.00E-04
296.40487	7.24E-04	6.47E-04	7.78E-04	7.62E-04	9.06E-04
296.73472	7.41E-04	6.79E-04	7.58E-04	7.51E-04	9.15E-04
297.01067	7.58E-04	7.12E-04	7.39E-04	7.39E-04	9.24E-04
297.30726	7.69E-04	7.44E-04	7.24E-04	7.31E-04	9.31E-04
297.62616	7.77E-04	7.66E-04	7.27E-04	7.26E-04	9.35E-04
297.91606	7.80E-04	7.74E-04	7.46E-04	7.22E-04	9.37E-04
298.20596	7.77E-04	7.74E-04	7.61E-04	7.24E-04	9.36E-04
298.52485	7.68E-04	7.68E-04	7.65E-04	7.34E-04	9.33E-04
298.82345	7.50E-04	7.56E-04	7.60E-04	7.46E-04	9.30E-04
299.11046	7.25E-04	7.46E-04	7.52E-04	7.53E-04	9.27E-04
299.41513	6.98E-04	7.42E-04	7.45E-04	7.57E-04	9.23E-04
299.70869	6.76E-04	7.43E-04	7.40E-04	7.60E-04	9.19E-04
300	6.64E-04	7.48E-04	7.35E-04	7.61E-04	9.17E-04
