# Supplementary material for: Study on modular smoke extraction with solid screen in urban road tunnel fires
Source: PLoS One. 2026 Feb 17;21(2):e0342557. doi: 10.1371/journal.pone.0342557 (PMC12912539; doi:10.1371/journal.pone.0342557)
Supplement: S1 Data — (ZIP) [file pone.0342557.s001.zip › Fig11_CO_Concentration.csv]

Time	Case Z3	Case Z5	Case Z7	Case Z9
-200	6.53E-06	7.90E-06	7.04E-06	5.79E-06
-199	2.95E-05	3.65E-05	3.33E-05	2.69E-05
-198	6.12E-05	7.42E-05	7.66E-05	6.12E-05
-197	8.95E-05	1.10E-04	1.22E-04	9.56E-05
-196	1.13E-04	1.34E-04	1.51E-04	1.26E-04
-195	1.52E-04	1.31E-04	8.74E-05	3.34E-06
-194	1.63E-04	1.42E-04	9.22E-05	7.35E-06
-193	1.69E-04	1.48E-04	9.37E-05	1.07E-05
-192	1.71E-04	1.54E-04	9.33E-05	1.33E-05
-191	1.69E-04	1.56E-04	9.30E-05	1.54E-05
-190	1.64E-04	1.56E-04	9.31E-05	1.75E-05
-189	1.60E-04	1.54E-04	9.25E-05	1.95E-05
-188	1.58E-04	1.54E-04	9.08E-05	2.07E-05
-187	1.57E-04	1.54E-04	8.83E-05	2.15E-05
-186	1.55E-04	1.52E-04	8.66E-05	2.28E-05
-185	1.52E-04	1.50E-04	8.49E-05	2.36E-05
-184	1.49E-04	1.49E-04	8.33E-05	2.36E-05
-183	1.47E-04	1.48E-04	8.24E-05	2.28E-05
-182	1.44E-04	1.48E-04	8.23E-05	2.20E-05
-181	1.41E-04	1.46E-04	8.29E-05	2.12E-05
-180	1.39E-04	1.45E-04	8.31E-05	2.07E-05
-179	1.37E-04	1.43E-04	8.30E-05	2.02E-05
-178	1.35E-04	1.42E-04	8.32E-05	2.02E-05
-177	1.35E-04	1.40E-04	8.31E-05	2.03E-05
-176	1.37E-04	1.38E-04	8.22E-05	2.08E-05
-175	1.41E-04	1.36E-04	8.09E-05	2.13E-05
-174	1.48E-04	1.35E-04	8.08E-05	2.17E-05
-173	1.60E-04	1.34E-04	8.11E-05	2.22E-05
-172	1.76E-04	1.34E-04	8.15E-05	2.30E-05
-171	1.92E-04	1.34E-04	8.17E-05	2.36E-05
-170	2.08E-04	1.33E-04	8.21E-05	2.46E-05
-169	2.22E-04	1.33E-04	8.26E-05	2.52E-05
-168	2.34E-04	1.33E-04	8.32E-05	2.59E-05
-167	2.40E-04	1.33E-04	8.28E-05	2.69E-05
-166	2.43E-04	1.33E-04	8.21E-05	2.82E-05
-165	2.43E-04	1.34E-04	8.13E-05	2.95E-05
-164	2.41E-04	1.35E-04	8.09E-05	3.13E-05
-163	2.39E-04	1.36E-04	8.06E-05	3.21E-05
-162	2.37E-04	1.38E-04	8.06E-05	3.39E-05
-161	2.37E-04	1.39E-04	8.04E-05	3.52E-05
-160	2.36E-04	1.40E-04	8.08E-05	3.70E-05
-159	2.38E-04	1.41E-04	8.07E-05	3.85E-05
-158	2.38E-04	1.43E-04	8.11E-05	4.02E-05
-157	2.40E-04	1.44E-04	8.14E-05	4.33E-05
-156	2.43E-04	1.46E-04	8.18E-05	5.09E-05
-155	2.49E-04	1.47E-04	8.25E-05	5.14E-05
-154	2.57E-04	1.48E-04	8.36E-05	8.39E-05
-153	2.64E-04	1.49E-04	8.43E-05	1.29E-04
-152	2.69E-04	1.50E-04	8.68E-05	1.61E-04
-151	2.74E-04	1.50E-04	8.76E-05	1.76E-04
-150	2.79E-04	1.51E-04	9.13E-05	1.80E-04
-149	2.82E-04	1.51E-04	9.41E-05	1.75E-04
-148	2.84E-04	1.54E-04	1.02E-04	1.67E-04
-147	2.85E-04	1.55E-04	1.18E-04	1.57E-04
-146	2.83E-04	1.57E-04	1.18E-04	1.44E-04
-145	2.82E-04	1.57E-04	2.37E-04	1.54E-04
-144	2.79E-04	1.59E-04	3.16E-04	1.47E-04
-143	2.75E-04	1.60E-04	3.57E-04	1.40E-04
-142	2.72E-04	1.62E-04	3.64E-04	1.35E-04
-141	2.69E-04	1.63E-04	3.39E-04	1.32E-04
-140	2.67E-04	1.66E-04	2.97E-04	1.28E-04
-139	2.66E-04	1.66E-04	2.46E-04	1.26E-04
-138	2.64E-04	1.68E-04	2.04E-04	1.25E-04
-137	2.63E-04	1.67E-04	1.75E-04	1.24E-04
-136	2.63E-04	1.69E-04	1.94E-04	1.24E-04
-135	2.62E-04	1.69E-04	1.90E-04	1.24E-04
-134	2.62E-04	1.72E-04	1.89E-04	1.25E-04
-133	2.62E-04	1.71E-04	1.93E-04	1.25E-04
-132	2.62E-04	1.73E-04	2.06E-04	1.25E-04
-131	2.63E-04	1.72E-04	2.25E-04	1.26E-04
-130	2.63E-04	1.75E-04	2.47E-04	1.30E-04
-129	2.64E-04	1.76E-04	2.71E-04	1.40E-04
-128	2.65E-04	1.84E-04	2.93E-04	1.56E-04
-127	2.66E-04	1.93E-04	3.06E-04	1.76E-04
-126	2.66E-04	2.08E-04	3.11E-04	1.94E-04
-125	2.68E-04	2.14E-04	3.09E-04	2.09E-04
-124	2.69E-04	2.20E-04	3.04E-04	2.21E-04
-123	2.69E-04	2.12E-04	2.99E-04	2.29E-04
-122	2.68E-04	2.07E-04	2.98E-04	2.33E-04
-121	2.68E-04	2.15E-04	2.99E-04	2.39E-04
-120	2.68E-04	3.57E-04	3.02E-04	2.44E-04
-119	2.69E-04	4.98E-04	3.03E-04	2.48E-04
-118	2.70E-04	5.56E-04	3.05E-04	2.51E-04
-117	2.71E-04	5.55E-04	3.08E-04	2.55E-04
-116	2.71E-04	5.22E-04	3.12E-04	2.61E-04
-115	2.71E-04	4.70E-04	3.15E-04	2.72E-04
-114	2.66E-04	4.18E-04	3.18E-04	2.78E-04
-113	2.62E-04	3.76E-04	3.21E-04	2.78E-04
-112	2.58E-04	3.53E-04	3.24E-04	2.54E-04
-111	2.54E-04	3.43E-04	3.28E-04	2.60E-04
-110	2.50E-04	3.49E-04	3.32E-04	3.46E-04
-109	2.48E-04	3.63E-04	3.37E-04	3.78E-04
-108	2.45E-04	3.84E-04	3.41E-04	4.06E-04
-107	2.43E-04	4.14E-04	3.44E-04	4.17E-04
-106	2.42E-04	4.47E-04	3.47E-04	4.21E-04
-105	2.42E-04	5.53E-04	3.48E-04	4.25E-04
-104	2.43E-04	5.47E-04	3.50E-04	4.31E-04
-103	2.45E-04	5.28E-04	3.52E-04	4.50E-04
-102	2.47E-04	5.10E-04	3.55E-04	4.43E-04
-101	2.49E-04	5.00E-04	3.58E-04	5.05E-04
-100	2.52E-04	4.99E-04	3.63E-04	4.97E-04
-99	2.55E-04	5.03E-04	3.70E-04	4.92E-04
-98	2.60E-04	5.09E-04	3.79E-04	4.87E-04
-97	2.65E-04	5.16E-04	3.85E-04	4.83E-04
-96	2.69E-04	5.19E-04	3.91E-04	4.77E-04
-95	2.74E-04	5.21E-04	3.98E-04	4.73E-04
-94	2.78E-04	5.23E-04	4.18E-04	4.70E-04
-93	2.84E-04	5.23E-04	4.40E-04	4.68E-04
-92	2.87E-04	5.21E-04	4.53E-04	4.66E-04
-91	2.93E-04	5.20E-04	4.35E-04	4.65E-04
-90	2.96E-04	5.21E-04	3.83E-04	4.64E-04
-89	3.01E-04	5.20E-04	3.80E-04	4.62E-04
-88	3.02E-04	5.19E-04	4.45E-04	4.61E-04
-87	3.04E-04	5.18E-04	7.06E-04	4.60E-04
-86	3.03E-04	5.16E-04	7.91E-04	4.60E-04
-85	3.03E-04	5.16E-04	8.18E-04	4.61E-04
-84	3.01E-04	5.20E-04	8.04E-04	4.61E-04
-83	3.03E-04	5.24E-04	7.62E-04	4.63E-04
-82	3.00E-04	5.28E-04	7.23E-04	4.65E-04
-81	3.01E-04	5.33E-04	6.87E-04	4.67E-04
-80	2.98E-04	5.36E-04	6.67E-04	4.70E-04
-79	3.03E-04	5.37E-04	6.54E-04	4.72E-04
-78	3.04E-04	5.36E-04	7.71E-04	4.74E-04
-77	3.10E-04	5.34E-04	7.80E-04	4.76E-04
-76	3.14E-04	5.31E-04	7.79E-04	4.87E-04
-75	3.28E-04	5.29E-04	7.71E-04	5.08E-04
-74	3.30E-04	5.28E-04	7.62E-04	5.35E-04
-73	3.41E-04	5.29E-04	7.51E-04	5.56E-04
-72	3.35E-04	5.29E-04	7.39E-04	5.54E-04
-71	3.45E-04	5.29E-04	7.30E-04	5.32E-04
-70	3.35E-04	5.29E-04	7.23E-04	4.84E-04
-69	3.35E-04	5.27E-04	7.16E-04	4.26E-04
-68	4.56E-04	5.24E-04	7.13E-04	4.56E-04
-67	7.10E-04	5.20E-04	7.07E-04	5.18E-04
-66	8.67E-04	5.21E-04	7.01E-04	8.42E-04
-65	9.00E-04	5.23E-04	6.93E-04	9.14E-04
-64	8.76E-04	5.27E-04	6.86E-04	9.52E-04
-63	8.19E-04	5.30E-04	6.80E-04	9.58E-04
-62	7.37E-04	5.30E-04	6.76E-04	9.53E-04
-61	6.35E-04	5.29E-04	6.73E-04	9.43E-04
-60	5.54E-04	5.30E-04	6.71E-04	9.34E-04
-59	5.12E-04	5.34E-04	6.69E-04	9.23E-04
-58	5.75E-04	5.39E-04	6.69E-04	9.10E-04
-57	6.13E-04	5.45E-04	6.69E-04	9.94E-04
-56	6.39E-04	5.50E-04	6.73E-04	9.87E-04
-55	6.53E-04	5.57E-04	6.75E-04	9.76E-04
-54	6.62E-04	5.64E-04	6.74E-04	9.59E-04
-53	6.75E-04	5.63E-04	6.73E-04	9.39E-04
-52	6.82E-04	5.73E-04	6.74E-04	9.19E-04
-51	6.88E-04	5.90E-04	6.74E-04	9.03E-04
-50	6.94E-04	6.05E-04	6.74E-04	8.88E-04
-49	7.07E-04	6.09E-04	6.77E-04	8.70E-04
-48	7.19E-04	6.06E-04	6.81E-04	8.55E-04
-47	7.25E-04	5.87E-04	6.86E-04	8.45E-04
-46	7.30E-04	5.67E-04	6.97E-04	8.40E-04
-45	7.35E-04	5.29E-04	7.01E-04	8.38E-04
-44	7.41E-04	4.97E-04	7.02E-04	8.34E-04
-43	7.40E-04	4.93E-04	7.01E-04	8.35E-04
-42	7.33E-04	5.42E-04	7.04E-04	8.36E-04
-41	7.25E-04	8.34E-04	7.06E-04	8.37E-04
-40	7.18E-04	0.00117	7.08E-04	8.40E-04
-39	7.12E-04	0.00126	7.22E-04	8.41E-04
-38	7.08E-04	0.00127	7.30E-04	8.32E-04
-37	6.99E-04	0.0012	7.30E-04	8.22E-04
-36	6.82E-04	0.00111	7.19E-04	8.21E-04
-35	6.68E-04	0.00103	6.87E-04	8.28E-04
-34	6.57E-04	9.77E-04	6.43E-04	8.24E-04
-33	6.45E-04	9.43E-04	5.89E-04	8.21E-04
-32	6.39E-04	9.19E-04	5.82E-04	8.14E-04
-31	6.33E-04	8.95E-04	6.97E-04	8.04E-04
-30	6.22E-04	9.02E-04	7.74E-04	7.89E-04
-29	6.08E-04	8.65E-04	0.0012	7.73E-04
-28	5.92E-04	8.37E-04	0.00135	7.44E-04
-27	5.77E-04	8.13E-04	0.00136	7.01E-04
-26	5.66E-04	7.89E-04	0.00131	6.50E-04
-25	5.54E-04	7.63E-04	0.00125	6.31E-04
-24	5.41E-04	7.41E-04	0.00118	7.34E-04
-23	5.30E-04	7.20E-04	0.00112	8.10E-04
-22	5.20E-04	7.01E-04	0.00108	0.0012
-21	5.06E-04	6.84E-04	0.00108	0.00132
-20	4.95E-04	6.62E-04	0.00101	0.0013
-19	4.84E-04	6.36E-04	9.64E-04	0.00124
-18	4.73E-04	6.11E-04	9.11E-04	0.00117
-17	4.66E-04	5.89E-04	8.69E-04	0.00111
-16	4.53E-04	5.67E-04	8.24E-04	0.00105
-15	4.40E-04	5.45E-04	7.82E-04	0.00102
-14	4.32E-04	5.25E-04	7.49E-04	0.00105
-13	4.20E-04	5.06E-04	7.22E-04	9.54E-04
-12	4.09E-04	4.84E-04	6.92E-04	9.04E-04
-11	3.96E-04	4.70E-04	6.60E-04	8.40E-04
-10	3.85E-04	4.54E-04	6.35E-04	7.88E-04
-9	3.77E-04	4.40E-04	6.06E-04	7.41E-04
-8	3.65E-04	4.26E-04	5.78E-04	7.17E-04
-7	3.56E-04	4.18E-04	5.64E-04	7.10E-04
-6	3.49E-04	4.17E-04	5.92E-04	7.70E-04
-5	3.59E-04	4.56E-04	7.48E-04	9.41E-04
-4	4.38E-04	6.07E-04	0.00107	0.00114
-3	7.43E-04	9.93E-04	0.00148	0.00135
-2	0.00145	1.71E-03	0.00198	0.00175
-1	0.00213	2.25E-03	0.0023	0.00212
0	0.00222	2.16E-03	0.00209	0.00217
1	0.00168	0.00147	0.00143	0.00182
2	9.78E-04	7.67E-04	8.50E-04	0.00137
3	5.77E-04	4.74E-04	6.23E-04	0.001
4	4.05E-04	4.18E-04	5.69E-04	7.79E-04
5	3.61E-04	4.15E-04	5.74E-04	6.80E-04
6	3.65E-04	4.29E-04	6.01E-04	6.74E-04
7	3.77E-04	4.42E-04	6.28E-04	7.00E-04
8	3.89E-04	4.57E-04	6.55E-04	7.40E-04
9	4.02E-04	4.71E-04	6.82E-04	7.93E-04
10	4.02E-04	4.91E-04	7.11E-04	8.43E-04
11	4.33E-04	5.12E-04	7.43E-04	9.05E-04
12	4.43E-04	5.29E-04	7.77E-04	9.62E-04
13	4.56E-04	5.42E-04	8.05E-04	0.00106
14	4.66E-04	5.62E-04	8.42E-04	0.00103
15	4.77E-04	5.81E-04	8.83E-04	0.00106
16	4.86E-04	5.99E-04	9.25E-04	0.00111
17	4.94E-04	6.16E-04	9.58E-04	0.00117
18	5.05E-04	6.35E-04	9.99E-04	0.00124
19	5.16E-04	6.55E-04	0.00104	0.00128
20	5.25E-04	6.70E-04	0.00111	0.00131
21	5.36E-04	6.84E-04	0.00111	0.00123
22	5.51E-04	7.03E-04	0.0011	9.76E-04
23	5.65E-04	7.25E-04	0.00115	8.13E-04
24	5.79E-04	7.46E-04	0.00119	6.32E-04
25	5.93E-04	7.69E-04	0.00125	6.43E-04
26	6.02E-04	7.89E-04	0.0013	7.06E-04
27	6.12E-04	8.13E-04	0.00131	7.54E-04
28	6.23E-04	8.41E-04	0.00119	7.89E-04
29	6.38E-04	8.77E-04	9.07E-04	8.05E-04
30	6.49E-04	8.77E-04	7.63E-04	8.17E-04
31	6.60E-04	8.69E-04	5.38E-04	8.13E-04
32	6.71E-04	8.85E-04	5.71E-04	8.07E-04
33	6.80E-04	9.05E-04	6.33E-04	7.97E-04
34	6.93E-04	9.42E-04	6.81E-04	7.89E-04
35	6.93E-04	0.001	7.19E-04	7.99E-04
36	7.12E-04	0.00108	7.34E-04	8.10E-04
37	7.16E-04	0.00116	7.37E-04	8.17E-04
38	7.21E-04	0.00119	7.33E-04	8.25E-04
39	7.27E-04	0.00113	7.26E-04	8.28E-04
40	7.33E-04	9.10E-04	7.17E-04	8.29E-04
41	7.42E-04	6.00E-04	7.13E-04	8.26E-04
42	7.50E-04	5.09E-04	7.11E-04	8.27E-04
43	7.53E-04	4.96E-04	7.07E-04	8.31E-04
44	7.54E-04	5.32E-04	6.92E-04	8.37E-04
45	7.54E-04	5.76E-04	6.86E-04	8.41E-04
46	7.44E-04	5.98E-04	6.84E-04	8.45E-04
47	7.32E-04	6.13E-04	6.79E-04	8.54E-04
48	7.25E-04	6.13E-04	6.76E-04	8.64E-04
49	7.21E-04	6.04E-04	6.77E-04	8.77E-04
50	7.18E-04	5.83E-04	6.71E-04	8.91E-04
51	7.15E-04	5.71E-04	6.62E-04	9.06E-04
52	7.06E-04	5.59E-04	6.53E-04	9.23E-04
53	6.93E-04	5.54E-04	6.51E-04	9.36E-04
54	6.78E-04	5.45E-04	6.52E-04	9.50E-04
55	6.65E-04	5.40E-04	6.51E-04	9.68E-04
56	6.42E-04	5.37E-04	6.46E-04	9.83E-04
57	5.99E-04	5.30E-04	6.41E-04	9.87E-04
58	5.67E-04	5.21E-04	6.38E-04	9.05E-04
59	5.14E-04	5.13E-04	6.37E-04	9.14E-04
60	5.88E-04	5.08E-04	6.36E-04	9.18E-04
61	6.84E-04	5.06E-04	6.36E-04	9.28E-04
62	7.89E-04	5.05E-04	6.38E-04	9.33E-04
63	8.71E-04	5.07E-04	6.42E-04	9.31E-04
64	9.19E-04	5.06E-04	6.47E-04	8.97E-04
65	9.23E-04	5.04E-04	6.55E-04	7.89E-04
66	8.27E-04	5.01E-04	6.63E-04	5.78E-04
67	5.43E-04	4.99E-04	6.70E-04	5.20E-04
68	3.78E-04	4.98E-04	6.77E-04	4.14E-04
69	3.60E-04	4.99E-04	6.81E-04	4.73E-04
70	3.66E-04	4.99E-04	6.85E-04	5.27E-04
71	3.58E-04	4.99E-04	6.88E-04	5.46E-04
72	3.58E-04	5.01E-04	6.92E-04	5.42E-04
73	3.48E-04	5.05E-04	7.03E-04	5.20E-04
74	3.44E-04	5.08E-04	7.14E-04	4.93E-04
75	3.35E-04	5.11E-04	7.29E-04	4.77E-04
76	3.33E-04	5.11E-04	7.42E-04	4.64E-04
77	3.26E-04	5.11E-04	7.45E-04	4.60E-04
78	3.26E-04	5.11E-04	7.30E-04	4.61E-04
79	3.23E-04	5.13E-04	6.33E-04	4.59E-04
80	3.24E-04	5.16E-04	6.42E-04	4.56E-04
81	3.21E-04	5.19E-04	6.66E-04	4.54E-04
82	3.22E-04	5.18E-04	7.08E-04	4.53E-04
83	3.19E-04	5.16E-04	7.55E-04	4.52E-04
84	3.18E-04	5.13E-04	7.77E-04	4.51E-04
85	3.14E-04	5.10E-04	7.69E-04	4.51E-04
86	3.10E-04	5.06E-04	7.22E-04	4.53E-04
87	3.01E-04	5.06E-04	5.28E-04	4.54E-04
88	2.94E-04	5.07E-04	4.50E-04	4.53E-04
89	2.84E-04	5.09E-04	3.81E-04	4.53E-04
90	2.75E-04	5.11E-04	4.14E-04	4.54E-04
91	2.65E-04	5.11E-04	4.29E-04	4.54E-04
92	2.58E-04	5.10E-04	4.11E-04	4.56E-04
93	2.51E-04	5.07E-04	3.94E-04	4.58E-04
94	2.45E-04	5.03E-04	3.82E-04	4.59E-04
95	2.42E-04	4.98E-04	3.77E-04	4.61E-04
96	2.40E-04	4.94E-04	3.71E-04	4.63E-04
97	2.38E-04	4.91E-04	3.66E-04	4.67E-04
98	2.37E-04	4.87E-04	3.58E-04	4.73E-04
99	2.36E-04	4.88E-04	3.55E-04	4.85E-04
100	2.35E-04	4.92E-04	3.51E-04	4.99E-04
101	2.34E-04	5.01E-04	3.50E-04	4.99E-04
102	2.34E-04	5.14E-04	3.48E-04	4.25E-04
103	2.34E-04	5.28E-04	3.48E-04	4.11E-04
104	2.35E-04	5.29E-04	3.47E-04	4.08E-04
105	2.35E-04	5.29E-04	3.47E-04	4.05E-04
106	2.36E-04	4.07E-04	3.46E-04	4.02E-04
107	2.37E-04	3.86E-04	3.46E-04	4.02E-04
108	2.38E-04	3.63E-04	3.44E-04	4.02E-04
109	2.39E-04	3.50E-04	3.41E-04	3.75E-04
110	2.41E-04	3.47E-04	3.38E-04	2.88E-04
111	2.43E-04	3.54E-04	3.34E-04	2.61E-04
112	2.45E-04	3.77E-04	3.30E-04	2.69E-04
113	2.46E-04	4.18E-04	3.27E-04	2.64E-04
114	2.48E-04	4.71E-04	3.22E-04	2.56E-04
115	2.48E-04	5.26E-04	3.17E-04	2.44E-04
116	2.49E-04	5.68E-04	3.11E-04	2.33E-04
117	2.51E-04	5.82E-04	3.05E-04	2.20E-04
118	2.52E-04	5.52E-04	2.98E-04	2.09E-04
119	2.53E-04	4.55E-04	2.93E-04	1.95E-04
120	2.55E-04	2.46E-04	2.90E-04	1.82E-04
121	2.57E-04	1.97E-04	2.90E-04	1.69E-04
122	2.59E-04	2.03E-04	2.93E-04	1.60E-04
123	2.61E-04	2.08E-04	2.95E-04	1.54E-04
124	2.63E-04	1.98E-04	2.95E-04	1.48E-04
125	2.65E-04	1.90E-04	2.92E-04	1.43E-04
126	2.67E-04	1.79E-04	2.77E-04	1.38E-04
127	2.68E-04	1.73E-04	2.51E-04	1.31E-04
128	2.70E-04	1.66E-04	2.22E-04	1.26E-04
129	2.71E-04	1.64E-04	1.99E-04	1.23E-04
130	2.73E-04	1.60E-04	1.86E-04	1.23E-04
131	2.76E-04	1.61E-04	1.78E-04	1.23E-04
132	2.79E-04	1.58E-04	1.76E-04	1.23E-04
133	2.82E-04	1.58E-04	1.75E-04	1.21E-04
134	2.86E-04	1.56E-04	1.77E-04	1.20E-04
135	2.90E-04	1.56E-04	1.80E-04	1.20E-04
136	2.93E-04	1.54E-04	1.83E-04	1.19E-04
137	2.96E-04	1.55E-04	1.63E-04	1.20E-04
138	2.99E-04	1.54E-04	2.00E-04	1.21E-04
139	3.01E-04	1.54E-04	2.44E-04	1.23E-04
140	3.03E-04	1.54E-04	2.89E-04	1.26E-04
141	3.03E-04	1.55E-04	3.25E-04	1.28E-04
142	3.02E-04	1.55E-04	3.34E-04	1.31E-04
143	3.00E-04	1.56E-04	3.15E-04	1.35E-04
144	2.99E-04	1.56E-04	2.58E-04	1.38E-04
145	2.97E-04	1.57E-04	1.48E-04	1.41E-04
146	2.95E-04	1.58E-04	1.20E-04	1.13E-04
147	2.92E-04	1.59E-04	9.36E-05	1.29E-04
148	2.88E-04	1.60E-04	8.54E-05	1.41E-04
149	2.82E-04	1.62E-04	8.19E-05	1.52E-04
150	2.75E-04	1.62E-04	7.88E-05	1.58E-04
151	2.67E-04	1.63E-04	7.83E-05	1.53E-04
152	2.59E-04	1.63E-04	7.69E-05	1.34E-04
153	2.53E-04	1.64E-04	7.70E-05	9.77E-05
154	2.48E-04	1.64E-04	7.61E-05	4.77E-05
155	2.45E-04	1.66E-04	7.62E-05	4.05E-05
156	2.44E-04	1.67E-04	7.57E-05	3.52E-05
157	2.44E-04	1.68E-04	7.60E-05	3.30E-05
158	2.47E-04	1.68E-04	7.53E-05	3.09E-05
159	2.49E-04	1.68E-04	7.55E-05	2.87E-05
160	2.49E-04	1.66E-04	7.50E-05	2.69E-05
161	2.51E-04	1.65E-04	7.51E-05	2.46E-05
162	2.51E-04	1.62E-04	7.45E-05	2.32E-05
163	2.49E-04	1.61E-04	7.42E-05	2.18E-05
164	2.44E-04	1.59E-04	7.33E-05	2.02E-05
165	2.37E-04	1.58E-04	7.33E-05	1.90E-05
166	2.29E-04	1.57E-04	7.31E-05	1.80E-05
167	2.20E-04	1.55E-04	7.33E-05	1.71E-05
168	2.10E-04	1.52E-04	7.26E-05	1.64E-05
169	1.99E-04	1.51E-04	7.17E-05	1.60E-05
170	1.87E-04	1.49E-04	7.05E-05	1.54E-05
171	1.77E-04	1.48E-04	6.99E-05	1.51E-05
172	1.68E-04	1.47E-04	6.93E-05	1.46E-05
173	1.63E-04	1.47E-04	6.91E-05	1.39E-05
174	1.59E-04	1.48E-04	6.83E-05	1.30E-05
175	1.56E-04	1.48E-04	6.76E-05	1.22E-05
176	1.55E-04	1.50E-04	6.73E-05	1.12E-05
177	1.54E-04	1.50E-04	6.74E-05	1.05E-05
178	1.55E-04	1.50E-04	6.80E-05	9.59E-06
179	1.56E-04	1.50E-04	6.94E-05	8.83E-06
180	1.56E-04	1.50E-04	7.01E-05	8.21E-06
181	1.57E-04	1.52E-04	7.04E-05	7.67E-06
182	1.60E-04	1.53E-04	7.08E-05	6.68E-06
183	1.64E-04	1.56E-04	7.16E-05	5.59E-06
184	1.68E-04	1.58E-04	7.16E-05	4.76E-06
185	1.71E-04	1.60E-04	7.07E-05	4.42E-06
186	1.73E-04	1.61E-04	6.96E-05	4.34E-06
187	1.74E-04	1.64E-04	6.87E-05	4.20E-06
188	1.76E-04	1.68E-04	6.92E-05	3.22E-06
189	1.78E-04	1.69E-04	7.06E-05	1.75E-06
190	1.80E-04	1.69E-04	7.18E-05	7.35E-07
191	1.81E-04	1.65E-04	7.14E-05	2.33E-07
192	1.79E-04	1.60E-04	6.88E-05	5.18E-08
193	1.75E-04	1.51E-04	6.35E-05	9.84E-09
194	1.63E-04	1.37E-04	5.63E-05	1.64E-09
195	1.42E-04	1.19E-04	4.65E-05	6.53E-11
196	1.15E-04	9.61E-05	3.46E-05	5.22E-12
197	7.76E-05	6.74E-05	2.03E-05	1.42E-12
198	3.79E-05	3.45E-05	8.82E-06	5.57E-13
199	9.45E-06	8.10E-06	2.65E-06	2.86E-14
