# Supplementary material for: Study on modular smoke extraction with solid screen in urban road tunnel fires
Source: PLoS One. 2026 Feb 17;21(2):e0342557. doi: 10.1371/journal.pone.0342557 (PMC12912539; doi:10.1371/journal.pone.0342557)
Supplement: S1 Data — (ZIP) [file pone.0342557.s001.zip › Fig12_Temperature_Distribution.csv]

Fig.12a			Fig.12b			Fig.12c			Fig.12d
X	Y	CO	X	Y	CO	X	Y	CO	X	Y	CO
30	0	0	30	0	0	105	0	0	105	0	0
30.5	0	0	30.5	0	0	105.5	0	0	105.5	0	0
31	0	0	31	0	0	106	0	0	106	0	0
31.5	0	0	31.5	0	0	106.5	0	0	106.5	0	0
32	0	0	32	0	0	107	0	0	107	0	0
32.5	0	0	32.5	0	0	107.5	0	0	107.5	0	0
33	0	0	33	0	0	108	0	0	108	0	0
33.5	0	0	33.5	0	0	108.5	0	0	108.5	0	0
34	0	0	34	0	0	109	0	0	109	0	0
34.5	0	0	34.5	0	0	109.5	0	0	109.5	0	0
35	0	0	35	0	0	110	0	0	110	0	0
35.5	0	0	35.5	0	0	110.5	0	0	110.5	0	0
36	0	0	36	0	0	111	0	0	111	0	0
36.5	0	0	36.5	0	0	111.5	0	0	111.5	0	0
37	0	0	37	0	0	112	0	0	112	0	0
37.5	0	0	37.5	0	0	112.5	0	0	112.5	0	0
38	0	0	38	0	0	113	0	0	113	0	0
38.5	0	0	38.5	0	0	113.5	0	0	113.5	0	0
39	0	0	39	0	0	114	0	0	114	0	0
39.5	0	0	39.5	0	0	114.5	0	0	114.5	0	0
40	0	0	40	0	0	115	0	0	115	0	0
40.5	0	0	40.5	0	0	115.5	0	0	115.5	0	0
41	0	0	41	0	0	116	0	0	116	0	0
41.5	0	0	41.5	0	0	116.5	0	0	116.5	0	0
42	0	0	42	0	0	117	0	0	117	0	0
30	0.5	2.61E-04	30	0.5	0.000263	117.5	0	0	117.5	0	0
30.5	0.5	2.16E-04	30.5	0.5	0.00022332	118	0	0	118	0	0
31	0.5	2.14E-04	31	0.5	0.00022462	118.5	0	0	118.5	0	0
31.5	0.5	2.14E-04	31.5	0.5	0.00022713	119	0	0	119	0	0
32	0.5	2.13E-04	32	0.5	0.00022939	119.5	0	0	119.5	0	0
32.5	0.5	2.13E-04	32.5	0.5	0.00023223	120	0	0	120	0	0
33	0.5	2.11E-04	33	0.5	0.00023458	120.5	0	0	120.5	0	0
33.5	0.5	2.11E-04	33.5	0.5	0.00023956	121	0	0	121	0	0
34	0.5	2.10E-04	34	0.5	0.00024375	121.5	0	0	121.5	0	0
34.5	0.5	2.10E-04	34.5	0.5	0.00024833	122	0	0	122	0	0
35	0.5	2.10E-04	35	0.5	0.00025138	105	0.5	0.000073223	105	0.5	8.05E-05
35.5	0.5	2.10E-04	35.5	0.5	0.00025543	105.5	0.5	0.000055813	105.5	0.5	6.41E-05
36	0.5	2.11E-04	36	0.5	0.0002545	106	0.5	0.000056238	106	0.5	6.33E-05
36.5	0.5	2.11E-04	36.5	0.5	0.00025283	106.5	0.5	0.000056372	106.5	0.5	6.30E-05
37	0.5	2.12E-04	37	0.5	0.00024493	107	0.5	0.000056528	107	0.5	6.27E-05
37.5	0.5	2.11E-04	37.5	0.5	0.00022868	107.5	0.5	0.000056613	107.5	0.5	6.25E-05
38	0.5	2.11E-04	38	0.5	0.00022293	108	0.5	0.000056675	108	0.5	6.24E-05
38.5	0.5	2.11E-04	38.5	0.5	0.00021925	108.5	0.5	0.000056735	108.5	0.5	6.22E-05
39	0.5	2.12E-04	39	0.5	0.00021657	109	0.5	0.000056777	109	0.5	6.21E-05
39.5	0.5	2.13E-04	39.5	0.5	0.00021303	109.5	0.5	0.00005689	109.5	0.5	6.21E-05
40	0.5	2.14E-04	40	0.5	0.00021041	110	0.5	0.000057014	110	0.5	6.24E-05
40.5	0.5	2.16E-04	40.5	0.5	0.00020825	110.5	0.5	0.000057248	110.5	0.5	6.27E-05
41	0.5	2.18E-04	41	0.5	0.00020836	111	0.5	0.000057456	111	0.5	6.32E-05
41.5	0.5	2.20E-04	41.5	0.5	0.00020851	111.5	0.5	0.000057795	111.5	0.5	6.38E-05
42	0.5	2.22E-04	42	0.5	0.00020854	112	0.5	0.000058099	112	0.5	6.45E-05
30	1	2.61E-04	30	1	0.000263	112.5	0.5	0.000058495	112.5	0.5	6.54E-05
30.5	1	2.65E-04	30.5	1	0.00027132	113	0.5	0.000058884	113	0.5	6.64E-05
31	1	2.61E-04	31	1	0.00026951	113.5	0.5	0.000059278	113.5	0.5	6.76E-05
31.5	1	2.61E-04	31.5	1	0.0002691	114	0.5	0.000059726	114	0.5	6.89E-05
32	1	2.55E-04	32	1	0.00027018	114.5	0.5	0.000060125	114.5	0.5	7.03E-05
32.5	1	2.56E-04	32.5	1	0.00027237	115	0.5	0.000060572	115	0.5	7.17E-05
33	1	2.50E-04	33	1	0.00027525	115.5	0.5	0.000060865	115.5	0.5	7.31E-05
33.5	1	2.51E-04	33.5	1	0.0002823	116	0.5	0.000061052	116	0.5	7.46E-05
34	1	2.51E-04	34	1	0.00029559	116.5	0.5	0.000061003	116.5	0.5	7.60E-05
34.5	1	2.57E-04	34.5	1	0.00031368	117	0.5	0.000060874	117	0.5	7.73E-05
35	1	2.59E-04	35	1	0.00033514	117.5	0.5	0.000060472	117.5	0.5	7.85E-05
35.5	1	2.65E-04	35.5	1	0.00036348	118	0.5	0.000059944	118	0.5	7.97E-05
36	1	2.70E-04	36	1	0.00039087	118.5	0.5	0.000059216	118.5	0.5	8.07E-05
36.5	1	2.77E-04	36.5	1	0.00041844	119	0.5	0.000058309	119	0.5	8.16E-05
37	1	2.81E-04	37	1	0.00042124	119.5	0.5	0.000057342	119.5	0.5	8.25E-05
37.5	1	2.78E-04	37.5	1	0.0004102	120	0.5	0.000056274	120	0.5	8.33E-05
38	1	2.67E-04	38	1	0.0003793	120.5	0.5	0.000055199	120.5	0.5	8.41E-05
38.5	1	2.55E-04	38.5	1	0.00034919	121	0.5	0.000054116	121	0.5	8.47E-05
39	1	2.44E-04	39	1	0.00032636	121.5	0.5	0.000053223	121.5	0.5	8.53E-05
39.5	1	2.37E-04	39.5	1	0.00030739	122	0.5	0.000052565	122	0.5	8.57E-05
40	1	2.29E-04	40	1	0.00027468	105	1	0.000073223	105	1	8.05E-05
40.5	1	2.25E-04	40.5	1	0.00023416	105.5	1	0.000081869	105.5	1	9.02E-05
41	1	2.22E-04	41	1	0.00022155	106	1	0.00008113	106	1	9.09E-05
41.5	1	2.22E-04	41.5	1	0.00021423	106.5	1	0.00008251	106.5	1	9.22E-05
42	1	2.23E-04	42	1	0.00021059	107	1	0.00008226	107	1	9.19E-05
30	1.5	6.23E-04	30	1.5	0.00048406	107.5	1	0.000083692	107.5	1	9.36E-05
30.5	1.5	4.17E-04	30.5	1.5	0.00037837	108	1	0.000082927	108	1	9.40E-05
31	1.5	4.32E-04	31	1.5	0.00037559	108.5	1	0.00008367	108.5	1	9.59E-05
31.5	1.5	4.24E-04	31.5	1.5	0.00037373	109	1	0.000082089	109	1	9.32E-05
32	1.5	4.45E-04	32	1.5	0.00038238	109.5	1	0.000082031	109.5	1	9.21E-05
32.5	1.5	4.35E-04	32.5	1.5	0.00037727	110	1	0.000080135	110	1	8.90E-05
33	1.5	4.49E-04	33	1.5	0.00037855	110.5	1	0.000079521	110.5	1	8.76E-05
33.5	1.5	4.42E-04	33.5	1.5	0.0003784	111	1	0.000077857	111	1	8.74E-05
34	1.5	4.63E-04	34	1.5	0.00040223	111.5	1	0.000077332	111.5	1	8.97E-05
34.5	1.5	4.65E-04	34.5	1.5	0.00043753	112	1	0.000076338	112	1	9.02E-05
35	1.5	4.79E-04	35	1.5	0.00048279	112.5	1	0.000076189	112.5	1	9.17E-05
35.5	1.5	4.84E-04	35.5	1.5	0.00052026	113	1	0.000075731	113	1	9.17E-05
36	1.5	5.07E-04	36	1.5	0.00055504	113.5	1	0.000075917	113.5	1	9.44E-05
36.5	1.5	5.13E-04	36.5	1.5	0.0005884	114	1	0.00007553	114	1	9.51E-05
37	1.5	5.27E-04	37	1.5	0.00061935	114.5	1	0.000075901	114.5	1	9.84E-05
37.5	1.5	5.12E-04	37.5	1.5	0.00062727	115	1	0.000075589	115	1	9.91E-05
38	1.5	4.92E-04	38	1.5	0.0006159	115.5	1	0.000076147	115.5	1	1.03E-04
38.5	1.5	4.24E-04	38.5	1.5	0.00058747	116	1	0.000075897	116	1	1.03E-04
39	1.5	3.81E-04	39	1.5	0.00055767	116.5	1	0.00007641	116.5	1	1.07E-04
39.5	1.5	3.54E-04	39.5	1.5	0.00053904	117	1	0.000075433	117	1	1.08E-04
40	1.5	3.45E-04	40	1.5	0.00048088	117.5	1	0.000075149	117.5	1	1.13E-04
40.5	1.5	3.33E-04	40.5	1.5	0.00045098	118	1	0.000073311	118	1	1.15E-04
41	1.5	3.25E-04	41	1.5	0.00039797	118.5	1	0.000071951	118.5	1	1.17E-04
41.5	1.5	3.25E-04	41.5	1.5	0.00039053	119	1	0.000068881	119	1	1.10E-04
42	1.5	3.44E-04	42	1.5	0.00039908	119.5	1	0.000066477	119.5	1	1.09E-04
30	2	6.23E-04	30	2	0.00048406	120	1	0.00006265	120	1	1.04E-04
30.5	2	6.89E-04	30.5	2	0.00053406	120.5	1	0.000059716	120.5	1	1.01E-04
31	2	7.13E-04	31	2	0.00053359	121	1	0.000056598	121	1	9.65E-05
31.5	2	6.95E-04	31.5	2	0.00052183	121.5	1	0.000054356	121.5	1	9.24E-05
32	2	7.11E-04	32	2	0.00052344	122	1	0.000052862	122	1	8.86E-05
32.5	2	7.01E-04	32.5	2	0.00050433	105	1.5	0.00030065	105	1.5	2.33E-04
33	2	7.29E-04	33	2	0.00051121	105.5	1.5	0.00018263	105.5	1.5	1.67E-04
33.5	2	7.32E-04	33.5	2	0.00051393	106	1.5	0.00019303	106	1.5	1.77E-04
34	2	7.80E-04	34	2	0.00055279	106.5	1.5	0.00019083	106.5	1.5	1.80E-04
34.5	2	8.02E-04	34.5	2	0.00059406	107	1.5	0.00020287	107	1.5	1.86E-04
35	2	8.45E-04	35	2	0.00064774	107.5	1.5	0.00020299	107.5	1.5	1.90E-04
35.5	2	8.39E-04	35.5	2	0.00067415	108	1.5	0.00021518	108	1.5	1.95E-04
36	2	8.64E-04	36	2	0.00069823	108.5	1.5	0.00021507	108.5	1.5	1.97E-04
36.5	2	8.67E-04	36.5	2	0.00071281	109	1.5	0.00022411	109	1.5	1.94E-04
37	2	9.01E-04	37	2	0.00074357	109.5	1.5	0.00021897	109.5	1.5	1.86E-04
37.5	2	9.04E-04	37.5	2	0.00075409	110	1.5	0.00022233	110	1.5	1.81E-04
38	2	8.71E-04	38	2	0.00076076	110.5	1.5	0.00021053	110.5	1.5	1.74E-04
38.5	2	7.25E-04	38.5	2	0.00074623	111	1.5	0.00020869	111	1.5	1.76E-04
39	2	5.54E-04	39	2	0.00072054	111.5	1.5	0.00019437	111.5	1.5	1.80E-04
39.5	2	4.41E-04	39.5	2	0.00067207	112	1.5	0.00019061	112	1.5	1.89E-04
40	2	4.11E-04	40	2	0.00061399	112.5	1.5	0.00017847	112.5	1.5	1.86E-04
40.5	2	3.81E-04	40.5	2	0.00058091	113	1.5	0.00017496	113	1.5	1.87E-04
41	2	3.71E-04	41	2	0.00050482	113.5	1.5	0.00016648	113.5	1.5	1.79E-04
41.5	2	3.58E-04	41.5	2	0.00043427	114	1.5	0.00016395	114	1.5	1.85E-04
42	2	3.57E-04	42	2	0.0004107	114.5	1.5	0.00015741	114.5	1.5	1.87E-04
30	2.5	0.00105	30	2.5	0.00072889	115	1.5	0.00015557	115	1.5	1.97E-04
30.5	2.5	9.96E-04	30.5	2.5	0.00068406	115.5	1.5	0.0001502	115.5	1.5	2.05E-04
31	2.5	0.00103	31	2.5	0.0006909	116	1.5	0.00014927	116	1.5	2.12E-04
31.5	2.5	0.001	31.5	2.5	0.00067121	116.5	1.5	0.00014467	116.5	1.5	2.13E-04
32	2.5	9.85E-04	32	2.5	0.00067401	117	1.5	0.00014245	117	1.5	2.24E-04
32.5	2.5	9.67E-04	32.5	2.5	0.00066247	117.5	1.5	0.00013714	117.5	1.5	2.37E-04
33	2.5	9.85E-04	33	2.5	0.00065952	118	1.5	0.00013339	118	1.5	2.50E-04
33.5	2.5	0.00102	33.5	2.5	0.00065173	118.5	1.5	0.00012844	118.5	1.5	2.54E-04
34	2.5	0.00106	34	2.5	0.00066635	119	1.5	0.00012576	119	1.5	2.31E-04
34.5	2.5	0.00112	34.5	2.5	0.00070149	119.5	1.5	0.00012349	119.5	1.5	2.12E-04
35	2.5	0.00114	35	2.5	0.00074106	120	1.5	0.00012195	120	1.5	2.11E-04
35.5	2.5	0.00116	35.5	2.5	0.00074184	120.5	1.5	0.00012071	120.5	1.5	2.05E-04
36	2.5	0.00118	36	2.5	0.00075441	121	1.5	0.0001202	121	1.5	2.05E-04
36.5	2.5	0.00122	36.5	2.5	0.00077087	121.5	1.5	0.00012002	121.5	1.5	2.06E-04
37	2.5	0.00125	37	2.5	0.00080097	122	1.5	0.0001206	122	1.5	2.07E-04
37.5	2.5	0.0013	37.5	2.5	0.00084821	105	2	0.00030065	105	2	2.33E-04
38	2.5	0.00129	38	2.5	0.00092332	105.5	2	0.00038068	105.5	2	2.65E-04
38.5	2.5	0.00115	38.5	2.5	0.00095475	106	2	0.00039826	106	2	2.53E-04
39	2.5	8.86E-04	39	2.5	0.0009628	106.5	2	0.00039536	106.5	2	2.43E-04
39.5	2.5	6.78E-04	39.5	2.5	0.00090321	107	2	0.00041504	107	2	2.46E-04
40	2.5	5.62E-04	40	2.5	0.00086677	107.5	2	0.0004194	107.5	2	2.47E-04
40.5	2.5	4.44E-04	40.5	2.5	0.000807	108	2	0.00044079	108	2	2.57E-04
41	2.5	4.19E-04	41	2.5	0.00066683	108.5	2	0.00044755	108.5	2	2.70E-04
41.5	2.5	4.05E-04	41.5	2.5	0.00058547	109	2	0.00046582	109	2	2.81E-04
42	2.5	4.21E-04	42	2.5	0.00056376	109.5	2	0.00046821	109.5	2	2.93E-04
30	3	0.00105	30	3	0.00072889	110	2	0.00047693	110	2	3.05E-04
30.5	3	0.00109	30.5	3	0.00079955	110.5	2	0.00046791	110.5	2	3.15E-04
31	3	0.00119	31	3	0.00081913	111	2	0.000467	111	2	3.32E-04
31.5	3	0.0012	31.5	3	0.00079649	111.5	2	0.00044889	111.5	2	3.47E-04
32	3	0.00117	32	3	0.00080264	112	2	0.00044173	112	2	3.61E-04
32.5	3	0.00112	32.5	3	0.00079499	112.5	2	0.00041957	112.5	2	3.59E-04
33	3	0.00113	33	3	0.00078198	113	2	0.00040589	113	2	3.60E-04
33.5	3	0.00116	33.5	3	0.0007667	113.5	2	0.00038677	113.5	2	3.49E-04
34	3	0.00122	34	3	0.00075681	114	2	0.0003779	114	2	3.61E-04
34.5	3	0.00128	34.5	3	0.00076883	114.5	2	0.00036207	114.5	2	3.62E-04
35	3	0.0013	35	3	0.00080533	115	2	0.00035142	115	2	3.88E-04
35.5	3	0.00131	35.5	3	0.00085147	115.5	2	0.00033153	115.5	2	4.07E-04
36	3	0.00132	36	3	0.00088101	116	2	0.00031642	116	2	4.26E-04
36.5	3	0.00127	36.5	3	0.00090633	116.5	2	0.00029268	116.5	2	4.30E-04
37	3	0.00131	37	3	0.00096564	117	2	0.00027435	117	2	4.55E-04
37.5	3	0.00136	37.5	3	0.00105	117.5	2	0.00024534	117.5	2	4.63E-04
38	3	0.00147	38	3	0.0012	118	2	0.00022101	118	2	4.76E-04
38.5	3	0.00148	38.5	3	0.00129	118.5	2	0.00018629	118.5	2	4.59E-04
39	3	0.00118	39	3	0.00132	119	2	0.00016653	119	2	4.17E-04
39.5	3	0.00105	39.5	3	0.00131	119.5	2	0.00014966	119.5	2	3.18E-04
40	3	8.89E-04	40	3	0.00121	120	2	0.00014213	120	2	3.00E-04
40.5	3	7.28E-04	40.5	3	0.0011	120.5	2	0.00013515	120.5	2	2.51E-04
41	3	5.15E-04	41	3	0.00088583	121	2	0.00013143	121	2	2.29E-04
41.5	3	4.71E-04	41.5	3	0.00094654	121.5	2	0.00012734	121.5	2	2.20E-04
42	3	4.68E-04	42	3	0.00080875	122	2	0.00012349	122	2	2.16E-04
30	3.5	0.0012	30	3.5	0.00091235	105	2.5	0.00071737	105	2.5	6.21E-04
30.5	3.5	0.00122	30.5	3.5	0.0008992	105.5	2.5	0.0006273	105.5	2.5	4.40E-04
31	3.5	0.00124	31	3.5	0.0008899	106	2.5	0.00064236	106	2.5	4.22E-04
31.5	3.5	0.00127	31.5	3.5	0.00091751	106.5	2.5	0.00063926	106.5	2.5	3.55E-04
32	3.5	0.00129	32	3.5	0.00091358	107	2.5	0.00066362	107	2.5	3.55E-04
32.5	3.5	0.00129	32.5	3.5	0.00087387	107.5	2.5	0.00067165	107.5	2.5	3.26E-04
33	3.5	0.00128	33	3.5	0.00082672	108	2.5	0.00070733	108	2.5	3.36E-04
33.5	3.5	0.00126	33.5	3.5	0.00081506	108.5	2.5	0.00072252	108.5	2.5	3.42E-04
34	3.5	0.00125	34	3.5	0.00080965	109	2.5	0.00074562	109	2.5	3.59E-04
34.5	3.5	0.00126	34.5	3.5	0.00084365	109.5	2.5	0.00075938	109.5	2.5	3.73E-04
35	3.5	0.00128	35	3.5	0.00088316	110	2.5	0.00076446	110	2.5	3.96E-04
35.5	3.5	0.00129	35.5	3.5	0.00093016	110.5	2.5	0.00076951	110.5	2.5	4.23E-04
36	3.5	0.00132	36	3.5	0.00095043	111	2.5	0.00076305	111	2.5	4.56E-04
36.5	3.5	0.00133	36.5	3.5	0.00098024	111.5	2.5	0.00076959	111.5	2.5	4.90E-04
37	3.5	0.00139	37	3.5	0.00102	112	2.5	0.00076861	112	2.5	5.17E-04
37.5	3.5	0.00157	37.5	3.5	0.00108	112.5	2.5	0.00076687	112.5	2.5	5.21E-04
38	3.5	0.00163	38	3.5	0.00122	113	2.5	0.0007511	113	2.5	5.22E-04
38.5	3.5	0.00161	38.5	3.5	0.00133	113.5	2.5	0.00073523	113.5	2.5	5.33E-04
39	3.5	0.00141	39	3.5	0.00143	114	2.5	0.0007127	114	2.5	5.52E-04
39.5	3.5	0.00147	39.5	3.5	0.00157	114.5	2.5	0.00069741	114.5	2.5	5.71E-04
40	3.5	0.00133	40	3.5	0.00154	115	2.5	0.0006904	115	2.5	6.21E-04
40.5	3.5	9.89E-04	40.5	3.5	0.00131	115.5	2.5	0.00068925	115.5	2.5	6.80E-04
41	3.5	7.15E-04	41	3.5	0.0011	116	2.5	0.00069385	116	2.5	6.85E-04
41.5	3.5	6.33E-04	41.5	3.5	0.00105	116.5	2.5	0.00070216	116.5	2.5	7.19E-04
42	3.5	5.79E-04	42	3.5	0.00094786	117	2.5	0.00069934	117	2.5	7.80E-04
30	4	0.0012	30	4	0.00091235	117.5	2.5	0.00068659	117.5	2.5	8.03E-04
30.5	4	0.00124	30.5	4	0.00092981	118	2.5	0.0006453	118	2.5	7.90E-04
31	4	0.0013	31	4	0.00094555	118.5	2.5	0.00059216	118.5	2.5	7.24E-04
31.5	4	0.00134	31.5	4	0.00098368	119	2.5	0.00052119	119	2.5	7.01E-04
32	4	0.00137	32	4	0.00096321	119.5	2.5	0.00044067	119.5	2.5	6.20E-04
32.5	4	0.00138	32.5	4	0.00089794	120	2.5	0.00034249	120	2.5	5.22E-04
33	4	0.00138	33	4	0.00087364	120.5	2.5	0.00025694	120.5	2.5	5.30E-04
33.5	4	0.00136	33.5	4	0.0008847	121	2.5	0.00024313	121	2.5	4.07E-04
34	4	0.00134	34	4	0.00085856	121.5	2.5	0.00024197	121.5	2.5	3.79E-04
34.5	4	0.00132	34.5	4	0.00086249	122	2.5	0.00024545	122	2.5	3.91E-04
35	4	0.0013	35	4	0.00089817	105	3	0.00071737	105	3	6.21E-04
35.5	4	0.00131	35.5	4	0.00095579	105.5	3	0.00079244	105.5	3	7.18E-04
36	4	0.00133	36	4	0.00098786	106	3	0.00080254	106	3	7.11E-04
36.5	4	0.00139	36.5	4	0.00106	106.5	3	0.00079878	106.5	3	6.22E-04
37	4	0.00153	37	4	0.00113	107	3	0.0008257	107	3	5.93E-04
37.5	4	0.00155	37.5	4	0.0012	107.5	3	0.00083987	107.5	3	5.10E-04
38	4	0.0016	38	4	0.00128	108	3	0.00087529	108	3	4.98E-04
38.5	4	0.0017	38.5	4	0.00132	108.5	3	0.00089339	108.5	3	4.56E-04
39	4	0.00159	39	4	0.00145	109	3	0.00091488	109	3	4.50E-04
39.5	4	0.00161	39.5	4	0.00161	109.5	3	0.00092405	109.5	3	4.51E-04
40	4	0.00171	40	4	0.00179	110	3	0.00093192	110	3	4.56E-04
40.5	4	0.0015	40.5	4	0.00167	110.5	3	0.00093428	110.5	3	4.73E-04
41	4	0.00109	41	4	0.00154	111	3	0.00093542	111	3	5.10E-04
41.5	4	7.94E-04	41.5	4	0.00135	111.5	3	0.00093348	111.5	3	5.36E-04
42	4	7.21E-04	42	4	0.00115	112	3	0.00092761	112	3	5.70E-04
30	4.5	0.00147	30	4.5	0.00125	112.5	3	0.0009173	112.5	3	5.82E-04
30.5	4.5	0.00149	30.5	4.5	0.00123	113	3	0.00091364	113	3	5.94E-04
31	4.5	0.00151	31	4.5	0.00122	113.5	3	0.00091406	113.5	3	6.58E-04
31.5	4.5	0.00152	31.5	4.5	0.00121	114	3	0.00092452	114	3	6.63E-04
32	4.5	0.00154	32	4.5	0.0012	114.5	3	0.00093005	114.5	3	7.29E-04
32.5	4.5	0.00155	32.5	4.5	0.00115	115	3	0.00093405	115	3	7.68E-04
33	4.5	0.00155	33	4.5	0.00103	115.5	3	0.00094365	115.5	3	7.81E-04
33.5	4.5	0.00152	33.5	4.5	0.00098477	116	3	0.0009524	116	3	8.31E-04
34	4.5	0.00149	34	4.5	0.00092	116.5	3	0.00095639	116.5	3	8.12E-04
34.5	4.5	0.00145	34.5	4.5	0.00091736	117	3	0.00095234	117	3	8.91E-04
35	4.5	0.0014	35	4.5	0.00096363	117.5	3	0.00094649	117.5	3	9.30E-04
35.5	4.5	0.00137	35.5	4.5	0.00101	118	3	0.0009195	118	3	9.32E-04
36	4.5	0.00137	36	4.5	0.00106	118.5	3	0.00087775	118.5	3	9.30E-04
36.5	4.5	0.00143	36.5	4.5	0.00114	119	3	0.00084869	119	3	9.06E-04
37	4.5	0.00152	37	4.5	0.0012	119.5	3	0.00079534	119.5	3	9.24E-04
37.5	4.5	0.00159	37.5	4.5	0.00128	120	3	0.00066559	120	3	7.12E-04
38	4.5	0.00161	38	4.5	0.00138	120.5	3	0.00040975	120.5	3	6.44E-04
38.5	4.5	0.00167	38.5	4.5	0.00145	121	3	0.00034986	121	3	5.33E-04
39	4.5	0.00168	39	4.5	0.00161	121.5	3	0.00028429	121.5	3	4.62E-04
39.5	4.5	0.00169	39.5	4.5	0.00168	122	3	0.00025953	122	3	4.21E-04
40	4.5	0.00189	40	4.5	0.00193	105	3.5	0.00099635	105	3.5	8.30E-04
40.5	4.5	0.00186	40.5	4.5	0.00184	105.5	3.5	0.00092999	105.5	3.5	8.38E-04
41	4.5	0.00168	41	4.5	0.00177	106	3.5	0.00089744	106	3.5	8.25E-04
41.5	4.5	0.00128	41.5	4.5	0.00168	106.5	3.5	0.00087413	106.5	3.5	8.28E-04
42	4.5	9.96E-04	42	4.5	0.00147	107	3.5	0.00089161	107	3.5	8.33E-04
30	5	0.00147	30	5	0.00125	107.5	3.5	0.00092156	107.5	3.5	8.02E-04
30.5	5	0.00152	30.5	5	0.00128	108	3.5	0.00095185	108	3.5	7.77E-04
31	5	0.00156	31	5	0.0013	108.5	3.5	0.00097265	108.5	3.5	6.95E-04
31.5	5	0.00159	31.5	5	0.00136	109	3.5	0.00098166	109	3.5	6.30E-04
32	5	0.00163	32	5	0.00139	109.5	3.5	0.00098894	109.5	3.5	6.18E-04
32.5	5	0.00163	32.5	5	0.00141	110	3.5	0.00099875	110	3.5	5.89E-04
33	5	0.00165	33	5	0.0014	110.5	3.5	0.00101	110.5	3.5	5.90E-04
33.5	5	0.00162	33.5	5	0.00129	111	3.5	0.00101	111	3.5	6.22E-04
34	5	0.0016	34	5	0.00113	111.5	3.5	0.00101	111.5	3.5	6.32E-04
34.5	5	0.00156	34.5	5	0.00096002	112	3.5	0.00101	112	3.5	6.64E-04
35	5	0.00151	35	5	0.00096924	112.5	3.5	0.00098617	112.5	3.5	6.58E-04
35.5	5	0.00145	35.5	5	0.00101	113	3.5	0.00096879	113	3.5	6.82E-04
36	5	0.00143	36	5	0.00108	113.5	3.5	0.00095964	113.5	3.5	7.18E-04
36.5	5	0.00144	36.5	5	0.00117	114	3.5	0.0009695	114	3.5	7.23E-04
37	5	0.00146	37	5	0.00122	114.5	3.5	0.00099526	114.5	3.5	7.38E-04
37.5	5	0.00149	37.5	5	0.00132	115	3.5	0.00101	115	3.5	7.47E-04
38	5	0.0015	38	5	0.00143	115.5	3.5	0.00102	115.5	3.5	7.62E-04
38.5	5	0.00162	38.5	5	0.00158	116	3.5	0.00103	116	3.5	8.50E-04
39	5	0.00166	39	5	0.00177	116.5	3.5	0.00104	116.5	3.5	8.89E-04
39.5	5	0.00174	39.5	5	0.00187	117	3.5	0.00105	117	3.5	9.58E-04
40	5	0.00211	40	5	0.00206	117.5	3.5	0.00106	117.5	3.5	9.49E-04
40.5	5	0.00196	40.5	5	0.00167	118	3.5	0.00105	118	3.5	9.40E-04
41	5	0.00193	41	5	0.0017	118.5	3.5	0.00102	118.5	3.5	9.79E-04
41.5	5	0.0018	41.5	5	0.00174	119	3.5	0.00096242	119	3.5	9.99E-04
42	5	0.00143	42	5	0.00163	119.5	3.5	0.00094737	119.5	3.5	0.00104
30	5.5	0.00212	30	5.5	0.0018	120	3.5	0.00098714	120	3.5	0.00102
30.5	5.5	0.00211	30.5	5.5	0.00178	120.5	3.5	0.00095387	120.5	3.5	8.65E-04
31	5.5	0.00211	31	5.5	0.00176	121	3.5	0.00075089	121	3.5	7.47E-04
31.5	5.5	0.00209	31.5	5.5	0.00174	121.5	3.5	0.00041577	121.5	3.5	6.87E-04
32	5.5	0.00208	32	5.5	0.00172	122	3.5	0.00033203	122	3.5	6.10E-04
32.5	5.5	0.00205	32.5	5.5	0.00172	105	4	0.00099635	105	4	8.30E-04
33	5.5	0.00202	33	5.5	0.0017	105.5	4	0.00101	105.5	4	8.67E-04
33.5	5.5	0.00198	33.5	5.5	0.00169	106	4	0.00099012	106	4	8.86E-04
34	5.5	0.00193	34	5.5	0.00159	106.5	4	0.00094726	106.5	4	8.93E-04
34.5	5.5	0.00183	34.5	5.5	0.00117	107	4	0.0009232	107	4	9.05E-04
35	5.5	0.00171	35	5.5	0.00102	107.5	4	0.00094292	107.5	4	9.26E-04
35.5	5.5	0.00157	35.5	5.5	0.00104	108	4	0.00096378	108	4	9.36E-04
36	5.5	0.00149	36	5.5	0.00112	108.5	4	0.00097724	108.5	4	9.11E-04
36.5	5.5	0.00146	36.5	5.5	0.0012	109	4	0.00098938	109	4	8.99E-04
37	5.5	0.00147	37	5.5	0.00124	109.5	4	0.00099541	109.5	4	8.09E-04
37.5	5.5	0.00151	37.5	5.5	0.00135	110	4	0.001	110	4	7.45E-04
38	5.5	0.00157	38	5.5	0.0015	110.5	4	0.00102	110.5	4	7.62E-04
38.5	5.5	0.00167	38.5	5.5	0.00174	111	4	0.00103	111	4	7.76E-04
39	5.5	0.00177	39	5.5	0.00189	111.5	4	0.00104	111.5	4	7.84E-04
39.5	5.5	0.002	39.5	5.5	0.00202	112	4	0.00105	112	4	7.88E-04
40	5.5	0.00234	40	5.5	0.00214	112.5	4	0.00104	112.5	4	7.84E-04
40.5	5.5	0.00195	40.5	5.5	0.00161	113	4	0.00103	113	4	8.16E-04
41	5.5	0.00198	41	5.5	0.00165	113.5	4	0.001	113.5	4	8.00E-04
41.5	5.5	0.00194	41.5	5.5	0.0017	114	4	0.00098561	114	4	7.65E-04
42	5.5	0.00174	42	5.5	0.00166	114.5	4	0.00098629	114.5	4	7.28E-04
30	6	0.00212	30	6	0.0018	115	4	0.00101	115	4	7.47E-04
30.5	6	0.00213	30.5	6	0.00178	115.5	4	0.00103	115.5	4	8.19E-04
31	6	0.00214	31	6	0.00179	116	4	0.00104	116	4	8.85E-04
31.5	6	0.00215	31.5	6	0.00178	116.5	4	0.00106	116.5	4	9.39E-04
32	6	0.00216	32	6	0.00179	117	4	0.00107	117	4	9.53E-04
32.5	6	0.00217	32.5	6	0.0018	117.5	4	0.00107	117.5	4	9.22E-04
33	6	0.00216	33	6	0.00178	118	4	0.00108	118	4	9.27E-04
33.5	6	0.00215	33.5	6	0.0018	118.5	4	0.00109	118.5	4	0.00101
34	6	0.00214	34	6	0.00181	119	4	0.00107	119	4	0.00102
34.5	6	0.00209	34.5	6	0.00165	119.5	4	0.00104	119.5	4	0.00107
35	6	0.00201	35	6	0.00132	120	4	0.0011	120	4	0.00109
35.5	6	0.00188	35.5	6	0.00113	120.5	4	0.00108	120.5	4	0.00105
36	6	0.00173	36	6	0.00119	121	4	0.00102	121	4	9.52E-04
36.5	6	0.00163	36.5	6	0.00127	121.5	4	0.0007443	121.5	4	8.44E-04
37	6	0.00155	37	6	0.00131	122	4	0.00045273	122	4	7.47E-04
37.5	6	0.00155	37.5	6	0.00144	105	4.5	0.00115	105	4.5	0.00109
38	6	0.00166	38	6	0.00167	105.5	4.5	0.00115	105.5	4.5	0.00109
38.5	6	0.00183	38.5	6	0.00191	106	4.5	0.00114	106	4.5	0.00108
39	6	0.00209	39	6	0.002	106.5	4.5	0.00113	106.5	4.5	0.00106
39.5	6	0.00225	39.5	6	0.00209	107	4.5	0.00109	107	4.5	0.00104
40	6	0.00241	40	6	0.00217	107.5	4.5	0.00106	107.5	4.5	0.00102
40.5	6	0.00197	40.5	6	0.0016	108	4.5	0.00105	108	4.5	0.00101
41	6	0.00197	41	6	0.00162	108.5	4.5	0.00104	108.5	4.5	0.00101
41.5	6	0.00194	41.5	6	0.00164	109	4.5	0.00104	109	4.5	0.00101
42	6	0.00185	42	6	0.00162	109.5	4.5	0.00103	109.5	4.5	0.00101
						110	4.5	0.00103	110	4.5	9.92E-04
						110.5	4.5	0.00103	110.5	4.5	9.81E-04
						111	4.5	0.00103	111	4.5	9.72E-04
						111.5	4.5	0.00104	111.5	4.5	9.67E-04
						112	4.5	0.00106	112	4.5	9.55E-04
						112.5	4.5	0.00106	112.5	4.5	9.39E-04
						113	4.5	0.00107	113	4.5	9.55E-04
						113.5	4.5	0.00107	113.5	4.5	9.07E-04
						114	4.5	0.00105	114	4.5	8.10E-04
						114.5	4.5	0.00102	114.5	4.5	7.44E-04
						115	4.5	0.00099727	115	4.5	7.63E-04
						115.5	4.5	0.00101	115.5	4.5	8.30E-04
						116	4.5	0.00104	116	4.5	8.71E-04
						116.5	4.5	0.00106	116.5	4.5	9.17E-04
						117	4.5	0.00106	117	4.5	9.29E-04
						117.5	4.5	0.00107	117.5	4.5	9.14E-04
						118	4.5	0.00109	118	4.5	9.50E-04
						118.5	4.5	0.0011	118.5	4.5	0.00103
						119	4.5	0.0011	119	4.5	0.00104
						119.5	4.5	0.0011	119.5	4.5	0.00107
						120	4.5	0.00113	120	4.5	0.0011
						120.5	4.5	0.00112	120.5	4.5	0.00111
						121	4.5	0.00106	121	4.5	0.00107
						121.5	4.5	0.00093806	121.5	4.5	9.83E-04
						122	4.5	0.00066974	122	4.5	8.38E-04
						105	5	0.00115	105	5	0.00109
						105.5	5	0.00116	105.5	5	0.0011
						106	5	0.00117	106	5	0.0011
						106.5	5	0.00117	106.5	5	0.0011
						107	5	0.00116	107	5	0.00109
						107.5	5	0.00115	107.5	5	0.00109
						108	5	0.00114	108	5	0.00108
						108.5	5	0.00114	108.5	5	0.00108
						109	5	0.00113	109	5	0.00109
						109.5	5	0.00111	109.5	5	0.0011
						110	5	0.0011	110	5	0.0011
						110.5	5	0.00108	110.5	5	0.00111
						111	5	0.00108	111	5	0.0011
						111.5	5	0.00108	111.5	5	0.0011
						112	5	0.00109	112	5	0.00109
						112.5	5	0.00109	112.5	5	0.00108
						113	5	0.00109	113	5	0.00108
						113.5	5	0.0011	113.5	5	0.00103
						114	5	0.0011	114	5	8.99E-04
						114.5	5	0.00109	114.5	5	7.88E-04
						115	5	0.00106	115	5	7.68E-04
						115.5	5	0.00104	115.5	5	8.16E-04
						116	5	0.00104	116	5	8.59E-04
						116.5	5	0.00106	116.5	5	9.14E-04
						117	5	0.00107	117	5	9.15E-04
						117.5	5	0.00109	117.5	5	9.30E-04
						118	5	0.0011	118	5	9.86E-04
						118.5	5	0.00112	118.5	5	0.00103
						119	5	0.00112	119	5	0.00104
						119.5	5	0.00113	119.5	5	0.00107
						120	5	0.00116	120	5	0.00114
						120.5	5	0.0011	120.5	5	0.00114
						121	5	0.00108	121	5	0.00113
						121.5	5	0.00104	121.5	5	0.00109
						122	5	0.00083874	122	5	9.37E-04
						105	5.5	0.00125	105	5.5	0.00117
						105.5	5.5	0.00125	105.5	5.5	0.00117
						106	5.5	0.00124	106	5.5	0.00118
						106.5	5.5	0.00123	106.5	5.5	0.00118
						107	5.5	0.00123	107	5.5	0.00118
						107.5	5.5	0.00122	107.5	5.5	0.00119
						108	5.5	0.00121	108	5.5	0.00119
						108.5	5.5	0.00121	108.5	5.5	0.00119
						109	5.5	0.0012	109	5.5	0.00119
						109.5	5.5	0.00119	109.5	5.5	0.0012
						110	5.5	0.00118	110	5.5	0.0012
						110.5	5.5	0.00117	110.5	5.5	0.0012
						111	5.5	0.00116	111	5.5	0.0012
						111.5	5.5	0.00115	111.5	5.5	0.00119
						112	5.5	0.00115	112	5.5	0.00118
						112.5	5.5	0.00114	112.5	5.5	0.00117
						113	5.5	0.00113	113	5.5	0.00116
						113.5	5.5	0.00112	113.5	5.5	0.00115
						114	5.5	0.00112	114	5.5	0.00111
						114.5	5.5	0.00112	114.5	5.5	9.88E-04
						115	5.5	0.00111	115	5.5	8.43E-04
						115.5	5.5	0.00109	115.5	5.5	8.19E-04
						116	5.5	0.00106	116	5.5	8.49E-04
						116.5	5.5	0.00107	116.5	5.5	8.98E-04
						117	5.5	0.00108	117	5.5	9.14E-04
						117.5	5.5	0.00109	117.5	5.5	9.70E-04
						118	5.5	0.0011	118	5.5	0.00106
						118.5	5.5	0.00112	118.5	5.5	0.0011
						119	5.5	0.00114	119	5.5	0.00109
						119.5	5.5	0.00115	119.5	5.5	0.0011
						120	5.5	0.00117	120	5.5	0.00116
						120.5	5.5	0.00108	120.5	5.5	0.00113
						121	5.5	0.00108	121	5.5	0.00114
						121.5	5.5	0.00106	121.5	5.5	0.00112
						122	5.5	0.00096383	122	5.5	0.00102
						105	6	0.00125	105	6	0.00117
						105.5	6	0.00125	105.5	6	0.00117
						106	6	0.00124	106	6	0.00118
						106.5	6	0.00124	106.5	6	0.00119
						107	6	0.00123	107	6	0.0012
						107.5	6	0.00122	107.5	6	0.00121
						108	6	0.00122	108	6	0.00122
						108.5	6	0.00121	108.5	6	0.00123
						109	6	0.0012	109	6	0.00124
						109.5	6	0.0012	109.5	6	0.00124
						110	6	0.0012	110	6	0.00125
						110.5	6	0.00119	110.5	6	0.00125
						111	6	0.00119	111	6	0.00125
						111.5	6	0.00118	111.5	6	0.00124
						112	6	0.00117	112	6	0.00124
						112.5	6	0.00116	112.5	6	0.00123
						113	6	0.00116	113	6	0.00122
						113.5	6	0.00115	113.5	6	0.00121
						114	6	0.00115	114	6	0.0012
						114.5	6	0.00114	114.5	6	0.00117
						115	6	0.00114	115	6	0.00106
						115.5	6	0.00113	115.5	6	9.07E-04
						116	6	0.00111	116	6	8.66E-04
						116.5	6	0.0011	116.5	6	9.06E-04
						117	6	0.00109	117	6	9.33E-04
						117.5	6	0.0011	117.5	6	0.00102
						118	6	0.00111	118	6	0.0011
						118.5	6	0.00111	118.5	6	0.00111
						119	6	0.00113	119	6	0.00107
						119.5	6	0.00115	119.5	6	0.0011
						120	6	0.00116	120	6	0.00116
						120.5	6	0.00107	120.5	6	0.00113
						121	6	0.00107	121	6	0.00113
						121.5	6	0.00105	121.5	6	0.00111
						122	6	0.00102	122	6	0.00104
