# Supplementary material for: Study on modular smoke extraction with solid screen in urban road tunnel fires
Source: PLoS One. 2026 Feb 17;21(2):e0342557. doi: 10.1371/journal.pone.0342557 (PMC12912539; doi:10.1371/journal.pone.0342557)
Supplement: S1 Data — (ZIP) [file pone.0342557.s001.zip › Fig13_Horizontal_Plane_Temperature.csv]

Fig.13a			Fig.13b			Fig.13c			Fig.13d
X	Z	CO	X	Y	CO	X	Y	CO	X	Y	CO
30	0	589.63	30	0	602.07	105	0	172.29	105	0	182.18
30.5	0	583.38	30.5	0	595.6	105.5	0	171.29	105.5	0	181.28
31	0	575.55	31	0	587.61	106	0	170.02	106	0	180.11
31.5	0	567.85	31.5	0	579.96	106.5	0	168.77	106.5	0	178.93
32	0	560.56	32	0	572.83	107	0	167.58	107	0	177.78
32.5	0	553.51	32.5	0	565.66	107.5	0	166.47	107.5	0	176.65
33	0	546.62	33	0	558.43	108	0	165.43	108	0	175.56
33.5	0	540.04	33.5	0	551.78	108.5	0	164.47	108.5	0	174.51
34	0	533.75	34	0	545.59	109	0	163.57	109	0	173.47
34.5	0	527.54	34.5	0	539.62	109.5	0	162.69	109.5	0	172.47
35	0	521.56	35	0	533.44	110	0	161.8	110	0	171.49
35.5	0	515.66	35.5	0	527.11	110.5	0	160.9	110.5	0	170.55
36	0	509.72	36	0	520.86	111	0	160	111	0	169.61
36.5	0	503.81	36.5	0	514.74	111.5	0	159.15	111.5	0	168.71
37	0	497.78	37	0	508.33	112	0	158.36	112	0	167.84
37.5	0	491.18	37.5	0	501.5	112.5	0	157.64	112.5	0	167.01
38	0	483.12	38	0	494.38	113	0	156.97	113	0	166.24
38.5	0	472.2	38.5	0	485.53	113.5	0	156.31	113.5	0	165.49
39	0	457.72	39	0	472.62	114	0	155.66	114	0	164.75
39.5	0	442.93	39.5	0	456.41	114.5	0	155	114.5	0	164.03
40	0	394.14	40	0	391.13	115	0	154.32	115	0	163.28
40.5	0	356.01	40.5	0	339.12	115.5	0	153.63	115.5	0	162.52
41	0	360.22	41	0	346.48	116	0	152.92	116	0	161.73
41.5	0	360.95	41.5	0	351.46	116.5	0	152.22	116.5	0	160.9
42	0	360.65	42	0	353.39	117	0	151.48	117	0	160.01
30	0.5	5.91E+02	30	0.5	603.32	117.5	0	150.64	117.5	0	159.06
30.5	0.5	5.87E+02	30.5	0.5	599.94	118	0	149.61	118	0	157.99
31	0.5	5.83E+02	31	0.5	595.43	118.5	0	148.24	118.5	0	156.8
31.5	0.5	5.78E+02	31.5	0.5	590.66	119	0	146.23	119	0	155.37
32	0.5	5.73E+02	32	0.5	585.75	119.5	0	143.29	119.5	0	153.73
32.5	0.5	5.67E+02	32.5	0.5	580.41	120	0	136.48	120	0	140.28
33	0.5	5.62E+02	33	0.5	574.73	120.5	0	133.44	120.5	0	129.34
33.5	0.5	5.56E+02	33.5	0.5	569.18	121	0	135.14	121	0	131
34	0.5	5.51E+02	34	0.5	563.71	121.5	0	134.1	121.5	0	130.45
34.5	0.5	5.45E+02	34.5	0.5	558.25	122	0	131.35	122	0	128.71
35	0.5	5.39E+02	35	0.5	552.53	105	0.5	172.47	105	0.5	1.82E+02
35.5	0.5	5.34E+02	35.5	0.5	546.59	105.5	0.5	171.93	105.5	0.5	1.82E+02
36	0.5	5.28E+02	36	0.5	540.53	106	0.5	171.21	106	0.5	1.81E+02
36.5	0.5	5.22E+02	36.5	0.5	534.36	106.5	0.5	170.47	106.5	0.5	1.81E+02
37	0.5	5.16E+02	37	0.5	527.66	107	0.5	169.71	107	0.5	1.80E+02
37.5	0.5	5.09E+02	37.5	0.5	520.49	107.5	0.5	168.97	107.5	0.5	1.79E+02
38	0.5	5.00E+02	38	0.5	512.95	108	0.5	168.25	108	0.5	1.79E+02
38.5	0.5	4.89E+02	38.5	0.5	503.34	108.5	0.5	167.55	108.5	0.5	1.78E+02
39	0.5	4.74E+02	39	0.5	489.22	109	0.5	166.86	109	0.5	1.77E+02
39.5	0.5	4.58E+02	39.5	0.5	471.56	109.5	0.5	166.16	109.5	0.5	1.76E+02
40	0.5	4.03E+02	40	0.5	402.21	110	0.5	165.42	110	0.5	1.76E+02
40.5	0.5	3.61E+02	40.5	0.5	346.99	110.5	0.5	164.66	110.5	0.5	1.75E+02
41	0.5	3.66E+02	41	0.5	354.24	111	0.5	163.9	111	0.5	1.74E+02
41.5	0.5	3.68E+02	41.5	0.5	358.34	111.5	0.5	163.18	111.5	0.5	1.73E+02
42	0.5	3.65E+02	42	0.5	356.53	112	0.5	162.51	112	0.5	1.73E+02
30	1	6.09E+02	30	1	624.33	112.5	0.5	161.87	112.5	0.5	1.72E+02
30.5	1	6.06E+02	30.5	1	621.22	113	0.5	161.26	113	0.5	1.71E+02
31	1	6.02E+02	31	1	617.27	113.5	0.5	160.63	113.5	0.5	1.71E+02
31.5	1	5.99E+02	31.5	1	613	114	0.5	159.99	114	0.5	1.70E+02
32	1	5.94E+02	32	1	608.52	114.5	0.5	159.33	114.5	0.5	1.69E+02
32.5	1	5.90E+02	32.5	1	603.73	115	0.5	158.64	115	0.5	1.69E+02
33	1	5.85E+02	33	1	598.64	115.5	0.5	157.93	115.5	0.5	1.68E+02
33.5	1	5.80E+02	33.5	1	593.38	116	0.5	157.19	116	0.5	1.67E+02
34	1	5.75E+02	34	1	587.95	116.5	0.5	156.4	116.5	0.5	1.66E+02
34.5	1	5.70E+02	34.5	1	582.48	117	0.5	155.55	117	0.5	1.65E+02
35	1	5.65E+02	35	1	576.85	117.5	0.5	154.61	117.5	0.5	1.64E+02
35.5	1	5.59E+02	35.5	1	571.09	118	0.5	153.48	118	0.5	1.63E+02
36	1	5.53E+02	36	1	565.13	118.5	0.5	151.94	118.5	0.5	1.61E+02
36.5	1	5.48E+02	36.5	1	558.9	119	0.5	149.79	119	0.5	1.59E+02
37	1	5.41E+02	37	1	552.28	119.5	0.5	146.56	119.5	0.5	1.57E+02
37.5	1	5.34E+02	37.5	1	545.55	120	0.5	138.78	120	0.5	1.42E+02
38	1	5.26E+02	38	1	538.57	120.5	0.5	134.95	120.5	0.5	1.31E+02
38.5	1	5.16E+02	38.5	1	529.12	121	0.5	136.76	121	0.5	1.32E+02
39	1	5.02E+02	39	1	513.9	121.5	0.5	135.88	121.5	0.5	1.32E+02
39.5	1	4.82E+02	39.5	1	493.05	122	0.5	132.22	122	0.5	1.30E+02
40	1	4.18E+02	40	1	418.4	105	1	175.59	105	1	1.86E+02
40.5	1	3.71E+02	40.5	1	360.62	105.5	1	175.21	105.5	1	1.86E+02
41	1	3.78E+02	41	1	367.96	106	1	174.7	106	1	1.86E+02
41.5	1	3.82E+02	41.5	1	371.18	106.5	1	174.15	106.5	1	1.85E+02
42	1	3.80E+02	42	1	366.94	107	1	173.57	107	1	1.85E+02
30	1.5	6.26E+02	30	1.5	644.33	107.5	1	172.99	107.5	1	1.84E+02
30.5	1.5	6.22E+02	30.5	1.5	638.96	108	1	172.42	108	1	1.84E+02
31	1.5	6.17E+02	31	1.5	632.64	108.5	1	171.84	108.5	1	1.83E+02
31.5	1.5	6.12E+02	31.5	1.5	626.32	109	1	171.24	109	1	1.82E+02
32	1.5	6.07E+02	32	1.5	620.07	109.5	1	170.62	109.5	1	1.82E+02
32.5	1.5	6.02E+02	32.5	1.5	613.9	110	1	169.97	110	1	1.81E+02
33	1.5	5.97E+02	33	1.5	607.65	110.5	1	169.3	110.5	1	1.81E+02
33.5	1.5	5.91E+02	33.5	1.5	601.36	111	1	168.65	111	1	1.80E+02
34	1.5	5.86E+02	34	1.5	594.97	111.5	1	168.05	111.5	1	1.79E+02
34.5	1.5	5.81E+02	34.5	1.5	588.6	112	1	167.47	112	1	1.79E+02
35	1.5	5.75E+02	35	1.5	582.16	112.5	1	166.89	112.5	1	1.78E+02
35.5	1.5	5.70E+02	35.5	1.5	575.72	113	1	166.29	113	1	1.77E+02
36	1.5	5.64E+02	36	1.5	569.33	113.5	1	165.65	113.5	1	1.77E+02
36.5	1.5	5.58E+02	36.5	1.5	562.78	114	1	164.99	114	1	1.76E+02
37	1.5	5.52E+02	37	1.5	556.58	114.5	1	164.3	114.5	1	1.76E+02
37.5	1.5	5.46E+02	37.5	1.5	550.99	115	1	163.57	115	1	1.75E+02
38	1.5	5.39E+02	38	1.5	545.69	115.5	1	162.83	115.5	1	1.74E+02
38.5	1.5	5.31E+02	38.5	1.5	538.82	116	1	162.07	116	1	1.73E+02
39	1.5	5.19E+02	39	1.5	527.44	116.5	1	161.25	116.5	1	1.73E+02
39.5	1.5	4.97E+02	39.5	1.5	508.67	117	1	160.37	117	1	1.72E+02
40	1.5	4.28E+02	40	1.5	429.76	117.5	1	159.4	117.5	1	1.71E+02
40.5	1.5	3.81E+02	40.5	1.5	368.68	118	1	158.24	118	1	1.70E+02
41	1.5	3.90E+02	41	1.5	376.55	118.5	1	156.63	118.5	1	1.68E+02
41.5	1.5	3.96E+02	41.5	1.5	379.74	119	1	154.26	119	1	1.65E+02
42	1.5	3.94E+02	42	1.5	375.49	119.5	1	150.47	119.5	1	1.62E+02
30	2	6.34E+02	30	2	649.82	120	1	141.88	120	1	1.46E+02
30.5	2	6.30E+02	30.5	2	644.69	120.5	1	137.61	120.5	1	1.33E+02
31	2	6.25E+02	31	2	638.55	121	1	139.53	121	1	1.35E+02
31.5	2	6.20E+02	31.5	2	632.13	121.5	1	138.66	121.5	1	1.36E+02
32	2	6.15E+02	32	2	625.51	122	1	134.12	122	1	1.33E+02
32.5	2	6.10E+02	32.5	2	618.77	105	1.5	178.56	105	1.5	1.90E+02
33	2	6.05E+02	33	2	611.82	105.5	1.5	177.98	105.5	1.5	1.90E+02
33.5	2	5.99E+02	33.5	2	604.82	106	1.5	177.23	106	1.5	1.89E+02
34	2	5.93E+02	34	2	597.73	106.5	1.5	176.46	106.5	1.5	1.88E+02
34.5	2	5.87E+02	34.5	2	590.42	107	1.5	175.69	107	1.5	1.88E+02
35	2	5.81E+02	35	2	582.85	107.5	1.5	174.94	107.5	1.5	1.87E+02
35.5	2	5.75E+02	35.5	2	574.98	108	1.5	174.22	108	1.5	1.86E+02
36	2	5.68E+02	36	2	567.26	108.5	1.5	173.51	108.5	1.5	1.85E+02
36.5	2	5.62E+02	36.5	2	559.96	109	1.5	172.79	109	1.5	1.85E+02
37	2	5.55E+02	37	2	553.35	109.5	1.5	172.07	109.5	1.5	1.84E+02
37.5	2	5.49E+02	37.5	2	547.9	110	1.5	171.32	110	1.5	1.83E+02
38	2	5.43E+02	38	2	543.5	110.5	1.5	170.58	110.5	1.5	1.82E+02
38.5	2	5.35E+02	38.5	2	537.91	111	1.5	169.87	111	1.5	1.82E+02
39	2	5.24E+02	39	2	529.03	111.5	1.5	169.21	111.5	1.5	1.81E+02
39.5	2	5.03E+02	39.5	2	514.56	112	1.5	168.56	112	1.5	1.80E+02
40	2	4.35E+02	40	2	435.45	112.5	1.5	167.9	112.5	1.5	1.80E+02
40.5	2	3.88E+02	40.5	2	371.79	113	1.5	167.23	113	1.5	1.79E+02
41	2	3.99E+02	41	2	380.35	113.5	1.5	166.53	113.5	1.5	1.78E+02
41.5	2	4.05E+02	41.5	2	384.09	114	1.5	165.8	114	1.5	1.78E+02
42	2	4.02E+02	42	2	378.66	114.5	1.5	165.06	114.5	1.5	1.77E+02
30	2.5	642.7	30	2.5	655.14	115	1.5	164.32	115	1.5	1.76E+02
30.5	2.5	6.38E+02	30.5	2.5	649.78	115.5	1.5	163.59	115.5	1.5	1.75E+02
31	2.5	632.97	31	2.5	643.31	116	1.5	162.85	116	1.5	1.75E+02
31.5	2.5	627.44	31.5	2.5	636.54	116.5	1.5	162.1	116.5	1.5	1.74E+02
32	2.5	6.22E+02	32	2.5	629.5	117	1.5	161.32	117	1.5	1.73E+02
32.5	2.5	6.17E+02	32.5	2.5	622.2	117.5	1.5	160.46	117.5	1.5	1.72E+02
33	2.5	6.11E+02	33	2.5	614.65	118	1.5	159.45	118	1.5	1.71E+02
33.5	2.5	604.88	33.5	2.5	606.99	118.5	1.5	158.08	118.5	1.5	1.70E+02
34	2.5	598.74	34	2.5	599.21	119	1.5	155.92	119	1.5	1.68E+02
34.5	2.5	592.26	34.5	2.5	590.86	119.5	1.5	152.12	119.5	1.5	1.65E+02
35	2.5	585.43	35	2.5	581.69	120	1.5	143.32	120	1.5	1.49E+02
35.5	2.5	577.97	35.5	2.5	571.87	120.5	1.5	139.12	120.5	1.5	1.36E+02
36	2.5	570.05	36	2.5	562.19	121	1.5	141.07	121	1.5	1.38E+02
36.5	2.5	562.07	36.5	2.5	553.41	121.5	1.5	139.84	121.5	1.5	1.38E+02
37	2.5	554.65	37	2.5	545.77	122	1.5	135.22	122	1.5	1.35E+02
37.5	2.5	548.37	37.5	2.5	540.33	105	2	179.5	105	2	1.92E+02
38	2.5	542.65	38	2.5	536.96	105.5	2	178.93	105.5	2	1.91E+02
38.5	2.5	536.4	38.5	2.5	533.11	106	2	178.22	106	2	1.90E+02
39	2.5	5.26E+02	39	2.5	526.27	106.5	2	177.47	106.5	2	1.90E+02
39.5	2.5	5.07E+02	39.5	2.5	514.02	107	2	176.71	107	2	1.89E+02
40	2.5	4.40E+02	40	2.5	436.85	107.5	2	175.96	107.5	2	1.88E+02
40.5	2.5	3.94E+02	40.5	2.5	373.51	108	2	175.21	108	2	1.87E+02
41	2.5	4.05E+02	41	2.5	382.39	108.5	2	174.47	108.5	2	1.86E+02
41.5	2.5	4.11E+02	41.5	2.5	386.67	109	2	173.72	109	2	1.86E+02
42	2.5	4.07E+02	42	2.5	380.92	109.5	2	172.97	109.5	2	1.85E+02
30	3	648.28	30	3	652.76	110	2	172.2	110	2	1.84E+02
30.5	3	643.67	30.5	3	647.24	110.5	2	171.42	110.5	2	1.83E+02
31	3	637.73	31	3	640.6	111	2	170.68	111	2	1.83E+02
31.5	3	631.59	31.5	3	633.75	111.5	2	169.95	111.5	2	1.82E+02
32	3	625.6	32	3	626.77	112	2	169.24	112	2	1.81E+02
32.5	3	619.66	32.5	3	619.7	112.5	2	168.54	112.5	2	1.81E+02
33	3	613.5	33	3	612.5	113	2	167.83	113	2	1.80E+02
33.5	3	607.07	33.5	3	605.01	113.5	2	167.12	113.5	2	1.79E+02
34	3	600.42	34	3	596.78	114	2	166.39	114	2	1.79E+02
34.5	3	593.46	34.5	3	587.34	114.5	2	165.63	114.5	2	1.78E+02
35	3	585.81	35	3	575.9	115	2	164.87	115	2	1.77E+02
35.5	3	577.02	35.5	3	563.32	115.5	2	164.13	115.5	2	1.76E+02
36	3	567.43	36	3	550.51	116	2	163.38	116	2	1.74E+02
36.5	3	557.86	36.5	3	538.8	116.5	2	162.61	116.5	2	1.73E+02
37	3	549.42	37	3	529.96	117	2	161.81	117	2	1.72E+02
37.5	3	542.81	37.5	3	525.36	117.5	2	160.97	117.5	2	1.72E+02
38	3	537.67	38	3	523.89	118	2	160.02	118	2	1.71E+02
38.5	3	533.05	38.5	3	523.69	118.5	2	158.77	118.5	2	1.70E+02
39	3	524.99	39	3	522.48	119	2	156.76	119	2	1.69E+02
39.5	3	508.81	39.5	3	514.86	119.5	2	153.03	119.5	2	1.66E+02
40	3	4.43E+02	40	3	438.75	120	2	143.96	120	2	1.50E+02
40.5	3	3.97E+02	40.5	3	375.48	120.5	2	139.43	120.5	2	1.37E+02
41	3	4.09E+02	41	3	384.52	121	2	141.56	121	2	1.40E+02
41.5	3	4.14E+02	41.5	3	387.37	121.5	2	140.17	121.5	2	1.40E+02
42	3	4.09E+02	42	3	381.12	122	2	134.92	122	2	1.36E+02
30	3.5	653.79	30	3.5	650.46	105	2.5	180.4	105	2.5	1.93E+02
30.5	3.5	648.75	30.5	3.5	644.96	105.5	2.5	179.81	105.5	2.5	1.92E+02
31	3.5	642.34	31	3.5	638.36	106	2.5	179.07	106	2.5	1.91E+02
31.5	3.5	635.58	31.5	3.5	631.49	106.5	2.5	178.3	106.5	2.5	1.91E+02
32	3.5	629.01	32	3.5	624.7	107	2.5	177.53	107	2.5	1.90E+02
32.5	3.5	622.68	32.5	3.5	618.04	107.5	2.5	176.75	107.5	2.5	1.89E+02
33	3.5	616.18	33	3.5	611.05	108	2.5	175.98	108	2.5	1.88E+02
33.5	3.5	609.38	33.5	3.5	603.31	108.5	2.5	175.21	108.5	2.5	1.88E+02
34	3.5	602.05	34	3.5	593.22	109	2.5	174.44	109	2.5	1.87E+02
34.5	3.5	593.53	34.5	3.5	580.24	109.5	2.5	173.67	109.5	2.5	1.86E+02
35	3.5	583.31	35	3.5	563.71	110	2.5	172.9	110	2.5	1.85E+02
35.5	3.5	571.72	35.5	3.5	545.23	110.5	2.5	172.12	110.5	2.5	1.84E+02
36	3.5	559.47	36	3.5	526.88	111	2.5	171.35	111	2.5	1.84E+02
36.5	3.5	548.06	36.5	3.5	511.49	111.5	2.5	170.59	111.5	2.5	1.83E+02
37	3.5	538.76	37	3.5	501.25	112	2.5	169.86	112	2.5	1.82E+02
37.5	3.5	531.91	37.5	3.5	497.68	112.5	2.5	169.15	112.5	2.5	1.81E+02
38	3.5	527.9	38	3.5	499.43	113	2.5	168.43	113	2.5	1.81E+02
38.5	3.5	525.43	38.5	3.5	504.09	113.5	2.5	167.72	113.5	2.5	1.80E+02
39	3.5	519.72	39	3.5	509.93	114	2.5	166.98	114	2.5	1.79E+02
39.5	3.5	506.25	39.5	3.5	509.62	114.5	2.5	166.22	114.5	2.5	1.78E+02
40	3.5	443.44	40	3.5	438.14	115	2.5	165.44	115	2.5	1.77E+02
40.5	3.5	3.99E+02	40.5	3.5	376.7	115.5	2.5	164.67	115.5	2.5	1.75E+02
41	3.5	4.11E+02	41	3.5	385.3	116	2.5	163.9	116	2.5	1.74E+02
41.5	3.5	4.16E+02	41.5	3.5	385.91	116.5	2.5	163.08	116.5	2.5	1.72E+02
42	3.5	4.09E+02	42	3.5	380.07	117	2.5	162.25	117	2.5	1.71E+02
30	4	660.22	30	4	661.36	117.5	2.5	161.4	117.5	2.5	1.70E+02
30.5	4	655.23	30.5	4	655.45	118	2.5	160.42	118	2.5	1.69E+02
31	4	648.85	31	4	648.24	118.5	2.5	159.2	118.5	2.5	1.69E+02
31.5	4	642.13	31.5	4	640.65	119	2.5	157.29	119	2.5	1.68E+02
32	4	635.55	32	4	633.11	119.5	2.5	153.64	119.5	2.5	1.66E+02
32.5	4	629.2	32.5	4	625.76	120	2.5	144.33	120	2.5	1.51E+02
33	4	622.49	33	4	617.79	120.5	2.5	139.3	120.5	2.5	1.38E+02
33.5	4	615.04	33.5	4	608.15	121	2.5	141.36	121	2.5	1.40E+02
34	4	606.34	34	4	592.28	121.5	2.5	140.09	121.5	2.5	1.40E+02
34.5	4	594.13	34.5	4	566.46	122	2.5	134.53	122	2.5	1.36E+02
35	4	577.05	35	4	533.02	105	3	180.66	105	3	1.93E+02
35.5	4	557.99	35.5	4	500.99	105.5	3	180.08	105.5	3	1.93E+02
36	4	539.84	36	4	476.61	106	3	179.34	106	3	1.92E+02
36.5	4	525.49	36.5	4	461.66	106.5	3	178.57	106.5	3	1.91E+02
37	4	516.69	37	4	455.95	107	3	177.8	107	3	1.91E+02
37.5	4	512.75	37.5	4	460.17	107.5	3	177.04	107.5	3	1.90E+02
38	4	513.51	38	4	470.53	108	3	176.26	108	3	1.89E+02
38.5	4	515.81	38.5	4	482.98	108.5	3	175.48	108.5	3	1.88E+02
39	4	514.72	39	4	496.68	109	3	174.7	109	3	1.87E+02
39.5	4	505.22	39.5	4	503.4	109.5	3	173.92	109.5	3	1.87E+02
40	4	444.29	40	4	436.7	110	3	173.13	110	3	1.86E+02
40.5	4	399.89	40.5	4	376.81	110.5	3	172.35	110.5	3	1.85E+02
41	4	411.84	41	4	384.54	111	3	171.57	111	3	1.84E+02
41.5	4	4.14E+02	41.5	4	383.24	111.5	3	170.81	111.5	3	1.83E+02
42	4	4.04E+02	42	4	376.15	112	3	170.08	112	3	1.83E+02
30	4.5	666.55	30	4.5	672.27	112.5	3	169.35	112.5	3	1.82E+02
30.5	4.5	661.44	30.5	4.5	666.12	113	3	168.62	113	3	1.81E+02
31	4.5	654.97	31	4.5	658.56	113.5	3	167.88	113.5	3	1.80E+02
31.5	4.5	648.39	31.5	4.5	650.57	114	3	167.13	114	3	1.79E+02
32	4.5	641.84	32	4.5	642.4	114.5	3	166.39	114.5	3	1.78E+02
32.5	4.5	635.35	32.5	4.5	634.38	115	3	165.66	115	3	1.76E+02
33	4.5	628.54	33	4.5	625.74	115.5	3	164.92	115.5	3	1.74E+02
33.5	4.5	620.9	33.5	4.5	614.65	116	3	164.17	116	3	1.71E+02
34	4.5	610.85	34	4.5	592.05	116.5	3	163.37	116.5	3	1.69E+02
34.5	4.5	593.92	34.5	4.5	548.63	117	3	162.58	117	3	1.67E+02
35	4.5	567.82	35	4.5	492.23	117.5	3	161.71	117.5	3	1.66E+02
35.5	4.5	537.94	35.5	4.5	443.76	118	3	160.65	118	3	1.66E+02
36	4.5	511.46	36	4.5	415.19	118.5	3	159.42	118.5	3	1.66E+02
36.5	4.5	493.9	36.5	4.5	406	119	3	157.61	119	3	1.67E+02
37	4.5	488	37	4.5	413.47	119.5	3	154.09	119.5	3	1.66E+02
37.5	4.5	492.22	37.5	4.5	434.15	120	3	144.66	120	3	1.51E+02
38	4.5	501.44	38	4.5	456.06	120.5	3	139.41	120.5	3	1.38E+02
38.5	4.5	508.52	38.5	4.5	473.12	121	3	141.11	121	3	1.40E+02
39	4.5	510.61	39	4.5	488.77	121.5	3	139.49	121.5	3	1.39E+02
39.5	4.5	504.75	39.5	4.5	498.7	122	3	134.19	122	3	1.35E+02
40	4.5	444.99	40	4.5	436.33	105	3.5	180.91	105	3.5	1.94E+02
40.5	4.5	399.36	40.5	4.5	378.86	105.5	3.5	180.29	105.5	3.5	1.93E+02
41	4.5	409.97	41	4.5	386.41	106	3.5	179.51	106	3.5	1.93E+02
41.5	4.5	410.63	41.5	4.5	382.75	106.5	3.5	178.7	106.5	3.5	1.92E+02
42	4.5	3.99E+02	42	4.5	372.97	107	3.5	177.9	107	3.5	1.91E+02
30	5	668.86	30	5	674.93	107.5	3.5	177.11	107.5	3.5	1.90E+02
30.5	5	663.8	30.5	5	669.16	108	3.5	176.32	108	3.5	1.89E+02
31	5	657.3	31	5	662.12	108.5	3.5	175.52	108.5	3.5	1.89E+02
31.5	5	650.47	31.5	5	654.66	109	3.5	174.73	109	3.5	1.88E+02
32	5	643.78	32	5	646.72	109.5	3.5	173.94	109.5	3.5	1.87E+02
32.5	5	637.34	32.5	5	638.65	110	3.5	173.16	110	3.5	1.86E+02
33	5	630.78	33	5	629.84	110.5	3.5	172.38	110.5	3.5	1.85E+02
33.5	5	623.49	33.5	5	618.37	111	3.5	171.6	111	3.5	1.85E+02
34	5	612.98	34	5	592.62	111.5	3.5	170.84	111.5	3.5	1.84E+02
34.5	5	593.64	34.5	5	540.12	112	3.5	170.09	112	3.5	1.83E+02
35	5	562.91	35	5	472.31	112.5	3.5	169.35	112.5	3.5	1.82E+02
35.5	5	527.12	35.5	5	416.32	113	3.5	168.61	113	3.5	1.81E+02
36	5	496.47	36	5	386.8	113.5	3.5	167.87	113.5	3.5	1.80E+02
36.5	5	478.18	36.5	5	382.2	114	3.5	167.13	114	3.5	1.78E+02
37	5	474.55	37	5	399.05	114.5	3.5	166.45	114.5	3.5	1.76E+02
37.5	5	484.38	37.5	5	430.27	115	3.5	165.79	115	3.5	1.72E+02
38	5	499.19	38	5	458.16	115.5	3.5	165.07	115.5	3.5	1.69E+02
38.5	5	508.3	38.5	5	474.37	116	3.5	164.25	116	3.5	1.66E+02
39	5	510.38	39	5	486.89	116.5	3.5	163.39	116.5	3.5	1.63E+02
39.5	5	505.37	39.5	5	497.05	117	3.5	162.62	117	3.5	1.61E+02
40	5	445.33	40	5	437.87	117.5	3.5	161.77	117.5	3.5	1.61E+02
40.5	5	398.66	40.5	5	382.77	118	3.5	160.66	118	3.5	1.61E+02
41	5	409.61	41	5	390.59	118.5	3.5	159.37	118.5	3.5	1.62E+02
41.5	5	410.5	41.5	5	385.94	119	3.5	157.53	119	3.5	1.63E+02
42	5	401.73	42	5	374.55	119.5	3.5	154.12	119.5	3.5	163.99
30	5.5	671.17	30	5.5	677.41	120	3.5	144.71	120	3.5	150.25
30.5	5.5	666.04	30.5	5.5	671.64	120.5	3.5	139.49	120.5	3.5	1.38E+02
31	5.5	659.4	31	5.5	664.62	121	3.5	141.17	121	3.5	1.41E+02
31.5	5.5	652.22	31.5	5.5	657.35	121.5	3.5	139.32	121.5	3.5	1.39E+02
32	5.5	645.32	32	5.5	649.64	122	3.5	134.04	122	3.5	1.34E+02
32.5	5.5	638.81	32.5	5.5	641.53	105	4	180.79	105	4	1.94E+02
33	5.5	632.17	33	5.5	632.71	105.5	4	180.15	105.5	4	1.94E+02
33.5	5.5	624.79	33.5	5.5	621.68	106	4	179.35	106	4	1.93E+02
34	5.5	614.64	34	5.5	598.5	106.5	4	178.54	106.5	4	1.92E+02
34.5	5.5	596.91	34.5	5.5	552.09	107	4	177.75	107	4	1.91E+02
35	5.5	569.61	35	5.5	491.86	107.5	4	176.98	107.5	4	1.91E+02
35.5	5.5	538.52	35.5	5.5	441.74	108	4	176.2	108	4	1.90E+02
36	5.5	511.83	36	5.5	413.27	108.5	4	175.4	108.5	4	1.89E+02
36.5	5.5	495.31	36.5	5.5	405.28	109	4	174.6	109	4	1.88E+02
37	5.5	490.22	37	5.5	416.9	109.5	4	173.81	109.5	4	1.87E+02
37.5	5.5	496.41	37.5	5.5	441.68	110	4	173.04	110	4	1.87E+02
38	5.5	507.97	38	5.5	465.97	110.5	4	172.27	110.5	4	1.86E+02
38.5	5.5	515.19	38.5	5.5	481.26	111	4	171.5	111	4	1.85E+02
39	5.5	515.38	39	5.5	491.56	111.5	4	170.74	111.5	4	1.84E+02
39.5	5.5	508.4	39.5	5.5	499.05	112	4	169.98	112	4	1.83E+02
40	5.5	446.4	40	5.5	439.72	112.5	4	169.21	112.5	4	1.83E+02
40.5	5.5	399.26	40.5	5.5	385.66	113	4	168.45	113	4	1.82E+02
41	5.5	411.63	41	5.5	394.03	113.5	4	167.7	113.5	4	1.80E+02
41.5	5.5	414.62	41.5	5.5	390.6	114	4	167.09	114	4	1.77E+02
42	5.5	407.38	42	5.5	377.74	114.5	4	166.63	114.5	4	1.71E+02
30	6	669.67	30	6	673.48	115	4	166.04	115	4	1.64E+02
30.5	6	664.7	30.5	6	668.34	115.5	4	165.15	115.5	4	1.59E+02
31	6	658.31	31	6	662.08	116	4	164.03	116	4	1.55E+02
31.5	6	651.62	31.5	6	655.53	116.5	4	162.99	116.5	4	1.54E+02
32	6	645.16	32	6	648.57	117	4	162.19	117	4	1.54E+02
32.5	6	638.82	32.5	6	641.06	117.5	4	161.45	117.5	4	1.56E+02
33	6	632.22	33	6	632.89	118	4	160.38	118	4	1.57E+02
33.5	6	624.98	33.5	6	623.2	118.5	4	158.87	118.5	4	158.28
34	6	615.95	34	6	606.96	119	4	157.22	119	4	160.13
34.5	6	602.9	34.5	6	578.71	119.5	4	154.56	119.5	4	161.55
35	6	585.02	35	6	541.1	120	4	145.18	120	4	149.82
35.5	6	565.32	35.5	6	506.77	120.5	4	139.67	120.5	4	139.18
36	6	547.24	36	6	481.22	121	4	141.52	121	4	1.41E+02
36.5	6	533.42	36.5	6	465.97	121.5	4	139.68	121.5	4	1.39E+02
37	6	525.57	37	6	464.62	122	4	134.17	122	4	1.34E+02
37.5	6	524.28	37.5	6	473.16	105	4.5	180.67	105	4.5	194.66
38	6	526.92	38	6	485.45	105.5	4.5	179.97	105.5	4.5	194.05
38.5	6	528.31	38.5	6	496.78	106	4.5	179.13	106	4.5	193.28
39	6	524.87	39	6	504.26	106.5	4.5	178.28	106.5	4.5	192.48
39.5	6	513.67	39.5	6	505.43	107	4.5	177.47	107	4.5	191.69
40	6	448.51	40	6	441.65	107.5	4.5	176.67	107.5	4.5	190.91
40.5	6	401.03	40.5	6	386.95	108	4.5	175.88	108	4.5	190.12
41	6	414.18	41	6	396.65	108.5	4.5	175.08	108.5	4.5	189.33
41.5	6	419.46	41.5	6	395.46	109	4.5	174.26	109	4.5	188.53
42	6	413.4	42	6	384.24	109.5	4.5	173.45	109.5	4.5	187.74
30	6.5	667.93	30	6.5	669.44	110	4.5	172.65	110	4.5	1.87E+02
30.5	6.5	662.64	30.5	6.5	664.59	110.5	4.5	171.85	110.5	4.5	1.86E+02
31	6.5	655.94	31	6.5	658.74	111	4.5	171.08	111	4.5	1.85E+02
31.5	6.5	649.22	31.5	6.5	652.7	111.5	4.5	170.32	111.5	4.5	1.85E+02
32	6.5	642.97	32	6.5	646.38	112	4.5	169.55	112	4.5	1.84E+02
32.5	6.5	636.89	32.5	6.5	639.54	112.5	4.5	168.8	112.5	4.5	1.83E+02
33	6.5	630.41	33	6.5	632.03	113	4.5	168.08	113	4.5	1.82E+02
33.5	6.5	623.51	33.5	6.5	623.66	113.5	4.5	167.38	113.5	4.5	1.80E+02
34	6.5	615.94	34	6.5	613.03	114	4.5	166.93	114	4.5	1.75E+02
34.5	6.5	606.98	34.5	6.5	599.09	114.5	4.5	166.71	114.5	4.5	1.66E+02
35	6.5	596.47	35	6.5	580.56	115	4.5	166.09	115	4.5	1.55E+02
35.5	6.5	585.27	35.5	6.5	560.86	115.5	4.5	164.95	115.5	4.5	1.47E+02
36	6.5	574.06	36	6.5	541.46	116	4.5	163.54	116	4.5	1.45E+02
36.5	6.5	563.39	36.5	6.5	525.34	116.5	4.5	162.27	116.5	4.5	1.45E+02
37	6.5	554.78	37	6.5	516.9	117	4.5	161.41	117	4.5	1.48E+02
37.5	6.5	549.07	37.5	6.5	514.36	117.5	4.5	160.78	117.5	4.5	1.52E+02
38	6.5	545.2	38	6.5	516.05	118	4.5	159.75	118	4.5	1.55E+02
38.5	6.5	540.98	38.5	6.5	519.79	118.5	4.5	158.03	118.5	4.5	156.82
39	6.5	533.09	39	6.5	521.34	119	4.5	156.58	119	4.5	158.54
39.5	6.5	517.55	39.5	6.5	514.65	119.5	4.5	154.65	119.5	4.5	159.95
40	6.5	450.3	40	6.5	443.64	120	4.5	145.82	120	4.5	149.87
40.5	6.5	402.69	40.5	6.5	386.62	120.5	4.5	140.35	120.5	4.5	140.77
41	6.5	416.68	41	6.5	397.97	121	4.5	142.19	121	4.5	142.18
41.5	6.5	423.95	41.5	6.5	399.78	121.5	4.5	139.96	121.5	4.5	1.39E+02
42	6.5	418.79	42	6.5	390.71	122	4.5	134.1	122	4.5	1.33E+02
30	7	667.53	30	7	668.67	105	5	180.91	105	5	194.78
30.5	7	662.35	30.5	7	663.77	105.5	5	180.21	105.5	5	194.17
31	7	655.81	31	7	657.79	106	5	179.33	106	5	193.42
31.5	7	649.23	31.5	7	651.63	106.5	5	178.44	106.5	5	192.64
32	7	643.04	32	7	645.39	107	5	177.56	107	5	191.86
32.5	7	636.75	32.5	7	638.93	107.5	5	176.69	107.5	5	191.09
33	7	630.03	33	7	632.13	108	5	175.85	108	5	190.33
33.5	7	623.25	33.5	7	624.85	108.5	5	175.02	108.5	5	189.57
34	7	616.51	34	7	616.55	109	5	174.18	109	5	188.8
34.5	7	609.12	34.5	7	607.19	109.5	5	173.33	109.5	5	188.04
35	7	600.96	35	7	596.09	110	5	172.49	110	5	187.27
35.5	7	592.55	35.5	7	583.6	110.5	5	171.64	110.5	5	186.51
36	7	584.17	36	7	570.03	111	5	170.83	111	5	185.74
36.5	7	575.84	36.5	7	557.72	111.5	5	170.04	111.5	5	184.97
37	7	568	37	7	548.64	112	5	169.27	112	5	184.19
37.5	7	561.37	37.5	7	542.63	112.5	5	168.56	112.5	5	183.34
38	7	555.44	38	7	539.76	113	5	167.9	113	5	182.3
38.5	7	548.89	38.5	7	538.08	113.5	5	167.27	113.5	5	180.44
39	7	538.68	39	7	533.81	114	5	166.89	114	5	1.75E+02
39.5	7	520.65	39.5	7	521.36	114.5	5	166.69	114.5	5	1.64E+02
40	7	452.08	40	7	444.77	115	5	166.1	115	5	1.50E+02
40.5	7	404.39	40.5	7	384.91	115.5	5	165.01	115.5	5	1.41E+02
41	7	418.79	41	7	396.27	116	5	163.55	116	5	1.38E+02
41.5	7	426.16	41.5	7	400.13	116.5	5	162.1	116.5	5	1.41E+02
42	7	420.78	42	7	392.07	117	5	161.07	117	5	1.45E+02
30	7.5	667.1	30	7.5	667.93	117.5	5	160.47	117.5	5	1.50E+02
30.5	7.5	661.91	30.5	7.5	663.03	118	5	159.58	118	5	1.55E+02
31	7.5	655.44	31	7.5	656.9	118.5	5	158.06	118.5	5	157.16
31.5	7.5	648.98	31.5	7.5	650.43	119	5	156.7	119	5	158.7
32	7.5	642.61	32	7.5	644.01	119.5	5	154.79	119.5	5	159.74
32.5	7.5	635.96	32.5	7.5	637.61	120	5	146.14	120	5	150.37
33	7.5	629.13	33	7.5	631.06	120.5	5	140.74	120.5	5	142.24
33.5	7.5	622.37	33.5	7.5	624.05	121	5	142.57	121	5	142.98
34	7.5	615.67	34	7.5	616.29	121.5	5	140.09	121.5	5	139.1
34.5	7.5	608.66	34.5	7.5	607.96	122	5	134.15	122	5	1.33E+02
35	7.5	601.21	35	7.5	599.03	105	5.5	181.16	105	5.5	194.88
35.5	7.5	593.6	35.5	7.5	589.41	105.5	5.5	180.51	105.5	5.5	194.23
36	7.5	586.27	36	7.5	579.34	106	5.5	179.67	106	5.5	193.43
36.5	7.5	579.09	36.5	7.5	569.73	106.5	5.5	178.8	106.5	5.5	192.62
37	7.5	571.94	37	7.5	561.25	107	5.5	177.91	107	5.5	191.82
37.5	7.5	565.34	37.5	7.5	554.33	107.5	5.5	177.03	107.5	5.5	191.04
38	7.5	558.8	38	7.5	549.14	108	5.5	176.18	108	5.5	190.28
38.5	7.5	551.1	38.5	7.5	544.21	108.5	5.5	175.33	108.5	5.5	189.53
39	7.5	538.86	39	7.5	535.27	109	5.5	174.49	109	5.5	188.8
39.5	7.5	518.37	39.5	7.5	519.41	109.5	5.5	173.64	109.5	5.5	188.07
40	7.5	450.5	40	7.5	441.89	110	5.5	172.8	110	5.5	187.34
40.5	7.5	404.25	40.5	7.5	381.28	110.5	5.5	171.96	110.5	5.5	186.61
41	7.5	418.07	41	7.5	391.81	111	5.5	171.13	111	5.5	185.87
41.5	7.5	425.07	41.5	7.5	396.55	111.5	5.5	170.32	111.5	5.5	185.12
42	7.5	421.19	42	7.5	391.1	112	5.5	169.55	112	5.5	184.38
30	8	660.58	30	8	660.51	112.5	5.5	168.83	112.5	5.5	183.55
30.5	8	655.51	30.5	8	655.83	113	5.5	168.17	113	5.5	182.54
31	8	649.3	31	8	650.04	113.5	5.5	167.53	113.5	5.5	180.95
31.5	8	643.09	31.5	8	643.99	114	5.5	167.15	114	5.5	176.59
32	8	636.81	32	8	637.83	114.5	5.5	166.91	114.5	5.5	1.67E+02
32.5	8	630.44	32.5	8	631.48	115	5.5	166.42	115	5.5	1.54E+02
33	8	624.09	33	8	624.96	115.5	5.5	165.59	115.5	5.5	1.44E+02
33.5	8	617.62	33.5	8	617.97	116	5.5	164.37	116	5.5	1.40E+02
34	8	610.93	34	8	610.54	116.5	5.5	162.96	116.5	5.5	1.41E+02
34.5	8	604.28	34.5	8	602.79	117	5.5	161.75	117	5.5	1.44E+02
35	8	597.52	35	8	594.57	117.5	5.5	161.14	117.5	5.5	1.50E+02
35.5	8	590.56	35.5	8	586.38	118	5.5	160.55	118	5.5	155.22
36	8	583.78	36	8	578.35	118.5	5.5	159.44	118.5	5.5	158.44
36.5	8	577.23	36.5	8	570.34	119	5.5	157.98	119	5.5	159.98
37	8	570.67	37	8	562.82	119.5	5.5	155.36	119.5	5.5	160.63
37.5	8	564.14	37.5	8	556.17	120	5.5	146.49	120	5.5	150.79
38	8	557.23	38	8	550.52	120.5	5.5	141.22	120.5	5.5	142.6
38.5	8	548.71	38.5	8	544.83	121	5.5	142.76	121	5.5	143.34
39	8	535.62	39	8	534.99	121.5	5.5	140.01	121.5	5.5	139.44
39.5	8	513.91	39.5	8	517.88	122	5.5	134.18	122	5.5	133.55
40	8	446.3	40	8	438.36	105	6	180.97	105	6	194.36
40.5	8	400.68	40.5	8	376.51	105.5	6	180.37	105.5	6	193.73
41	8	413.78	41	8	386.86	106	6	179.61	106	6	192.95
41.5	8	421.09	41.5	8	391.46	106.5	6	178.81	106.5	6	192.16
42	8	416.04	42	8	385.69	107	6	177.99	107	6	191.38
30	8.5	653.92	30	8.5	652.84	107.5	6	177.17	107.5	6	190.62
30.5	8.5	648.7	30.5	8.5	647.86	108	6	176.37	108	6	189.88
31	8.5	642.56	31	8.5	641.98	108.5	6	175.57	108.5	6	189.15
31.5	8.5	636.45	31.5	8.5	636.03	109	6	174.79	109	6	188.43
32	8.5	630.28	32	8.5	629.96	109.5	6	174.01	109.5	6	187.72
32.5	8.5	624.1	32.5	8.5	623.7	110	6	173.25	110	6	187.02
33	8.5	618.03	33	8.5	617.42	110.5	6	172.47	110.5	6	186.33
33.5	8.5	611.86	33.5	8.5	610.82	111	6	171.69	111	6	185.62
34	8.5	605.5	34	8.5	603.91	111.5	6	170.91	111.5	6	184.91
34.5	8.5	599.24	34.5	8.5	596.76	112	6	170.14	112	6	184.2
35	8.5	592.95	35	8.5	589.36	112.5	6	169.38	112.5	6	183.42
35.5	8.5	586.49	35.5	8.5	582.04	113	6	168.67	113	6	182.47
36	8.5	580.04	36	8.5	574.87	113.5	6	168	113.5	6	181.19
36.5	8.5	573.7	36.5	8.5	567.85	114	6	167.48	114	6	178.47
37	8.5	567.27	37	8.5	561.24	114.5	6	167.04	114.5	6	172.76
37.5	8.5	560.48	37.5	8.5	555.09	115	6	166.47	115	6	164.7
38	8.5	552.88	38	8.5	549.11	115.5	6	165.76	115.5	6	1.57E+02
38.5	8.5	543.63	38.5	8.5	541.95	116	6	164.84	116	6	1.52E+02
39	8.5	531.03	39	8.5	529.31	116.5	6	163.76	116.5	6	1.51E+02
39.5	8.5	509.64	39.5	8.5	508.85	117	6	162.75	117	6	1.51E+02
40	8.5	440.46	40	8.5	429.34	117.5	6	162.13	117.5	6	154.87
40.5	8.5	393.31	40.5	8.5	368.6	118	6	161.62	118	6	158.94
41	8.5	406.21	41	8.5	379.13	118.5	6	160.64	118.5	6	161.28
41.5	8.5	414.58	41.5	8.5	384.11	119	6	158.89	119	6	162.3
42	8.5	409.77	42	8.5	379.06	119.5	6	155.48	119.5	6	162.16
30	9	638.37	30	9	632.92	120	6	146.63	120	6	151.15
30.5	9	635.2	30.5	9	629.58	120.5	6	141.71	120.5	6	142.36
31	9	631.14	31	9	625.35	121	6	143.05	121	6	143.58
31.5	9	626.63	31.5	9	620.88	121.5	6	140.17	121.5	6	140.52
32	9	621.63	32	9	616.12	122	6	134.22	122	6	134.71
32.5	9	616.18	32.5	9	611.07	105	6.5	180.76	105	6.5	193.83
33	9	610.58	33	9	605.65	105.5	6.5	180.2	105.5	6.5	193.2
33.5	9	604.83	33.5	9	599.9	106	6.5	179.49	106	6.5	192.41
34	9	598.94	34	9	593.86	106.5	6.5	178.73	106.5	6.5	191.6
34.5	9	592.87	34.5	9	587.55	107	6.5	177.97	107	6.5	190.8
35	9	586.66	35	9	581.09	107.5	6.5	177.21	107.5	6.5	190.01
35.5	9	580.43	35.5	9	574.54	108	6.5	176.45	108	6.5	189.23
36	9	573.98	36	9	567.91	108.5	6.5	175.7	108.5	6.5	188.48
36.5	9	567.17	36.5	9	561.16	109	6.5	174.96	109	6.5	187.74
37	9	559.79	37	9	554.37	109.5	6.5	174.24	109.5	6.5	187.02
37.5	9	551.44	37.5	9	547.62	110	6.5	173.54	110	6.5	186.33
38	9	541.57	38	9	539.81	110.5	6.5	172.84	110.5	6.5	185.65
38.5	9	530.03	38.5	9	529.21	111	6.5	172.13	111	6.5	184.95
39	9	516.45	39	9	513.21	111.5	6.5	171.39	111.5	6.5	184.25
39.5	9	497.63	39.5	9	491.81	112	6.5	170.64	112	6.5	183.53
40	9	430.06	40	9	416.59	112.5	6.5	169.89	112.5	6.5	182.76
40.5	9	382.23	40.5	9	358.72	113	6.5	169.16	113	6.5	181.89
41	9	395.34	41	9	368.55	113.5	6.5	168.46	113.5	6.5	180.8
41.5	9	403.16	41.5	9	373.43	114	6.5	167.79	114	6.5	179.19
42	9	398.13	42	9	368.43	114.5	6.5	167.15	114.5	6.5	176.58
30	9.5	621.89	30	9.5	612.21	115	6.5	166.49	115	6.5	173.03
30.5	9.5	618.41	30.5	9.5	608.39	115.5	6.5	165.79	115.5	6.5	168.92
31	9.5	613.61	31	9.5	603.3	116	6.5	165.03	116	6.5	165.55
31.5	9.5	608.22	31.5	9.5	598.03	116.5	6.5	164.25	116.5	6.5	163.59
32	9.5	602.4	32	9.5	592.59	117	6.5	163.5	117	6.5	162.85
32.5	9.5	596.1	32.5	9.5	586.99	117.5	6.5	162.81	117.5	6.5	163.66
33	9.5	589.71	33	9.5	580.99	118	6.5	162.03	118	6.5	164.73
33.5	9.5	583.36	33.5	9.5	574.81	118.5	6.5	160.82	118.5	6.5	165.21
34	9.5	576.91	34	9.5	568.74	119	6.5	158.67	119	6.5	165.1
34.5	9.5	570.24	34.5	9.5	562.61	119.5	6.5	154.87	119.5	6.5	163.64
35	9.5	563.71	35	9.5	556.35	120	6.5	146.32	120	6.5	151.36
35.5	9.5	557.27	35.5	9.5	550.13	120.5	6.5	141.87	120.5	6.5	141.93
36	9.5	550.42	36	9.5	543.85	121	6.5	143.37	121	6.5	143.54
36.5	9.5	543.16	36.5	9.5	537.27	121.5	6.5	140.67	121.5	6.5	141.48
37	9.5	535.33	37	9.5	530.31	122	6.5	134.5	122	6.5	135.87
37.5	9.5	526.17	37.5	9.5	523.13	105	7	180.63	105	7	192.77
38	9.5	515.35	38	9.5	514.59	105.5	7	180.07	105.5	7	192.13
38.5	9.5	503.52	38.5	9.5	503.25	106	7	179.36	106	7	191.33
39	9.5	490.63	39	9.5	488.56	106.5	7	178.63	106.5	7	190.51
39.5	9.5	475.93	39.5	9.5	471.13	107	7	177.89	107	7	189.69
40	9.5	414.68	40	9.5	403.78	107.5	7	177.17	107.5	7	188.89
40.5	9.5	370.09	40.5	9.5	350.53	108	7	176.46	108	7	188.11
41	9.5	383.4	41	9.5	358.27	108.5	7	175.74	108.5	7	187.35
41.5	9.5	389.56	41.5	9.5	361.89	109	7	175.03	109	7	186.6
42	9.5	384.96	42	9.5	357.58	109.5	7	174.33	109.5	7	185.88
30	10	620.68	30	10	611.06	110	7	173.63	110	7	185.19
30.5	10	614.19	30.5	10	604.36	110.5	7	172.94	110.5	7	184.5
31	10	605.97	31	10	595.99	111	7	172.25	111	7	183.79
31.5	10	597.71	31.5	10	587.84	111.5	7	171.52	111.5	7	183.07
32	10	589.61	32	10	580.07	112	7	170.79	112	7	182.3
32.5	10	581.52	32.5	10	572.61	112.5	7	170.05	112.5	7	181.49
33	10	573.74	33	10	565.16	113	7	169.34	113	7	180.64
33.5	10	566.39	33.5	10	557.91	113.5	7	168.65	113.5	7	179.64
34	10	559.17	34	10	551.12	114	7	167.96	114	7	178.45
34.5	10	551.88	34.5	10	544.48	114.5	7	167.28	114.5	7	176.91
35	10	544.98	35	10	537.92	115	7	166.61	115	7	175.12
35.5	10	538.26	35.5	10	531.64	115.5	7	165.94	115.5	7	173.09
36	10	531.21	36	10	525.32	116	7	165.25	116	7	171.25
36.5	10	523.99	36.5	10	518.89	116.5	7	164.53	116.5	7	169.91
37	10	516.54	37	10	512.24	117	7	163.78	117	7	169.13
37.5	10	507.81	37.5	10	505.32	117.5	7	162.95	117.5	7	168.88
38	10	497.67	38	10	497.14	118	7	161.98	118	7	168.59
38.5	10	487.13	38.5	10	486.41	118.5	7	160.66	118.5	7	168.08
39	10	475.37	39	10	472.21	119	7	158.45	119	7	166.97
39.5	10	462.04	39.5	10	456.14	119.5	7	154.61	119.5	7	164.43
40	10	405.26	40	10	395.14	120	7	146.37	120	7	151.23
40.5	10	363.93	40.5	10	346.62	120.5	7	142.22	120.5	7	141.33
41	10	377.3	41	10	353.17	121	7	143.76	121	7	143.07
41.5	10	383.3	41.5	10	356.61	121.5	7	141.19	121.5	7	141.69
42	10	381.6	42	10	355.23	122	7	134.69	122	7	136.34
						105	7.5	180.48	105	7.5	191.7
						105.5	7.5	179.89	105.5	7.5	191.04
						106	7.5	179.14	106	7.5	190.21
						106.5	7.5	178.36	106.5	7.5	189.36
						107	7.5	177.6	107	7.5	188.52
						107.5	7.5	176.85	107.5	7.5	187.69
						108	7.5	176.13	108	7.5	186.88
						108.5	7.5	175.41	108.5	7.5	186.1
						109	7.5	174.71	109	7.5	185.33
						109.5	7.5	174	109.5	7.5	184.58
						110	7.5	173.3	110	7.5	183.84
						110.5	7.5	172.6	110.5	7.5	183.1
						111	7.5	171.9	111	7.5	182.35
						111.5	7.5	171.16	111.5	7.5	181.59
						112	7.5	170.44	112	7.5	180.77
						112.5	7.5	169.72	112.5	7.5	179.94
						113	7.5	169.03	113	7.5	179.06
						113.5	7.5	168.36	113.5	7.5	178.12
						114	7.5	167.71	114	7.5	177.11
						114.5	7.5	167.04	114.5	7.5	175.95
						115	7.5	166.38	115	7.5	174.76
						115.5	7.5	165.71	115.5	7.5	173.56
						116	7.5	165.03	116	7.5	172.46
						116.5	7.5	164.3	116.5	7.5	171.56
						117	7.5	163.52	117	7.5	170.87
						117.5	7.5	162.65	117.5	7.5	170.32
						118	7.5	161.62	118	7.5	169.73
						118.5	7.5	160.32	118.5	7.5	168.69
						119	7.5	158.14	119	7.5	166.59
						119.5	7.5	154.1	119.5	7.5	163.56
						120	7.5	146.11	120	7.5	150.35
						120.5	7.5	142.28	120.5	7.5	140.47
						121	7.5	143.76	121	7.5	142.28
						121.5	7.5	141.3	121.5	7.5	141.36
						122	7.5	134.65	122	7.5	136.53
						105	8	179.38	105	8	190.29
						105.5	8	178.83	105.5	8	189.64
						106	8	178.13	106	8	188.81
						106.5	8	177.4	106.5	8	187.97
						107	8	176.66	107	8	187.14
						107.5	8	175.93	107.5	8	186.32
						108	8	175.21	108	8	185.52
						108.5	8	174.49	108.5	8	184.73
						109	8	173.79	109	8	183.95
						109.5	8	173.09	109.5	8	183.17
						110	8	172.41	110	8	182.39
						110.5	8	171.74	110.5	8	181.6
						111	8	171.07	111	8	180.8
						111.5	8	170.37	111.5	8	180
						112	8	169.67	112	8	179.17
						112.5	8	168.97	112.5	8	178.34
						113	8	168.3	113	8	177.49
						113.5	8	167.63	113.5	8	176.63
						114	8	166.99	114	8	175.75
						114.5	8	166.34	114.5	8	174.83
						115	8	165.7	115	8	173.93
						115.5	8	165.06	115.5	8	173.04
						116	8	164.41	116	8	172.24
						116.5	8	163.71	116.5	8	171.52
						117	8	162.94	117	8	170.91
						117.5	8	162.09	117.5	8	170.33
						118	8	161.08	118	8	169.67
						118.5	8	159.75	118.5	8	168.49
						119	8	157.54	119	8	166.17
						119.5	8	153.46	119.5	8	163.04
						120	8	145.37	120	8	149.67
						120.5	8	141.46	120.5	8	139.76
						121	8	143.05	121	8	141.56
						121.5	8	140.93	121.5	8	140.97
						122	8	134.67	122	8	137.05
						105	8.5	178.25	105	8.5	188.87
						105.5	8.5	177.69	105.5	8.5	188.21
						106	8.5	176.97	106	8.5	187.39
						106.5	8.5	176.23	106.5	8.5	186.56
						107	8.5	175.49	107	8.5	185.75
						107.5	8.5	174.77	107.5	8.5	184.96
						108	8.5	174.05	108	8.5	184.16
						108.5	8.5	173.35	108.5	8.5	183.38
						109	8.5	172.67	109	8.5	182.6
						109.5	8.5	172	109.5	8.5	181.81
						110	8.5	171.34	110	8.5	181.02
						110.5	8.5	170.69	110.5	8.5	180.23
						111	8.5	170.04	111	8.5	179.44
						111.5	8.5	169.37	111.5	8.5	178.65
						112	8.5	168.68	112	8.5	177.87
						112.5	8.5	167.99	112.5	8.5	177.09
						113	8.5	167.3	113	8.5	176.32
						113.5	8.5	166.62	113.5	8.5	175.56
						114	8.5	165.96	114	8.5	174.82
						114.5	8.5	165.3	114.5	8.5	174.07
						115	8.5	164.67	115	8.5	173.34
						115.5	8.5	164.06	115.5	8.5	172.62
						116	8.5	163.42	116	8.5	171.91
						116.5	8.5	162.73	116.5	8.5	171.25
						117	8.5	161.97	117	8.5	170.62
						117.5	8.5	161.08	117.5	8.5	169.96
						118	8.5	160	118	8.5	169.19
						118.5	8.5	158.43	118.5	8.5	167.76
						119	8.5	155.96	119	8.5	165.09
						119.5	8.5	151.94	119.5	8.5	161.6
						120	8.5	143.72	120	8.5	148.23
						120.5	8.5	139.63	120.5	8.5	138.33
						121	8.5	141.57	121	8.5	140.07
						121.5	8.5	140.2	121.5	8.5	139.83
						122	8.5	134.66	122	8.5	137.1
						105	9	175.12	105	9	184.76
						105.5	9	174.76	105.5	9	184.34
						106	9	174.28	106	9	183.8
						106.5	9	173.76	106.5	9	183.24
						107	9	173.2	107	9	182.66
						107.5	9	172.63	107.5	9	182.06
						108	9	172.05	108	9	181.44
						108.5	9	171.46	108.5	9	180.79
						109	9	170.86	109	9	180.12
						109.5	9	170.26	109.5	9	179.45
						110	9	169.65	110	9	178.77
						110.5	9	169.03	110.5	9	178.1
						111	9	168.4	111	9	177.45
						111.5	9	167.76	111.5	9	176.79
						112	9	167.1	112	9	176.14
						112.5	9	166.44	112.5	9	175.5
						113	9	165.77	113	9	174.86
						113.5	9	165.09	113.5	9	174.22
						114	9	164.42	114	9	173.6
						114.5	9	163.75	114.5	9	172.95
						115	9	163.08	115	9	172.29
						115.5	9	162.41	115.5	9	171.59
						116	9	161.71	116	9	170.84
						116.5	9	160.95	116.5	9	170.08
						117	9	160.12	117	9	169.26
						117.5	9	159.16	117.5	9	168.35
						118	9	157.95	118	9	167.2
						118.5	9	156.22	118.5	9	165.32
						119	9	153.66	119	9	162.37
						119.5	9	149.55	119.5	9	158.93
						120	9	141.25	120	9	145.58
						120.5	9	137.19	120.5	9	135.59
						121	9	139.18	121	9	137.53
						121.5	9	138.24	121.5	9	137.64
						122	9	133	122	9	135.45
						105	9.5	171.86	105	9.5	180.52
						105.5	9.5	171.35	105.5	9.5	180.01
						106	9.5	170.67	106	9.5	179.32
						106.5	9.5	169.96	106.5	9.5	178.59
						107	9.5	169.21	107	9.5	177.83
						107.5	9.5	168.46	107.5	9.5	177.07
						108	9.5	167.71	108	9.5	176.29
						108.5	9.5	166.97	108.5	9.5	175.49
						109	9.5	166.23	109	9.5	174.7
						109.5	9.5	165.48	109.5	9.5	173.91
						110	9.5	164.74	110	9.5	173.15
						110.5	9.5	164.02	110.5	9.5	172.43
						111	9.5	163.33	111	9.5	171.73
						111.5	9.5	162.65	111.5	9.5	171.06
						112	9.5	161.99	112	9.5	170.41
						112.5	9.5	161.36	112.5	9.5	169.78
						113	9.5	160.72	113	9.5	169.15
						113.5	9.5	160.08	113.5	9.5	168.52
						114	9.5	159.44	114	9.5	167.9
						114.5	9.5	158.79	114.5	9.5	167.27
						115	9.5	158.12	115	9.5	166.61
						115.5	9.5	157.45	115.5	9.5	165.91
						116	9.5	156.73	116	9.5	165.15
						116.5	9.5	155.97	116.5	9.5	164.34
						117	9.5	155.17	117	9.5	163.44
						117.5	9.5	154.31	117.5	9.5	162.43
						118	9.5	153.19	118	9.5	161.21
						118.5	9.5	151.71	118.5	9.5	159.56
						119	9.5	149.63	119	9.5	157.38
						119.5	9.5	145.87	119.5	9.5	155.04
						120	9.5	138.06	120	9.5	142.39
						120.5	9.5	134.21	120.5	9.5	132.6
						121	9.5	135.98	121	9.5	134.63
						121.5	9.5	135.17	121.5	9.5	134.98
						122	9.5	130.66	122	9.5	133.58
						105	10	171.68	105	10	180.37
						105.5	10	170.73	105.5	10	179.43
						106	10	169.49	106	10	178.21
						106.5	10	168.27	106.5	10	176.98
						107	10	167.09	107	10	175.76
						107.5	10	165.96	107.5	10	174.58
						108	10	164.88	108	10	173.43
						108.5	10	163.86	108.5	10	172.31
						109	10	162.88	109	10	171.23
						109.5	10	161.93	109.5	10	170.2
						110	10	161.01	110	10	169.23
						110.5	10	160.16	110.5	10	168.32
						111	10	159.37	111	10	167.47
						111.5	10	158.63	111.5	10	166.66
						112	10	157.95	112	10	165.91
						112.5	10	157.31	112.5	10	165.19
						113	10	156.68	113	10	164.48
						113.5	10	156.06	113.5	10	163.8
						114	10	155.46	114	10	163.12
						114.5	10	154.82	114.5	10	162.46
						115	10	154.19	115	10	161.78
						115.5	10	153.56	115.5	10	161.09
						116	10	152.89	116	10	160.35
						116.5	10	152.2	116.5	10	159.57
						117	10	151.46	117	10	158.74
						117.5	10	150.71	117.5	10	157.83
						118	10	149.73	118	10	156.77
						118.5	10	148.44	118.5	10	155.4
						119	10	146.58	119	10	153.59
						119.5	10	143.1	119.5	10	151.89
						120	10	135.97	120	10	140.37
						120.5	10	132.49	120.5	10	131.17
						121	10	134.22	121	10	133.08
						121.5	10	133.54	121.5	10	133.54
						122	10	129.89	122	10	132.92
